# Supplementary material for: Aerial Warfare: A Volatile Dialogue between the Plant Pathogen Verticillium longisporum and Its Antagonist Paenibacillus polymyxa
Source: Front Plant Sci. 2017 Jul 27;8:1294. doi: 10.3389/fpls.2017.01294 (PMC5529406; doi:10.3389/fpls.2017.01294)
Supplement: Supplementary file 1 [file DataSheet1.ZIP › GCMS data 3 day Paenibacillus incubations/Paenibacillus_alone_sample1.D/PRE_POST.INI]

[POSTRUN]
SOURCE=MS
Application=MSD ChemStation E.02.02.1431   Copyright � 1989-2011 Agilent Technologies, Inc.
Date=Thu Nov 27 18:01:58 2014
SampleAmount=0
Multiplier=1
Miscinfo=Sample
SmartCard=AGILENT TECHNOLOGIES,5975,US71236641,5.02.09
serial_n=US71236641
acqmode=0
TuneName=atune.u
TunePath=C:\msdchem\1\5975\
TuneDate=27 Nov 2014   9:40 am
CImode=0
CIpolarity=0
SourceTemp=230
QuadTemp=150
Pressure=6.08E-06
Matrix=1
InitialAmt=1
FinalAmt=1
PrimaryFile=\data.ms
PrimaryType=hgfile
Instrument Name=GCMS
controller=Top Sequence
timestamp=MS ChemStation
[Scan Parameters]
scanstart1=0.00
lowmass1=25.00
highmass1=300.00
scanstart2=-1.00
lowmass2=50.00
highmass2=550.00
scanstart3=-1.00
lowmass3=50.00
highmass3=550.00
[TuneValues]
massgain=-730
massoffset=-34
amugain=1860
amuoffset=124.688
dcpolarity=0
emission=34.6102
electron=69.9216
emvolts=1729.41
ACTUAL_EMVOLTS=1729.41
GAIN FACTOR= 0.98
entrance_lens=25.5
filament=1
ionfocus=90.1569
repeller=26.4372
entlensoffset=17.8196
[MS_Faults]
NUM_MS_Faults=0
[firmware]
MSSC=5.02.09
BSP=1.2/22T
HTTP=0.1
LUI=03.206.20101110
[Type]
Type=1
[Sequence]
ALS_Bottle=4
Level_ID=30
RunType=Sample
Upd_RF=No Update
Upd_RT=No Update
Upd_QI=No Update
Upd_MZ=No Update
Area% Report=Default
Lib. Search Rep.=Default
Quant Report=Default
Post-Quant Macro=Default
CR Database=Default
CR Spreadsheet=Default
_methpath$=C:\MSDCHEM\1\METHODS\OLD METHODS\SPME TOMISLAV\
_methfile$=SPME60M 30MINUTES.M
SeqFileName=C:\msdchem\1\sequence\Tomislav\141127_1.s
[Factors]
LagFactors=-0.0285:8e-05:0
Amplifier=LOG02,123,53,2,CAL,\255\255CN05910\0
Pump=TURBO_PUMP
SideBoard=5975HI_SIDEBOARD
CI=NO_FCB
SimSampPer=16
Madly=800,9
Mist=20
Filters=ISTD
5975NoiseReduction=1
5975EMSaver=-1
[Kernan]
tbyrst=40
mbyrst=40
tdomain=COEF,1.000000
mdomain=-0.005964,-0.016017,0.008343,0.108516,0.247621
[Injection]
Tower=-1
Traypicked=Tray3
Platenum=1
F. SyringeVolume=0
F. MethodVolume=1
F. OverrideVolume=0
R. SyringeVolume=10
R. MethodVolume=1
R. OverrideVolume=0
Maxvial-1=98
Maxvial-2=32
Maxvial-3=98
Maxvial-4=6
Maxvial-5=0
sample prep=<none>
[FC_VGauge]
CI=NO_FCB
Gauge=GPMI VACUUM GAUGE
Pressure=6.05e-006
