# Supplementary material for: Aerial Warfare: A Volatile Dialogue between the Plant Pathogen Verticillium longisporum and Its Antagonist Paenibacillus polymyxa
Source: Front Plant Sci. 2017 Jul 27;8:1294. doi: 10.3389/fpls.2017.01294 (PMC5529406; doi:10.3389/fpls.2017.01294)
Supplement: Supplementary file 1 [file DataSheet1.ZIP › GCMS data 3 day Paenibacillus incubations/Paenibacillus_alone_sample1.D/SPME60M 30MINUTES.M/acq.ms]

[Signature]
ID=00000000000000000000000000000000

[Version]
ID=G1701CA Version: C.00.00

[General]
Type=4
Run Duration=39000.00
Solvent Delay=0.00
Tune File=atune.u
Group Ions=2
Acq Mode=0
Gauges=3
Fast Scan=0
TID=0

[Zone 1]
ID=1
On=1
Soft Max=200
Set Point=150
Type=0

[Zone 2]
ID=0
On=1
Soft Max=250
Set Point=230
Type=0

[Zone 3]
ID=-1
On=0
Soft Max=0
Set Point=0
Type=0


[Scan 1]
Start Time=0.00
Low Mass=25.00
High Mass=300.00
Threshold=50
Sampling=8
Low Plot 1=50.00
High Plot 1=450.00
Low Plot 2=271.80
High Plot 2=272.10

[Scan 2]
Start Time=-1.00
Low Mass=50.00
High Mass=550.00
Threshold=500
Sampling=4
Low Plot 1=50.00
High Plot 1=550.00
Low Plot 2=50.00
High Plot 2=550.00

[Scan 3]
Start Time=-1.00
Low Mass=50.00
High Mass=550.00
Threshold=500
Sampling=4
Low Plot 1=50.00
High Plot 1=550.00
Low Plot 2=50.00
High Plot 2=550.00

[Filters]
Mass Type=0
Mass Param=0
Mass Sigma=0.00
Time Type=0
Time Param=0
Time Sigma=0.00

[Plot]
Plot Type 1=0
Time Plot 1=40
Min Plot 1=0
Max Plot 1=1310720
Plot Type 2=3
Time Plot 2=40
Min Plot 2=0
Max Plot 2=32000
Left Plot 1=0.068229
Top Plot 1=0.487578
Width Plot 1=0.730208
Height Plot 1=0.284679
Mode Plot 1=1
X Gadget Pos 1=395
Y Gadget Pos 1=168
Left Plot 2=0.001565
Top Plot 2=0.516630
Width Plot 2=0.436620
Height Plot 2=0.480044
Mode Plot 2=2
X Gadget Pos 2=395
Y Gadget Pos 2=230

[Gauge1]
Type=2
ID=1
Display Type=0
Left Plot=522
Top Plot=165
Alarm Error=100.00
Alarm Warning=100.00
Alarm Minimum=0.00
Alarm Set=0

[Gauge2]
Type=2
ID=0
Display Type=0
Left Plot=646
Top Plot=165
Alarm Error=100.00
Alarm Warning=100.00
Alarm Minimum=0.00
Alarm Set=0

[Gauge3]
Type=2
ID=2
Display Type=0
Left Plot=520
Top Plot=231
Alarm Error=100.00
Alarm Warning=100.00
Alarm Minimum=0.00
Alarm Set=0

[Gauge4]
Type=2
ID=4
Display Type=0
Left Plot=645
Top Plot=230
Alarm Error=100.00
Alarm Warning=100.00
Alarm Minimum=0.00
Alarm Set=0

[Gauge5]
Type=0
ID=7
Display Type=0
Left Plot=520
Top Plot=295
Alarm Error=100.00
Alarm Warning=100.00
Alarm Minimum=0.00
Alarm Set=0


[Gauge6]
Type=2
ID=2
Display Type=0
Left Plot=645
Top Plot=295
Alarm Error=100.00
Alarm Warning=100.00
Alarm Minimum=0.00
Alarm Set=0
[Gauge7]
Type=2
ID=4
Display Type=0
Left Plot=641
Top Plot=181
Alarm Error=100.00
Alarm Warning=100.00
Alarm Minimum=0.00
Alarm Set=0
[Gauge8]
Type=2
ID=2
Display Type=0
Left Plot=639
Top Plot=241
Alarm Error=100.00
Alarm Warning=100.00
Alarm Minimum=0.00
Alarm Set=0
[Ions 11]
Group Name=Auto_11
Start Time=22.2549
Resolution=1
Plot Index 1=0
Plot Index 2=0
Number of Ions=4
Ion 1= 54.95,  25
Ion 2= 69.00,  25
Ion 3= 83.00,  25
Ion 4=348.30,  25
[Ions 9]
Group Name=Auto_9
Start Time=21.928
Resolution=1
Plot Index 1=0
Plot Index 2=0
Number of Ions=4
Ion 1= 67.00,  25
Ion 2= 79.00,  25
Ion 3= 91.00,  25
Ion 4= 93.00,  25
[Ions 10]
Group Name=Auto_10
Start Time=24.4775
Resolution=1
Plot Index 1=0
Plot Index 2=0
Number of Ions=4
Ion 1= 55.00,  25
Ion 2= 69.00,  25
Ion 3= 83.00,  25
Ion 4=348.30,  25
[Ions 1]
Group Name=Auto_1
Start Time=0.00
Resolution=1
Plot Index 1=0
Plot Index 2=0
Number of Ions=2
Ion 1=74.00,25
Ion 2=55.00,25
Ion 3=74,25
Ion 4=55,25
[Ions 2]
Group Name=Auto2
Start Time=10.00
Resolution=0
Plot Index 1=0
Plot Index 2=0
Number of Ions=2
Ion 1=316.00,25
Ion 2=106.00,25
Ion 3=87.00,25
Ion 4=143,25
[Ions 3]
Group Name=Auto_3
Start Time=12.50
Resolution=1
Plot Index 1=0
Plot Index 2=0
Number of Ions=3
Ion 1=55.00,25
Ion 2=69.00,25
Ion 3=74.00,25
Ion 4=83,25
Ion 5=87,25
Ion 6=143,25
[Ions 4]
Group Name=Auto_4
Start Time=15.00
Resolution=1
Plot Index 1=0
Plot Index 2=2
Number of Ions=3
Ion 1=55.00,20
Ion 2=67.00,20
Ion 3=74.00,20
Ion 4=73.95,20
Ion 5=79,20
Ion 6=80,20
Ion 7=81,20
Ion 8=83,20
Ion 9=87,20
Ion 10=93,20
Ion 11=94.95,20
Ion 12=143,20
Ion 13=298.15,20
[Ions 5]
Group Name=Auto_5
Start Time=18.00
Resolution=1
Plot Index 1=0
Plot Index 2=0
Number of Ions=3
Ion 1=67.00,25
Ion 2=79.00,25
Ion 3=91.00,25
Ion 4=93,25
[Ions 6]
Group Name=Auto_6
Start Time=19.50
Resolution=1
Plot Index 1=0
Plot Index 2=0
Number of Ions=3
Ion 1=55.00,25
Ion 2=69.00,25
Ion 3=83.00,25
Ion 4=97,25
[Ions 7]
Group Name=Auto_7
Start Time=22.00
Resolution=1
Plot Index 1=0
Plot Index 2=0
Number of Ions=3
Ion 1=67.00,25
Ion 2=79.00,25
Ion 3=91.00,25
Ion 4=93,25
[Ions 8]
Group Name=Auto_8
Start Time=23.50
Resolution=1
Plot Index 1=0
Plot Index 2=0
Number of Ions=3
Ion 1=55.00,25
Ion 2=69.00,25
Ion 3=83.00,25
Ion 4=348.3,25
[Parameters]
ID 1=7
Mode 1=2
Value 1=1.000000
ID 2=-1
Mode 2=0
Value 2=0.000000
[Time Events]
Number Events=0
