# Supplementary material for: Aerial Warfare: A Volatile Dialogue between the Plant Pathogen Verticillium longisporum and Its Antagonist Paenibacillus polymyxa
Source: Front Plant Sci. 2017 Jul 27;8:1294. doi: 10.3389/fpls.2017.01294 (PMC5529406; doi:10.3389/fpls.2017.01294)
Supplement: Supplementary file 1 [file DataSheet1.ZIP › GCMS data 3 day Paenibacillus incubations/Paenibacillus_alone_sample1.D/SPME60M 30MINUTES.M/Audit.txt]

C:\msdchem\1\5975\ofn_sn.m\Audit.txt 
Created Thu Aug 23 11:05:17 2007


 Modified : Thu Aug 23 11:05:17 2007
 Event    : Save Method
 Message  : Save Method to C:\msdchem\1\5975\ofn_sn.m
 Why      : Instrument Control method save
 Severity : 1


 Modified : Thu Aug 23 11:09:51 2007
 Event    :  
 Severity : 2


 Modified : Thu Aug 23 11:18:56 2007
 Event    : Save Method
 Message  : Save Method to C:\msdchem\1\5975\ofn_sn.m
 Why      : Instrument Control method save
 Severity : 1


 Modified : Thu Aug 23 11:25:40 2007
 Event    : Save Method
 Message  : Save Method to C:\msdchem\1\5975\ofn_sn.m
 Why      : Instrument Control method save
 Severity : 1


 Modified : Thu Aug 23 11:25:51 2007
 Event    : Save Method
 Message  : Save Method to C:\msdchem\1\5975\ofn_sn.m
 Why      : Instrument Control method save
 Severity : 1


 Modified : Thu Aug 23 11:41:26 2007
 Event    :  
 Message  : Library C:\DATABASE\NBS75K.L not found, defaulting to demo.l
 User     : Sequence:  
 Why      : Sequence 
 Severity : 2


 Modified : Thu Aug 23 11:44:01 2007
 Event    : Save Method
 Message  : Save Method to C:\msdchem\1\5975\ofn_sn.m
 Why      : Instrument Control method save
 Severity : 1


 Modified : Thu Aug 23 12:01:46 2007
 Event    :  
 Message  : Library C:\DATABASE\NBS75K.L not found, defaulting to demo.l
 User     : Sequence:  
 Why      : Sequence 
 Severity : 2


 Modified : Thu Aug 23 12:10:21 2007
 Event    : Save Method
 Message  : Save Method to C:\msdchem\1\5975\ofn_sn.m
 Why      : Instrument Control method save
 Severity : 1


 Modified : Thu Aug 23 12:24:09 2007
 Event    :  
 Message  : Library C:\DATABASE\NBS75K.L not found, defaulting to demo.l
 User     : Sequence:  
 Why      : Sequence 
 Severity : 2


 Modified : Thu Aug 23 12:26:09 2007
 Event    : Save Method
 Message  : Save Method to C:\msdchem\1\5975\ofn_sn.m
 Why      : Instrument Control method save
 Severity : 1


 Modified : Thu Aug 23 12:42:21 2007
 Event    :  
 Message  : Library C:\DATABASE\NBS75K.L not found, defaulting to demo.l
 User     : Sequence:  
 Why      : Sequence 
 Severity : 2


 Modified : Thu Aug 23 12:52:21 2007
 Event    : Save Method
 Message  : Save Method to C:\msdchem\1\5975\ofn_sn.m
 Why      : Instrument Control method save
 Severity : 1


 Modified : Thu Aug 23 13:13:58 2007
 Event    :  
 Message  : Library C:\DATABASE\NBS75K.L not found, defaulting to demo.l
 User     : Sequence:  
 Why      : Sequence 
 Severity : 2


 Modified : Thu Aug 23 13:21:19 2007
 Event    : Save Method
 Message  : Save Method to C:\msdchem\1\5975\ofn_sn.m
 Why      : Instrument Control method save
 Severity : 1


 Modified : Thu Aug 23 13:35:10 2007
 Event    :  
 Message  : Library C:\DATABASE\NBS75K.L not found, defaulting to demo.l
 User     : Sequence:  
 Why      : Sequence 
 Severity : 2


 Modified : Thu Aug 23 13:36:32 2007
 Event    : Save Method
 Message  : Save Method to C:\msdchem\1\5975\ofn_sn.m
 Why      : Instrument Control method save
 Severity : 1


 Modified : Thu Aug 23 13:52:26 2007
 Event    :  
 Message  : Library C:\DATABASE\NBS75K.L not found, defaulting to demo.l
 User     : Sequence:  
 Why      : Sequence 
 Severity : 2


 Modified : Thu Aug 23 14:14:08 2007
 Event    : Save Method
 Message  : Save Method to C:\msdchem\1\5975\ofn_sn.m
 Why      : Instrument Control method save
 Severity : 1


 Modified : Thu Aug 23 14:31:03 2007
 Event    :  
 Message  : Library C:\DATABASE\NBS75K.L not found, defaulting to demo.l
 User     : Sequence:  
 Why      : Sequence 
 Severity : 2


 Modified : Thu Aug 23 14:32:51 2007
 Event    :  
 Message  : Library C:\DATABASE\NBS75K.L not found, defaulting to demo.l
 User     : Sequence:  
 Why      : Sequence 
 Severity : 2


 Modified : Thu Aug 23 14:58:33 2007
 Event    : Save Method
 Message  : Save Method to D:\GCMS\METHODS\hexan.m
 Why      : Instrument Control method save
 Severity : 1


 Modified : Thu Aug 23 15:03:51 2007
 Event    : Save Method
 Message  : Save Method to D:\GCMS\METHODS\hexan.m
 Why      : Instrument Control method save
 Severity : 1


 Modified : Thu Aug 23 15:06:18 2007
 Event    : Save Method
 Message  : Save Method D:\GCMS\METHODS\hexan.m from Instrument Control.
 Why      : DA Edit Method 
 Severity : 1


 Modified : Thu Aug 23 15:06:19 2007
 Event    : Save Method
 Message  : Save Method to D:\GCMS\METHODS\hexan.m
 Why      : Instrument Control method save
 Severity : 1


 Modified : Thu Aug 23 15:06:23 2007
 Event    : Save Method
 Message  : Save Method to D:\GCMS\METHODS\hexan.m
 Why      : Instrument Control method save
 Severity : 1


 Modified : Thu Aug 23 17:55:05 2007
 Event    : Save Method
 Message  : Save Method to D:\GCMS\METHODS\hexan.m
 Why      : Instrument Control method save
 Severity : 1


 Modified : Thu Aug 23 17:57:21 2007
 Event    : Save Method
 Message  : Save Method to D:\GCMS\METHODS\hexan.m
 Why      : Instrument Control method save
 Severity : 1


 Modified : Thu Aug 23 18:08:41 2007
 Event    : Save Method
 Message  : Save Method D:\GCMS\METHODS\hexan.m from DA menu.
 Severity : 1


 Modified : Thu Sep 13 15:09:16 2007
 Event    : Update Calibration 
 Message  : Updated Calibration level 1 using Results from D:\GCMS\DATA\evaldemo.d
 Severity : 2


 Modified : Thu Sep 13 15:16:49 2007
 Event    : Update Calibration 
 Message  : Updated Calibration level 1 using Results from D:\GCMS\DATA\evaldemo.d
 Severity : 2


 Modified : Thu Sep 13 15:18:37 2007
 Event    : Update Calibration 
 Message  : Updated Calibration level 2 using Results from D:\GCMS\DATA\evaldemo.d
 Severity : 2


 Modified : Thu Sep 13 15:20:05 2007
 Event    : Save Method
 Message  : Save Method D:\GCMS\METHODS\hexan.m from DA menu.
 Severity : 1


 Modified : Thu Sep 13 15:20:38 2007
 Event    : Save Method
 Message  : Save Method D:\GCMS\METHODS\hexan.m from DA menu.
 Severity : 1


 Modified : Thu Sep 13 15:32:28 2007
 Event    : Global Update
 Message  : Updating:  
 Severity : 1


 Modified : Thu Sep 13 15:34:38 2007
 Event    : Save Method
 Message  : Save Method D:\GCMS\METHODS\hexan.m from DA menu.
 Severity : 1


 Modified : Thu Sep 13 15:49:24 2007
 Event    : Save Method
 Message  : Save Method to D:\GCMS\METHODS\check-1.M
 Why      : Instrument Control method save
 Severity : 1


 Modified : Thu Sep 13 15:53:30 2007
 Event    : Save Method
 Message  : Save Method to D:\GCMS\METHODS\check-1.M
 Why      : Instrument Control method save
 Severity : 1


 Modified : Thu Sep 13 17:02:28 2007
 Event    : Save Method
 Message  : Save Method to D:\GCMS\METHODS\standby.M
 Why      : Instrument Control method save
 Severity : 1


 Modified : Wed Oct 03 13:52:23 2007
 Event    : Save Method
 Message  : Save Method D:\GCMS\METHODS\CHECK-1.M from Instrument Control.
 Why      : DA Edit Method 
 Severity : 1


 Modified : Wed Oct 03 14:02:54 2007
 Event    : Save Method
 Message  : Save Method to D:\GCMS\METHODS\FAMES-1.M
 Why      : Instrument Control method save
 Severity : 1


 Modified : Wed Oct 03 14:26:32 2007
 Event    : Save Method
 Message  : Save Method to D:\GCMS\METHODS\FAMES-1.M
 Why      : Instrument Control method save
 Severity : 1


 Modified : Wed Oct 03 14:28:36 2007
 Event    : Save Method
 Message  : Save Method to D:\GCMS\METHODS\FAMES-1.M
 Why      : Instrument Control method save
 Severity : 1


 Modified : Tue Oct 09 16:01:34 2007
 Event    : Save Method
 Message  : Save Method to D:\GCMS\METHODS\FAMES-1.M
 Why      : Instrument Control method save
 Severity : 1


 Modified : Tue Oct 09 16:07:26 2007
 Event    : Save Method
 Message  : Save Method to D:\GCMS\METHODS\FAMES-1.M
 Why      : Instrument Control method save
 Severity : 1


 Modified : Wed Oct 17 14:13:35 2007
 Event    : Save Method
 Message  : Save Method to D:\GCMS\METHODS\FAMES-205.M
 Why      : Instrument Control method save
 Severity : 1


 Modified : Wed Oct 24 11:27:48 2007
 Event    : Save Method
 Message  : Save Method to D:\GCMS\METHODS\FAMES-235splitless.M
 Why      : Instrument Control method save
 Severity : 1


 Modified : Wed Oct 24 16:22:24 2007
 Event    : Save Method
 Message  : Save Method to D:\GCMS\METHODS\FAMES-235splitless.M
 Why      : Instrument Control method save
 Severity : 1


 Modified : Thu Oct 25 14:29:35 2007
 Event    : Save Method
 Message  : Save Method to D:\GCMS\METHODS\200c_235sl.M
 Why      : Instrument Control method save
 Severity : 1


 Modified : Mon Oct 29 17:04:42 2007
 Event    : Save Method
 Message  : Save Method to D:\GCMS\METHODS\200c_235sl.M
 Why      : Instrument Control method save
 Severity : 1


 Modified : Tue Nov 06 18:08:22 2007
 Event    : Save Method
 Message  : Save Method to D:\GCMS\METHODS\200c_235sl.M
 Why      : Instrument Control method save
 Severity : 1


 Modified : Tue Nov 13 18:05:46 2007
 Event    : Save Method
 Message  : Save Method to D:\GCMS\METHODS\205I_200COL.M
 Why      : Instrument Control method save
 Severity : 1


 Modified : Thu Nov 15 14:26:22 2007
 Event    : Save Method
 Message  : Save Method to D:\GCMS\METHODS\205I_255COL.M
 Why      : Instrument Control method save
 Severity : 1


 Modified : Thu Nov 15 16:17:55 2007
 Event    : Save Method
 Message  : Save Method to D:\GCMS\METHODS\205I_255COL.M
 Why      : Instrument Control method save
 Severity : 1


 Modified : Tue Nov 20 10:58:58 2007
 Event    : Save Method
 Message  : Save Method to D:\GCMS\METHODS\205I_255COL.M
 Why      : Instrument Control method save
 Severity : 1


 Modified : Tue Nov 20 11:08:04 2007
 Event    : Save Method
 Message  : Save Method to D:\GCMS\METHODS\205I_255COL.M
 Why      : Instrument Control method save
 Severity : 1


 Modified : Thu Nov 22 14:25:48 2007
 Event    : Save Method
 Message  : Save Method to D:\GCMS\METHODS\205I_255COL.M
 Why      : Instrument Control method save
 Severity : 1


 Modified : Thu Nov 22 15:30:52 2007
 Event    : Save Method
 Message  : Save Method to D:\GCMS\METHODS\205I_255COL.M
 Why      : Instrument Control method save
 Severity : 1


 Modified : Thu Nov 22 15:42:32 2007
 Event    : Save Method
 Message  : Save Method to D:\GCMS\METHODS\205I_255COL.M
 Why      : Instrument Control method save
 Severity : 1


 Modified : Fri Nov 23 08:59:27 2007
 Event    : Save Method
 Message  : Save Method to D:\GCMS\METHODS\205I_255COL.M
 Why      : Instrument Control method save
 Severity : 1


 Modified : Fri Nov 23 09:20:16 2007
 Event    : Save Method
 Message  : Save Method to D:\GCMS\METHODS\ctc-test.M
 Why      : Instrument Control method save
 Severity : 1


 Modified : Tue Nov 27 13:23:49 2007
 Event    : Save Method
 Message  : Save Method to D:\GCMS\METHODS\205I_255COL.M
 Why      : Instrument Control method save
 Severity : 1


 Modified : Mon Dec 17 11:46:30 2007
 Event    : Save Method
 Message  : Save Method to D:\GCMS\METHODS\205I_255COL.M
 Why      : Instrument Control method save
 Severity : 1


 Modified : Mon Dec 17 11:47:15 2007
 Event    : Save Method
 Message  : Save Method to D:\GCMS\METHODS\205I_255COL.M
 Why      : Instrument Control method save
 Severity : 1


 Modified : Mon Dec 17 19:35:15 2007
 Event    : Save Method
 Message  : Save Method to D:\GCMS\METHODS\205I_255COL.M
 Why      : Instrument Control method save
 Severity : 1


 Modified : Tue Dec 18 09:55:38 2007
 Event    : Save Method
 Message  : Save Method to D:\GCMS\METHODS\205I_255COL.M
 Why      : Instrument Control method save
 Severity : 1


 Modified : Tue Dec 18 13:19:18 2007
 Event    : Save Method
 Message  : Save Method to D:\GCMS\METHODS\205I_255COL.M
 Why      : Instrument Control method save
 Severity : 1


 Modified : Tue Dec 18 15:58:23 2007
 Event    : Save Method
 Message  : Save Method to D:\GCMS\METHODS\250I_255COL.M
 Why      : Instrument Control method save
 Severity : 1


 Modified : Thu Jan 03 11:23:10 2008
 Event    : Save Method
 Message  : Save Method to D:\GCMS\METHODS\250I_255COL.M
 Why      : Instrument Control method save
 Severity : 1


 Modified : Fri Jan 04 17:15:39 2008
 Event    : Save Method
 Message  : Save Method to D:\GCMS\METHODS\250I_255COL.M
 Why      : Instrument Control method save
 Severity : 1


 Modified : Fri Jan 04 17:20:03 2008
 Event    : Save Method
 Message  : Save Method to D:\GCMS\METHODS\250I_255COL.M
 Why      : Instrument Control method save
 Severity : 1


 Modified : Mon Jan 07 10:42:24 2008
 Event    : Save Method
 Message  : Save Method to D:\GCMS\METHODS\250I_255COL.M
 Why      : Instrument Control method save
 Severity : 1


 Modified : Mon Jan 07 10:45:34 2008
 Event    : Save Method
 Message  : Save Method to D:\GCMS\METHODS\250I_255COL.M
 Why      : Instrument Control method save
 Severity : 1


 Modified : Mon Jan 07 11:11:14 2008
 Event    : Save Method
 Message  : Save Method to D:\GCMS\METHODS\250I_255COL.M
 Why      : Instrument Control method save
 Severity : 1


 Modified : Mon Jan 07 12:40:15 2008
 Event    : Save Method
 Message  : Save Method to D:\GCMS\METHODS\250I_270COL.M
 Why      : Instrument Control method save
 Severity : 1


 Modified : Tue Jan 08 11:32:55 2008
 Event    : Save Method
 Message  : Save Method to D:\GCMS\METHODS\200I_270COL_INJ.M
 Why      : Instrument Control method save
 Severity : 1


 Modified : Tue Jan 08 15:52:26 2008
 Event    : Save Method
 Message  : Save Method to D:\GCMS\METHODS\230I_270COL_INJ.M
 Why      : Instrument Control method save
 Severity : 1


 Modified : Tue Jan 08 17:54:28 2008
 Event    : Save Method
 Message  : Save Method to D:\GCMS\METHODS\245I_270COL_INJ.M
 Why      : Instrument Control method save
 Severity : 1


 Modified : Thu Jan 10 10:17:21 2008
 Event    : Save Method
 Message  : Save Method to D:\GCMS\METHODS\245I_270_10RCOL_INJ.M
 Why      : Instrument Control method save
 Severity : 1


 Modified : Fri Feb 29 09:08:50 2008
 Event    : Save Method
 Message  : Save Method to D:\GCMS\METHODS\245I_270_15RCOL_INJ.M
 Why      : Instrument Control method save
 Severity : 1


 Modified : Fri Feb 29 09:40:16 2008
 Event    : Save Method
 Message  : Save Method to D:\GCMS\METHODS\245I_270_15RCOL_INJ.M
 Why      : Instrument Control method save
 Severity : 1


 Modified : Fri Feb 29 09:40:51 2008
 Event    : Save Method
 Message  : Save Method to D:\GCMS\METHODS\245I_270_15RCOL_INJ.M
 Why      : Instrument Control method save
 Severity : 1


 Modified : Fri Feb 29 10:42:11 2008
 Event    : Save Method
 Message  : Save Method to D:\GCMS\METHODS\245I_270_15RCOL_INJ.M
 Why      : Instrument Control method save
 Severity : 1


 Modified : Tue Mar 04 16:18:31 2008
 Event    : Save Method
 Message  : Save Method to D:\GCMS\METHODS\245I_270_15RCOL_INJ.M
 Why      : Instrument Control method save
 Severity : 1


 Modified : Wed Mar 12 13:49:39 2008
 Event    : Save Method
 Message  : Save Method D:\GCMS\METHODS\test1-simsetup.M from DA menu.
 Severity : 1


 Modified : Wed Mar 12 14:46:14 2008
 Event    : Update Calibration 
 Message  : Updated Calibration level 3 using Results from D:\GCMS\DATA\Sakda\080229_2\MixSTD1_1.D
 Severity : 2


 Modified : Fri Mar 14 13:39:58 2008
 Event    : Update Calibration 
 Message  : Updated Calibration level 1 using Results from D:\GCMS\DATA\Sakda\080305_1\Mix10std20scan .D
 Severity : 2


 Modified : Fri Mar 14 13:44:01 2008
 Event    : Global Update
 Message  : Updating:  
 Severity : 1


 Modified : Fri Mar 14 13:47:12 2008
 Event    : Update Calibration 
 Message  : Updated Calibration level 2 using Results from D:\GCMS\DATA\Sakda\080305_1\Mix10std20scan .D
 Severity : 2


 Modified : Fri Mar 14 13:53:09 2008
 Event    : Global Update
 Message  : Updating:  
 Severity : 1


 Modified : Fri Mar 14 13:53:41 2008
 Event    : Save Method
 Message  : Save Method D:\GCMS\METHODS\fatty_sim1.M from DA menu.
 Severity : 1


 Modified : Wed Mar 19 12:48:21 2008
 Event    : Save Method
 Message  : Save Method to D:\GCMS\METHODS\FATTY_SIM2.M
 Why      : Instrument Control method save
 Severity : 1


 Modified : Wed Mar 19 18:09:59 2008
 Event    : Save Method
 Message  : Save Method to D:\GCMS\METHODS\clean315.M
 Why      : Instrument Control method save
 Severity : 1


 Modified : Thu Mar 20 12:52:48 2008
 Event    : Save Method
 Message  : Save Method to D:\GCMS\METHODS\FATTY_SIM3.M
 Why      : Instrument Control method save
 Severity : 1


 Modified : Thu Mar 20 15:48:34 2008
 Event    : Save Method
 Message  : Save Method to D:\GCMS\METHODS\FATTY_SIM4.M
 Why      : Instrument Control method save
 Severity : 1


 Modified : Fri Mar 21 16:21:21 2008
 Event    : Save Method
 Message  : Save Method to D:\GCMS\METHODS\FATTY_SIM3.M
 Why      : Instrument Control method save
 Severity : 1


 Modified : Fri Mar 21 16:24:01 2008
 Event    : Save Method
 Message  : Save Method to D:\GCMS\METHODS\FATTY_SIM3.M
 Why      : Instrument Control method save
 Severity : 1


 Modified : Fri Mar 21 17:41:21 2008
 Event    : Update Calibration 
 Message  : Updated Calibration level 1 using Results from D:\GCMS\DATA\Sakda\080321_2\MIx14FAMEC10ug.D
 Severity : 2


 Modified : Fri Mar 21 17:43:43 2008
 Event    : Global Update
 Message  : Updating:  
 Severity : 1


 Modified : Fri Mar 21 17:44:09 2008
 Event    : Save Method
 Message  : Save Method D:\GCMS\METHODS\FATTY_SIM3.M from DA menu.
 Severity : 1


 Modified : Fri Mar 21 17:54:21 2008
 Event    : Save Method
 Message  : Save Method to D:\GCMS\METHODS\FATTY_SIM3.M
 Why      : Instrument Control method save
 Severity : 1


 Modified : Tue Mar 25 11:16:14 2008
 Event    : Save Method
 Message  : Save Method to D:\GCMS\METHODS\FATTY_SIM3.M
 Why      : Instrument Control method save
 Severity : 1


 Modified : Thu Mar 27 09:11:44 2008
 Event    : Global Update
 Message  : Updating:  
 Severity : 1


 Modified : Thu Mar 27 13:29:59 2008
 Event    : Update Calibration 
 Message  : Updated Calibration level 2 using Results from D:\GCMS\DATA\Sakda\080325_2\STDC05ugml1_1.D
 Severity : 2


 Modified : Thu Mar 27 13:30:51 2008
 Event    : Update Calibration 
 Message  : Updated Calibration level 2 using Results from D:\GCMS\DATA\Sakda\080325_2\STDC05ugml1_2.D
 Severity : 2


 Modified : Thu Mar 27 13:31:29 2008
 Event    : Update Calibration 
 Message  : Updated Calibration level 3 using Results from D:\GCMS\DATA\Sakda\080325_2\STDC1ugml1_1.D
 Severity : 2


 Modified : Thu Mar 27 13:32:05 2008
 Event    : Update Calibration 
 Message  : Updated Calibration level 3 using Results from D:\GCMS\DATA\Sakda\080325_2\STDC1ugml1_2.D
 Severity : 2


 Modified : Thu Mar 27 13:32:44 2008
 Event    : Update Calibration 
 Message  : Updated Calibration level 4 using Results from D:\GCMS\DATA\Sakda\080325_2\STDC5ugml1_1.D
 Severity : 2


 Modified : Thu Mar 27 13:33:30 2008
 Event    : Update Calibration 
 Message  : Updated Calibration level 4 using Results from D:\GCMS\DATA\Sakda\080325_2\STDC5ugml1_2.D
 Severity : 2


 Modified : Thu Mar 27 13:33:55 2008
 Event    : Update Calibration 
 Message  : Updated Calibration level 5 using Results from D:\GCMS\DATA\Sakda\080325_2\STDC10ugml1_1.D
 Severity : 2


 Modified : Thu Mar 27 13:34:29 2008
 Event    : Update Calibration 
 Message  : Deleted level 4
 Severity : 2


 Modified : Thu Mar 27 13:34:52 2008
 Event    : Update Calibration 
 Message  : Updated Calibration level 5 using Results from D:\GCMS\DATA\Sakda\080325_2\STDC10ugml1_2.D
 Severity : 2


 Modified : Thu Mar 27 13:35:22 2008
 Event    : Update Calibration 
 Message  : Updated Calibration level 6 using Results from D:\GCMS\DATA\Sakda\080325_2\STDC20ugml1_1.D
 Severity : 2


 Modified : Thu Mar 27 13:35:41 2008
 Event    : Update Calibration 
 Message  : Deleted level 1
 Severity : 2


 Modified : Thu Mar 27 13:36:04 2008
 Event    : Update Calibration 
 Message  : Updated Calibration level 6 using Results from D:\GCMS\DATA\Sakda\080325_2\STDC20ugml1_2.D
 Severity : 2


 Modified : Thu Mar 27 13:36:28 2008
 Event    : Update Calibration 
 Message  : Updated Calibration level 7 using Results from D:\GCMS\DATA\Sakda\080325_2\STDC50ugml1_1.D
 Severity : 2


 Modified : Thu Mar 27 13:36:53 2008
 Event    : Update Calibration 
 Message  : Updated Calibration level 7 using Results from D:\GCMS\DATA\Sakda\080325_2\STDC50ugml1_2.D
 Severity : 2


 Modified : Thu Mar 27 13:49:56 2008
 Event    : Update Calibration 
 Message  : Updated Calibration level 2 using Results from D:\GCMS\DATA\Sakda\080325_2\STDC05ugml1_1.D
 Severity : 2


 Modified : Thu Mar 27 13:50:47 2008
 Event    : Update Calibration 
 Message  : Updated Calibration level 3 using Results from D:\GCMS\DATA\Sakda\080325_2\STDC1ugml1_1.D
 Severity : 2


 Modified : Thu Mar 27 13:51:26 2008
 Event    : Update Calibration 
 Message  : Updated Calibration level 4 using Results from D:\GCMS\DATA\Sakda\080325_2\STDC10ugml1_1.D
 Severity : 2


 Modified : Thu Mar 27 13:51:47 2008
 Event    : Update Calibration 
 Message  : Updated Calibration level 5 using Results from D:\GCMS\DATA\Sakda\080325_2\STDC20ugml1_1.D
 Severity : 2


 Modified : Thu Mar 27 13:52:08 2008
 Event    : Update Calibration 
 Message  : Updated Calibration level 6 using Results from D:\GCMS\DATA\Sakda\080325_2\STDC50ugml1_1.D
 Severity : 2


 Modified : Thu Mar 27 13:52:28 2008
 Event    : Update Calibration 
 Message  : Deleted level 1
 Severity : 2


 Modified : Thu Mar 27 13:53:24 2008
 Event    : Save Method
 Message  : Save Method D:\GCMS\METHODS\FATTY_SIM3.M from DA menu.
 Severity : 1


 Modified : Thu Mar 27 13:56:24 2008
 Event    : Save Method
 Message  : Save Method D:\GCMS\METHODS\FATTY_SIM3.M from DA menu.
 Severity : 1


 Modified : Thu Mar 27 14:25:32 2008
 Event    : Update Calibration 
 Message  : Updated Calibration level 2 using Results from D:\GCMS\DATA\Sakda\080325_2\STDC05ugml1_2.D
 Severity : 2


 Modified : Thu Mar 27 14:26:17 2008
 Event    : Update Calibration 
 Message  : Updated Calibration level 3 using Results from D:\GCMS\DATA\Sakda\080325_2\STDC10ugml1_2.D
 Severity : 2


 Modified : Thu Mar 27 14:26:58 2008
 Event    : Update Calibration 
 Message  : Updated Calibration level 3 using Results from D:\GCMS\DATA\Sakda\080325_2\STDC1ugml1_2.D
 Severity : 2


 Modified : Thu Mar 27 14:27:52 2008
 Event    : Update Calibration 
 Message  : Updated Calibration level 4 using Results from D:\GCMS\DATA\Sakda\080325_2\STDC10ugml1_2.D
 Severity : 2


 Modified : Thu Mar 27 14:29:10 2008
 Event    : Save Method
 Message  : Save Method D:\GCMS\METHODS\FATTY_SIM3.M from DA menu.
 Severity : 1


 Modified : Thu Mar 27 15:42:44 2008
 Event    : Update Calibration 
 Message  : Updated Calibration level 2 using Results from D:\GCMS\DATA\Sakda\080325_2\100dCod05_1_1.D
 Severity : 2


 Modified : Thu Mar 27 15:43:57 2008
 Event    : Save Method
 Message  : Save Method D:\GCMS\METHODS\FATTY_SIM3.M from DA menu.
 Severity : 1


 Modified : Thu Mar 27 15:45:42 2008
 Event    : Save Method
 Message  : Save Method D:\GCMS\METHODS\FATTY_SIM3.M from DA menu.
 Severity : 1


 Modified : Thu Mar 27 15:50:14 2008
 Event    : Save Method
 Message  : Save Method D:\GCMS\METHODS\FATTY_SIM3.M from DA menu.
 User     : Sequence:  DA_Sequencing
 Severity : 1


 Modified : Thu Mar 27 15:59:57 2008
 Event    : Global Update
 Message  : Updating:  
 User     : Sequence:  DA_Sequencing
 Severity : 1


 Modified : Wed Apr 02 09:51:49 2008
 Event    : Global Update
 Message  : Updating:  
 Severity : 1


 Modified : Thu Apr 03 14:24:39 2008
 Event    : Save Method
 Message  : Save Method D:\GCMS\METHODS\FATTY_SIM3.M from DA menu.
 Severity : 1


 Modified : Mon Apr 07 11:00:21 2008
 Event    : Save Method
 Message  : Save Method to D:\GCMS\METHODS\FATTY_SIM3.M
 Why      : Instrument Control method save
 Severity : 1


 Modified : Mon Apr 07 11:03:09 2008
 Event    : Save Method
 Message  : Save Method to D:\GCMS\METHODS\FATTY_SIM3.M
 Why      : Instrument Control method save
 Severity : 1


 Modified : Mon Apr 07 13:54:15 2008
 Event    : Global Update
 Message  : Updating:  
 Severity : 1


 Modified : Tue Apr 08 11:41:53 2008
 Event    : Save Method
 Message  : Save Method D:\GCMS\METHODS\FATTY_SIM3.M from DA menu.
 Severity : 1


 Modified : Wed Apr 09 09:26:20 2008
 Event    : Save Method
 Message  : Save Method D:\GCMS\METHODS\FATTY_SIM3.M from DA menu.
 Severity : 1


 Modified : Thu Apr 17 12:02:23 2008
 Event    : Save Method
 Message  : Save Method to D:\GCMS\METHODS\FATTY_SIM3.M
 Why      : Instrument Control method save
 Severity : 1


 Modified : Thu Apr 17 12:55:44 2008
 Event    : Global Update
 Message  : Updating:  
 Severity : 1


 Modified : Tue Apr 22 11:06:52 2008
 Event    : Save Method
 Message  : Save Method to D:\GCMS\METHODS\FATTY_SIM4.M
 Why      : Instrument Control method save
 Severity : 1


 Modified : Wed Apr 23 17:00:03 2008
 Event    : Save Method
 Message  : Save Method to D:\GCMS\METHODS\RABER\ASLIPIDS\080423_388.M
 Why      : Instrument Control method save
 Severity : 1


 Modified : Fri Apr 25 10:38:18 2008
 Event    : Save Method
 Message  : Save Method D:\GCMS\METHODS\FATTY_SIM3.M from DA menu.
 Severity : 1


 Modified : Mon Apr 28 14:33:33 2008
 Event    : Save Method
 Message  : Save Method to D:\GCMS\METHODS\FATTY_SIM3.M
 Why      : Instrument Control method save
 Severity : 1


 Modified : Mon Apr 28 14:34:15 2008
 Event    : Save Method
 Message  : Save Method to D:\GCMS\METHODS\FATTY_SIM3.M
 Why      : Instrument Control method save
 Severity : 1


 Modified : Thu May 08 11:08:16 2008
 Event    : Save Method
 Message  : Save Method D:\GCMS\METHODS\FATTY_SIM3.M from DA menu.
 Severity : 1


 Modified : Thu May 08 19:43:37 2008
 Event    : Save Method
 Message  : Save Method D:\GCMS\METHODS\FATTY_SIM3.M from DA menu.
 Severity : 1


 Modified : Tue May 13 16:25:27 2008
 Event    : Save Method
 Message  : Save Method D:\GCMS\METHODS\080513_2.M from DA menu.
 Severity : 1


 Modified : Tue May 20 10:07:42 2008
 Event    : Save Method
 Message  : Save Method D:\GCMS\METHODS\FATTY_SIM3.M from DA menu.
 Severity : 1


 Modified : Mon Jun 02 11:53:21 2008
 Event    : Save Method
 Message  : Save Method to D:\GCMS\METHODS\FATTY_SIM3.M
 Why      : Instrument Control method save
 Severity : 1


 Modified : Mon Jun 02 11:54:03 2008
 Event    : Save Method
 Message  : Save Method to D:\GCMS\METHODS\FATTY_SIM3.M
 Why      : Instrument Control method save
 Severity : 1


 Modified : Tue Jun 10 14:36:50 2008
 Event    : Save Method
 Message  : Save Method to D:\GCMS\METHODS\FATTY_SIM3.M
 Why      : Instrument Control method save
 Severity : 1


 Modified : Thu Jun 12 11:50:16 2008
 Event    : Save Method
 Message  : Save Method to D:\GCMS\METHODS\FATTY_SIM3.M
 Why      : Instrument Control method save
 Severity : 1


 Modified : Fri Jun 13 17:46:45 2008
 Event    : Save Method
 Message  : Save Method to D:\GCMS\METHODS\fiber.M
 Why      : Instrument Control method save
 Severity : 1


 Modified : Thu Jul 10 18:11:39 2008
 Event    : Save Method
 Message  : Save Method to D:\GCMS\METHODS\FATTY_SIM3.M
 Why      : Instrument Control method save
 Severity : 1


 Modified : Thu Jul 10 18:16:34 2008
 Event    : Save Method
 Message  : Save Method to D:\GCMS\METHODS\FATTY_SIM3.M
 Why      : Instrument Control method save
 Severity : 1


 Modified : Thu Jul 10 18:58:43 2008
 Event    : Save Method
 Message  : Save Method to D:\GCMS\METHODS\FATTY_SIM3.M
 Why      : Instrument Control method save
 Severity : 1


 Modified : Mon Jul 14 12:56:54 2008
 Event    : Save Method
 Message  : Save Method to D:\GCMS\METHODS\FATTY_SIM3.M
 Why      : Instrument Control method save
 Severity : 1


 Modified : Mon Jul 14 13:02:41 2008
 Event    : Save Method
 Message  : Save Method to D:\GCMS\METHODS\FATTY_SIM3.M
 Why      : Instrument Control method save
 Severity : 1


 Modified : Wed Jul 23 14:27:30 2008
 Event    : Save Method
 Message  : Save Method to D:\GCMS\METHODS\FATTY_SIM3.M
 Why      : Instrument Control method save
 Severity : 1


 Modified : Fri Aug 08 13:13:52 2008
 Event    : Save Method
 Message  : Save Method to D:\GCMS\METHODS\FATTY_SIM3.M
 Why      : Instrument Control method save
 Severity : 1


 Modified : Mon Sep 22 14:32:32 2008
 Event    : Update Calibration 
 Message  : Updated Calibration level 10 using Results from D:\GCMS\DATA\Robert\080617_2\Misch_40ppb_01.D
 Severity : 2


 Modified : Wed Dec 17 11:32:42 2008
 Event    : Save Method
 Message  : Save Method to D:\GCMS\METHODS\FATTY_SIM3.M
 Why      : Instrument Control method save
 Severity : 1


 Modified : Wed Dec 17 16:31:20 2008
 Event    : Save Method
 Message  : Save Method to D:\GCMS\METHODS\clean.M
 Why      : Instrument Control method save
 Severity : 1


 Modified : Wed Dec 17 17:24:27 2008
 Event    : Save Method
 Message  : Save Method to D:\GCMS\METHODS\FATTY_SIM3.M
 Why      : Instrument Control method save
 Severity : 1


 Modified : Wed Dec 17 19:03:41 2008
 Event    : Save Method
 Message  : Save Method to D:\GCMS\METHODS\FATTY_SIM3.M
 Why      : Instrument Control method save
 Severity : 1


 Modified : Wed Dec 17 19:04:27 2008
 Event    : Save Method
 Message  : Save Method to D:\GCMS\METHODS\FATTY_SIM3.M
 Why      : Instrument Control method save
 Severity : 1


 Modified : Wed Dec 17 19:04:54 2008
 Event    : Save Method
 Message  : Save Method to D:\GCMS\METHODS\FATTY_SIM3.M
 Why      : Instrument Control method save
 Severity : 1


 Modified : Wed Dec 17 19:09:02 2008
 Event    : Save Method
 Message  : Save Method to D:\GCMS\METHODS\FATTY_SIM3.M
 Why      : Instrument Control method save
 Severity : 1


 Modified : Tue Mar 17 12:18:01 2009
 Event    : Save Method
 Message  : Save Method to D:\GCMS\METHODS\FATTY_SIM3.M
 Why      : Instrument Control method save
 Severity : 1


 Modified : Tue Mar 17 12:53:58 2009
 Event    : Save Method
 Message  : Save Method to D:\GCMS\METHODS\FATTY_SIM3.M
 Why      : Instrument Control method save
 Severity : 1


 Modified : Mon Mar 23 17:54:00 2009
 Event    : Save Method
 Message  : Save Method to D:\GCMS\METHODS\FATTY_SIM3.M
 Why      : Instrument Control method save
 Severity : 1


 Modified : Mon Mar 23 17:57:06 2009
 Event    : Save Method
 Message  : Save Method to D:\GCMS\METHODS\FATTY_SIM3.M
 Why      : Instrument Control method save
 Severity : 1


 Modified : Tue Mar 24 21:44:13 2009
 Event    : Save Method
 Message  : Save Method to D:\GCMS\METHODS\FATTY_SIM3.M
 Why      : Instrument Control method save
 Severity : 1


 Modified : Wed Mar 25 18:40:31 2009
 Event    : Save Method
 Message  : Save Method to D:\GCMS\METHODS\FATTY_SIM3.M
 Why      : Instrument Control method save
 Severity : 1


 Modified : Wed Mar 25 18:40:51 2009
 Event    : Save Method
 Message  : Save Method to D:\GCMS\METHODS\FATTY_SIM3.M
 Why      : Instrument Control method save
 Severity : 1


 Modified : Thu Mar 26 16:04:29 2009
 Event    : Save Method
 Message  : Save Method to D:\GCMS\METHODS\FATTY_SIM3.M
 Why      : Instrument Control method save
 Severity : 1


 Modified : Fri Mar 27 16:30:48 2009
 Event    : Save Method
 Message  : Save Method to D:\GCMS\METHODS\FATTY_SIM3.M
 Why      : Instrument Control method save
 Severity : 1


 Modified : Thu Apr 16 15:41:05 2009
 Event    : Save Method
 Message  : Save Method to D:\GCMS\METHODS\FATTY_SIM3PS.M
 Why      : Instrument Control method save
 Severity : 1


 Modified : Mon May 04 17:58:45 2009
 Event    : Update Calibration 
 Message  : Updated Calibration level 5 using Results from D:\GCMS\DATA\Sakda\090504_1\5ppm_Mix14FAMEa .D
 Severity : 2


 Modified : Mon May 04 17:59:11 2009
 Event    : Save Method
 Message  : Save Method D:\GCMS\METHODS\fatty_sim9.M from DA menu.
 Severity : 1


 Modified : Mon May 04 18:02:04 2009
 Event    : Save Method
 Message  : Save Method to D:\GCMS\METHODS\fatty_sim9.M
 Why      : Instrument Control method save
 Severity : 1


 Modified : Mon May 04 18:52:50 2009
 Event    : Update Calibration 
 Message  : Updated Calibration level 1 using Results from D:\GCMS\DATA\Sakda\090504_1\5ppm_Mix14FAME1.D
 Severity : 2


 Modified : Mon May 04 19:01:21 2009
 Event    : Update Calibration 
 Message  : Updated Calibration level 2 using Results from D:\GCMS\DATA\Sakda\090504_1\5ppm_Mix14FAME1.D
 Severity : 2


 Modified : Mon May 04 19:02:55 2009
 Event    : Clear Responses
 Message  : Responses Cleared 
 Severity : 2


 Modified : Mon May 04 19:06:39 2009
 Event    : Save Method
 Message  : Save Method to D:\GCMS\METHODS\fatty_sim9.M
 Why      : Instrument Control method save
 Severity : 1


 Modified : Mon May 04 19:07:18 2009
 Event    : Clear Responses
 Message  : Responses Cleared 
 Severity : 2


 Modified : Mon May 04 19:25:49 2009
 Event    : Update Calibration 
 Message  : Updated Calibration level 6 using Results from D:\GCMS\DATA\Sakda\090504_1\5ppm_Mix14FAME1.D
 Severity : 2


 Modified : Mon May 04 19:26:19 2009
 Event    : Save Method
 Message  : Save Method D:\GCMS\METHODS\fatty_sim9.M from DA menu.
 Severity : 1


 Modified : Mon May 04 19:29:07 2009
 Event    : Save Method
 Message  : Save Method to D:\GCMS\METHODS\fatty_sim9.M
 Why      : Instrument Control method save
 Severity : 1


 Modified : Mon May 04 19:34:55 2009
 Event    : Clear Responses
 Message  : Responses Cleared 
 Severity : 0


 Modified : Mon May 04 19:40:13 2009
 Event    : Clear Responses
 Message  : Responses Cleared 
 Severity : 0


 Modified : Mon May 04 19:42:47 2009
 Event    : Update Calibration 
 Message  : Deleted level 5
 Severity : 2


 Modified : Mon May 04 19:42:47 2009
 Event    : Update Calibration 
 Message  : Deleted level 6
 Severity : 2


 Modified : Mon May 04 19:44:03 2009
 Event    : Clear Responses
 Message  : Responses Cleared 
 Severity : 2


 Modified : Mon May 04 19:52:22 2009
 Event    : Update Calibration 
 Message  : Updated Calibration level 1 using Results from D:\GCMS\DATA\Sakda\090504_1\5ppm_Mix14FAME1.D
 Severity : 2


 Modified : Mon May 04 19:53:28 2009
 Event    : Global Update
 Message  : Updating:  
 Severity : 1


 Modified : Mon May 04 19:55:28 2009
 Event    : Save Method
 Message  : Save Method D:\GCMS\METHODS\fatty_sim9.M from DA menu.
 Severity : 1


 Modified : Mon May 04 20:19:53 2009
 Event    : Save Method
 Message  : Save Method D:\GCMS\METHODS\fatty_sim9.M from DA menu.
 Severity : 1


 Modified : Tue May 05 11:16:57 2009
 Event    : Save Method
 Message  : Save Method to D:\GCMS\METHODS\090505 ester.M
 Why      : Instrument Control method save
 Severity : 1


 Modified : Mon Jul 06 14:15:59 2009
 Event    : Save Method
 Message  : Save Method to D:\GCMS\METHODS\fatty_sim9.M
 Why      : Instrument Control method save
 Severity : 1


 Modified : Mon Jul 06 14:21:28 2009
 Event    : Save Method
 Message  : Save Method D:\GCMS\METHODS\fatty_sim9.M from DA menu.
 Severity : 1


 Modified : Mon Jul 06 17:38:38 2009
 Event    : Save Method
 Message  : Save Method to D:\GCMS\METHODS\fatty_sim9.M
 Why      : Instrument Control method save
 Severity : 1


 Modified : Tue Jul 07 11:27:43 2009
 Event    : Save Method
 Message  : Save Method to D:\GCMS\METHODS\fatty_sim9.M
 Why      : Instrument Control method save
 Severity : 1


 Modified : Tue Jul 07 11:33:48 2009
 Event    : Save Method
 Message  : Save Method D:\GCMS\METHODS\test_hra.M from DA menu.
 Severity : 1


 Modified : Tue Jul 07 11:33:54 2009
 Event    : Save Method
 Message  : Save Method D:\GCMS\METHODS\test_hra.M from DA menu.
 Severity : 1


 Modified : Tue Jul 07 11:35:12 2009
 Event    : Global Update
 Message  : Updating:  
 Severity : 1


 Modified : Tue Jul 07 11:35:17 2009
 Event    : Save Method
 Message  : Save Method D:\GCMS\METHODS\test_hra.M from DA menu.
 Severity : 1


 Modified : Tue Jul 07 15:23:28 2009
 Event    : Save Method
 Message  : Save Method D:\GCMS\METHODS\test_hra_sim.M from DA menu.
 Severity : 1


 Modified : Tue Jul 07 15:28:19 2009
 Event    : Update Calibration 
 Message  : Updated Calibration level 5 using Results from D:\GCMS\DATA\Sakda\14 FAMEs 5 ppm std .D
 Severity : 2


 Modified : Tue Jul 07 15:28:35 2009
 Event    : Save Method
 Message  : Save Method D:\GCMS\METHODS\test_hra_sim.M from DA menu.
 Severity : 1


 Modified : Tue Jul 07 15:29:58 2009
 Event    : Global Update
 Message  : Updating:  
 Severity : 1


 Modified : Tue Jul 07 15:30:10 2009
 Event    : Save Method
 Message  : Save Method D:\GCMS\METHODS\test_hra_sim.M from DA menu.
 Severity : 1


 Modified : Tue Jul 07 15:45:37 2009
 Event    : Save Method
 Message  : Save Method to D:\GCMS\METHODS\test_hra_sim.M
 Why      : Instrument Control method save
 Severity : 1


 Modified : Tue Jul 07 16:20:17 2009
 Event    : Save Method
 Message  : Save Method to D:\GCMS\METHODS\test_hra_sim.M
 Why      : Instrument Control method save
 Severity : 1


 Modified : Tue Jul 07 16:56:40 2009
 Event    : Save Method
 Message  : Save Method to D:\GCMS\METHODS\test_hra_sim.M
 Why      : Instrument Control method save
 Severity : 1


 Modified : Tue Jul 07 17:33:31 2009
 Event    : Save Method
 Message  : Save Method to D:\GCMS\METHODS\test_hra_sim.M
 Why      : Instrument Control method save
 Severity : 1


 Modified : Tue Jul 07 18:06:26 2009
 Event    : Save Method
 Message  : Save Method to D:\GCMS\METHODS\test_hra_sim.M
 Why      : Instrument Control method save
 Severity : 1


 Modified : Tue Jul 07 18:23:48 2009
 Event    : Save Method
 Message  : Save Method to D:\GCMS\METHODS\test_hra_sim.M
 Why      : Instrument Control method save
 Severity : 1


 Modified : Tue Jul 07 19:01:53 2009
 Event    : Save Method
 Message  : Save Method to D:\GCMS\METHODS\test_hra_sim.M
 Why      : Instrument Control method save
 Severity : 1


 Modified : Tue Jul 07 19:02:16 2009
 Event    : Save Method
 Message  : Save Method to D:\GCMS\METHODS\fattyacid_allGC.M
 Why      : Instrument Control method save
 Severity : 1


 Modified : Wed Jul 08 13:12:16 2009
 Event    : Update Calibration 
 Message  : Updated Calibration level 5a using Results from D:\GCMS\DATA\Sakda\090708_1\mix FAMEs 1 ppm 1.D
 Severity : 2


 Modified : Wed Jul 08 13:12:50 2009
 Event    : Update Calibration 
 Message  : Deleted level 5
 Severity : 2


 Modified : Wed Jul 08 13:12:50 2009
 Event    : Update Calibration 
 Message  : Deleted level 5a
 Severity : 2


 Modified : Wed Jul 08 13:13:23 2009
 Event    : Update Calibration 
 Message  : Updated Calibration level 5 using Results from D:\GCMS\DATA\Sakda\090708_1\mix FAMEs 1 ppm 1.D
 Severity : 2


 Modified : Wed Jul 08 13:14:21 2009
 Event    : Update Calibration 
 Message  : Deleted level 5
 Severity : 2


 Modified : Wed Jul 08 13:14:36 2009
 Event    : Update Calibration 
 Message  : Updated Calibration level 5 using Results from D:\GCMS\DATA\Sakda\090708_1\mix FAMEs 5 ppm 1.D
 Severity : 2


 Modified : Wed Jul 08 13:14:53 2009
 Event    : Update Calibration 
 Message  : Updated Calibration level 1 using Results from D:\GCMS\DATA\Sakda\090708_1\mix FAMEs 1 ppm 1.D
 Severity : 2


 Modified : Wed Jul 08 13:21:12 2009
 Event    : Update Calibration 
 Message  : Deleted level 5
 Severity : 2


 Modified : Wed Jul 08 13:21:23 2009
 Event    : Update Calibration 
 Message  : Deleted level 1
 Severity : 2


 Modified : Wed Jul 08 13:22:11 2009
 Event    : Save Method
 Message  : Save Method D:\GCMS\METHODS\fattyacid_allGC.M from DA menu.
 Severity : 1


 Modified : Wed Jul 08 13:22:27 2009
 Event    : Update Calibration 
 Message  : Updated Calibration level 1 using Results from D:\GCMS\DATA\Sakda\090708_1\mix FAMEs 1 ppm 1.D
 Severity : 2


 Modified : Wed Jul 08 13:25:19 2009
 Event    : Update Calibration 
 Message  : Updated Calibration level 5 using Results from D:\GCMS\DATA\Sakda\090708_1\mix FAMEs 5 ppm 1.D
 Severity : 2


 Modified : Wed Jul 08 13:25:59 2009
 Event    : Update Calibration 
 Message  : Updated Calibration level 10 using Results from D:\GCMS\DATA\Sakda\090708_1\mix FAMEs 10 ppm 1.D
 Severity : 2


 Modified : Wed Jul 08 13:26:33 2009
 Event    : Update Calibration 
 Message  : Updated Calibration level 25 using Results from D:\GCMS\DATA\Sakda\090708_1\mix FAMEs 25 ppm 1.D
 Severity : 2


 Modified : Wed Jul 08 13:51:14 2009
 Event    : Update Calibration 
 Message  : Updated Calibration level 50 using Results from D:\GCMS\DATA\Sakda\090708_1\mix FAMEs 50 ppm 1.D
 Severity : 2


 Modified : Thu Jul 09 07:19:43 2009
 Event    : Save Method
 Message  : Save Method D:\GCMS\METHODS\fattyacid_allGC.M from DA menu.
 Severity : 1


 Modified : Thu Jul 09 10:08:29 2009
 Event    : Save Method
 Message  : Save Method to D:\GCMS\METHODS\fattyacid_allGC.M
 Why      : Instrument Control method save
 Severity : 1


 Modified : Fri Jul 10 12:13:33 2009
 Event    : Save Method
 Message  : Save Method to D:\GCMS\METHODS\FLORIAN GEYER\StartAsKws.M
 Why      : Instrument Control method save
 Severity : 1


 Modified : Fri Jul 10 12:18:59 2009
 Event    : Save Method
 Message  : Save Method to D:\GCMS\METHODS\FLORIAN GEYER\StartAsKws.M
 Why      : Instrument Control method save
 Severity : 1


 Modified : Wed Jul 15 13:44:56 2009
 Event    : Save Method
 Message  : Save Method to D:\GCMS\METHODS\FLORIAN GEYER\StartAsKws.M
 Why      : Instrument Control method save
 Severity : 1


 Modified : Wed Jul 15 13:47:56 2009
 Event    : Save Method
 Message  : Save Method D:\GCMS\METHODS\Florian Geyer\StartAsKws.M from DA menu.
 Severity : 1


 Modified : Wed Jul 15 15:19:41 2009
 Event    : Save Method
 Message  : Save Method D:\GCMS\METHODS\Florian Geyer\StartAsKws.M from DA menu.
 Severity : 1


 Modified : Wed Jul 22 11:12:30 2009
 Event    : Save Method
 Message  : Save Method to D:\GCMS\METHODS\FLORIAN GEYER\StartAsKws.M
 Why      : Instrument Control method save
 Severity : 1


 Modified : Fri Oct 16 09:11:01 2009
 Event    : Save Method
 Message  : Save Method to D:\GCMS\METHODS\FLORIAN GEYER\AsHC20gradpm.M
 Why      : Instrument Control method save
 Severity : 1


 Modified : Mon Oct 19 16:27:00 2009
 Event    : Save Method
 Message  : Save Method to D:\GCMS\METHODS\Farkas.M
 Why      : Instrument Control method save
 Severity : 1


 Modified : Mon Oct 19 16:36:05 2009
 Event    : Save Method
 Message  : Save Method to D:\GCMS\METHODS\Farkas.M
 Why      : Instrument Control method save
 Severity : 1


 Modified : Mon Oct 19 16:38:04 2009
 Event    : Save Method
 Message  : Save Method to D:\GCMS\METHODS\Farkas.M
 Why      : Instrument Control method save
 Severity : 1


 Modified : Tue Oct 20 08:26:07 2009
 Event    : Save Method
 Message  : Save Method to D:\GCMS\METHODS\Farkas.M
 Why      : Instrument Control method save
 Severity : 1


 Modified : Tue Oct 20 09:21:58 2009
 Event    : Save Method
 Message  : Save Method to D:\GCMS\METHODS\Farkas.M
 Why      : Instrument Control method save
 Severity : 1


 Modified : Wed Oct 21 13:43:22 2009
 Event    : Save Method
 Message  : Save Method to D:\GCMS\METHODS\Farkas.M
 Why      : Instrument Control method save
 Severity : 1


 Modified : Wed Oct 21 14:10:12 2009
 Event    : Save Method
 Message  : Save Method to D:\GCMS\METHODS\Farkas.M
 Why      : Instrument Control method save
 Severity : 1


 Modified : Sun Oct 25 14:34:31 2009
 Event    : Save Method
 Message  : Save Method to D:\GCMS\METHODS\Farkas.M
 Why      : Instrument Control method save
 Severity : 1


 Modified : Sun Oct 25 15:23:06 2009
 Event    : Save Method
 Message  : Save Method to D:\GCMS\METHODS\Farkas.M
 Why      : Instrument Control method save
 Severity : 1


 Modified : Sun Oct 25 15:44:30 2009
 Event    : Save Method
 Message  : Save Method to D:\GCMS\METHODS\Farkas.M
 Why      : Instrument Control method save
 Severity : 1


 Modified : Wed Nov 04 08:25:54 2009
 Event    : Save Method
 Message  : Save Method to D:\GCMS\METHODS\Farkas.M
 Why      : Instrument Control method save
 Severity : 1


 Modified : Thu Nov 05 13:08:44 2009
 Event    : Save Method
 Message  : Save Method to D:\GCMS\METHODS\Farkas.M
 Why      : Instrument Control method save
 Severity : 1


 Modified : Thu Nov 05 14:57:56 2009
 Event    : Save Method
 Message  : Save Method to D:\GCMS\METHODS\Farkas.M
 Why      : Instrument Control method save
 Severity : 1


 Modified : Thu Nov 05 14:59:16 2009
 Event    : Save Method
 Message  : Save Method to D:\GCMS\METHODS\Farkas.M
 Why      : Instrument Control method save
 Severity : 1


 Modified : Thu Nov 05 18:22:03 2009
 Event    : Save Method
 Message  : Save Method to D:\GCMS\METHODS\reinstall.M
 Why      : Instrument Control method save
 Severity : 1


 Modified : Fri Nov 06 09:12:38 2009
 Event    : Save Method
 Message  : Save Method to D:\GCMS\METHODS\Farkas.M
 Why      : Instrument Control method save
 Severity : 1


 Modified : Tue Nov 10 08:11:43 2009
 Event    : Save Method
 Message  : Save Method to D:\GCMS\METHODS\Farkas.M
 Why      : Instrument Control method save
 Severity : 1


 Modified : Tue Nov 10 10:01:54 2009
 Event    : Save Method
 Message  : Save Method to D:\GCMS\METHODS\Farkas.M
 Why      : Instrument Control method save
 Severity : 1


 Modified : Tue Nov 10 11:45:46 2009
 Event    : Save Method
 Message  : Save Method to D:\GCMS\METHODS\Farkas.M
 Why      : Instrument Control method save
 Severity : 1


 Modified : Tue Nov 10 12:53:22 2009
 Event    : Save Method
 Message  : Save Method to D:\GCMS\METHODS\Farkas.M
 Why      : Instrument Control method save
 Severity : 1


 Modified : Wed Nov 11 15:13:53 2009
 Event    : Save Method
 Message  : Save Method to D:\GCMS\METHODS\Farkas.M
 Why      : Instrument Control method save
 Severity : 1


 Modified : Thu Nov 12 12:42:30 2009
 Event    : Save Method
 Message  : Save Method to D:\GCMS\METHODS\Farkas.M
 Why      : Instrument Control method save
 Severity : 1


 Modified : Thu Nov 12 14:31:31 2009
 Event    : Save Method
 Message  : Save Method to D:\GCMS\METHODS\Farkas.M
 Why      : Instrument Control method save
 Severity : 1


 Modified : Thu Nov 12 14:39:48 2009
 Event    : Save Method
 Message  : Save Method to D:\GCMS\METHODS\Farkas.M
 Why      : Instrument Control method save
 Severity : 1


 Modified : Mon Nov 16 16:10:54 2009
 Event    : Save Method
 Message  : Save Method to D:\GCMS\METHODS\Farkas.M
 Why      : Instrument Control method save
 Severity : 1


 Modified : Tue Nov 17 12:57:43 2009
 Event    : Save Method
 Message  : Save Method to D:\GCMS\METHODS\Farkas.M
 Why      : Instrument Control method save
 Severity : 1


 Modified : Tue Nov 17 12:58:54 2009
 Event    : Save Method
 Message  : Save Method to D:\GCMS\METHODS\Farkas.M
 Why      : Instrument Control method save
 Severity : 1


 Modified : Tue Nov 17 13:01:43 2009
 Event    : Save Method
 Message  : Save Method to D:\GCMS\METHODS\Farkas.M
 Why      : Instrument Control method save
 Severity : 1


 Modified : Thu Nov 19 14:15:40 2009
 Event    : Save Method
 Message  : Save Method to D:\GCMS\METHODS\Farkas.M
 Why      : Instrument Control method save
 Severity : 1


 Modified : Sat Nov 21 09:56:25 2009
 Event    : Save Method
 Message  : Save Method to D:\GCMS\METHODS\FARKASSIM.M
 Why      : Instrument Control method save
 Severity : 1


 Modified : Mon Nov 23 11:04:47 2009
 Event    : Save Method
 Message  : Save Method D:\GCMS\METHODS\Farkas.M from DA menu.
 Severity : 1


 Modified : Mon Nov 23 11:09:48 2009
 Event    : Save Method
 Message  : Save Method D:\GCMS\METHODS\Farkas.M from DA menu.
 Severity : 1


 Modified : Mon Nov 23 11:10:53 2009
 Event    : Clear Responses
 Message  : Responses Cleared 
 Severity : 1


 Modified : Mon Nov 23 11:11:02 2009
 Event    : Save Method
 Message  : Save Method D:\GCMS\METHODS\Farkas.M from DA menu.
 Severity : 1


 Modified : Mon Nov 23 11:18:03 2009
 Event    : Save Method
 Message  : Save Method D:\GCMS\METHODS\Farkas.M from DA menu.
 Severity : 1


 Modified : Mon Nov 23 11:18:42 2009
 Event    : Save Method
 Message  : Save Method D:\GCMS\METHODS\Farkas.M from DA menu.
 Severity : 1


 Modified : Mon Nov 23 11:25:14 2009
 Event    : Save Method
 Message  : Save Method D:\GCMS\METHODS\Farkas.M from DA menu.
 Severity : 1


 Modified : Mon Nov 23 11:27:04 2009
 Event    : Save Method
 Message  : Save Method D:\GCMS\METHODS\Farkas.M from DA menu.
 Severity : 1


 Modified : Thu Dec 10 14:05:10 2009
 Event    : Save Method
 Message  : Save Method to D:\GCMS\METHODS\Farkas.M
 Why      : Instrument Control method save
 Severity : 1


 Modified : Thu Dec 10 14:16:59 2009
 Event    : Save Method
 Message  : Save Method to D:\GCMS\METHODS\Farkas.M
 Why      : Instrument Control method save
 Severity : 1


 Modified : Mon Dec 14 10:21:46 2009
 Event    : Save Method
 Message  : Save Method to D:\GCMS\METHODS\Standby.M
 Why      : Instrument Control method save
 Severity : 1


 Modified : Fri Dec 18 09:43:44 2009
 Event    : Save Method
 Message  : Save Method to D:\GCMS\METHODS\Farkas.M
 Why      : Instrument Control method save
 Severity : 1


 Modified : Fri Dec 18 09:45:02 2009
 Event    : Save Method
 Message  : Save Method to D:\GCMS\METHODS\Farkas.M
 Why      : Instrument Control method save
 Severity : 1


 Modified : Fri Dec 18 10:01:17 2009
 Event    : Save Method
 Message  : Save Method to D:\GCMS\METHODS\Farkas.M
 Why      : Instrument Control method save
 Severity : 1


 Modified : Fri Dec 18 16:14:39 2009
 Event    : Save Method
 Message  : Save Method to D:\GCMS\METHODS\Farkas.M
 Why      : Instrument Control method save
 Severity : 1


 Modified : Fri Dec 18 16:16:36 2009
 Event    : Save Method
 Message  : Save Method to D:\GCMS\METHODS\Farkas.M
 Why      : Instrument Control method save
 Severity : 1


 Modified : Fri Dec 18 17:21:09 2009
 Event    : Save Method
 Message  : Save Method to D:\GCMS\METHODS\Farkas.M
 Why      : Instrument Control method save
 Severity : 1


 Modified : Fri Dec 18 18:56:05 2009
 Event    : Save Method
 Message  : Save Method to D:\GCMS\METHODS\Farkas.M
 Why      : Instrument Control method save
 Severity : 1


 Modified : Mon Jan 04 14:36:00 2010
 Event    : Save Method
 Message  : Save Method to D:\GCMS\METHODS\Farkas.M
 Why      : Instrument Control method save
 Severity : 1


 Modified : Mon Jan 04 14:50:43 2010
 Event    : Save Method
 Message  : Save Method to D:\GCMS\METHODS\Farkas.M
 Why      : Instrument Control method save
 Severity : 1


 Modified : Mon Jan 04 14:58:11 2010
 Event    : Save Method
 Message  : Save Method D:\GCMS\METHODS\Farkas.M from DA menu.
 Severity : 1


 Modified : Mon Jan 11 13:51:01 2010
 Event    : Save Method
 Message  : Save Method to D:\GCMS\METHODS\Farkas.M
 Why      : Instrument Control method save
 Severity : 1


 Modified : Tue Jan 12 09:13:26 2010
 Event    : Save Method
 Message  : Save Method to D:\GCMS\METHODS\Farkas.M
 Why      : Instrument Control method save
 Severity : 1


 Modified : Thu Jan 28 09:02:46 2010
 Event    : Save Method
 Message  : Save Method to D:\GCMS\METHODS\Farkas.M
 Why      : Instrument Control method save
 Severity : 1


 Modified : Thu Jan 28 09:02:58 2010
 Event    : Save Method
 Message  : Save Method to D:\GCMS\METHODS\Farkas.M
 Why      : Instrument Control method save
 Severity : 1


 Modified : Thu Jan 28 10:06:10 2010
 Event    : Save Method
 Message  : Save Method to D:\GCMS\METHODS\Farkas.M
 Why      : Instrument Control method save
 Severity : 1


 Modified : Thu Jan 28 10:07:51 2010
 Event    : Save Method
 Message  : Save Method to D:\GCMS\METHODS\Farkas.M
 Why      : Instrument Control method save
 Severity : 1


 Modified : Thu Jan 28 13:24:02 2010
 Event    : Save Method
 Message  : Save Method to D:\GCMS\METHODS\Farkas.M
 Why      : Instrument Control method save
 Severity : 1


 Modified : Mon Feb 01 14:54:12 2010
 Event    : Save Method
 Message  : Save Method to D:\GCMS\METHODS\FLORIAN GEYER\FARKAS_inj_TU.M
 Why      : Instrument Control method save
 Severity : 1


 Modified : Tue Feb 02 12:05:41 2010
 Event    : Save Method
 Message  : Save Method to D:\GCMS\METHODS\Farkas.M
 Why      : Instrument Control method save
 Severity : 1


 Modified : Tue Feb 02 12:21:43 2010
 Event    : Save Method
 Message  : Save Method to D:\GCMS\METHODS\Farkas.M
 Why      : Instrument Control method save
 Severity : 1


 Modified : Tue Feb 02 12:24:03 2010
 Event    : Save Method
 Message  : Save Method to D:\GCMS\METHODS\Farkas.M
 Why      : Instrument Control method save
 Severity : 1


 Modified : Thu Mar 04 08:30:58 2010
 Event    : Save Method
 Message  : Save Method to D:\GCMS\METHODS\Farkas.M
 Why      : Instrument Control method save
 Severity : 1


 Modified : Thu Mar 04 08:35:57 2010
 Event    : Save Method
 Message  : Save Method to D:\GCMS\METHODS\Farkas.M
 Why      : Instrument Control method save
 Severity : 1


 Modified : Thu May 13 02:31:20 2010
 Event    : Save Method
 Message  : Save Method to D:\GCMS\METHODS\Farkas.M
 Why      : Instrument Control method save
 Severity : 1


 Modified : Mon May 17 23:34:44 2010
 Event    : Save Method
 Message  : Save Method to D:\GCMS\METHODS\Farkas.M
 Why      : Instrument Control method save
 Severity : 1


 Modified : Fri Jun 18 04:43:17 2010
 Event    : Save Method
 Message  : Save Method to D:\GCMS\METHODS\FLORIAN GEYER\FARKAS.M
 Why      : Instrument Control method save
 Severity : 1


 Modified : Fri Dec 17 01:49:37 2010
 Event    : Save Method
 Message  : Save Method to D:\GCMS\METHODS\Farkas.M
 Why      : Instrument Control method save
 Severity : 1


 Modified : Wed May 04 19:37:50 2011
 Event    : Save Method
 Message  : Save Method to D:\GCMS\METHODS\FARKAS2.M
 Why      : Instrument Control method save
 Severity : 1


 Modified : Fri Jul 27 13:12:23 2012
 Event    : Save Method
 Message  : Save Method to D:\GCMS\METHODS\RABER\QUALIFICATION\FARKAS.M
 Why      : Instrument Control method save
 Severity : 1


 Modified : Mon Jan 14 17:39:47 2013
 Event    : Save Method
 Message  : Save Method to D:\GCMS\METHODS\FARKAS2.M
 Why      : Instrument Control method save
 Severity : 1


 Modified : Mon Jan 14 17:44:08 2013
 Event    : Save Method
 Message  : Save Method to D:\GCMS\METHODS\FARKAS2.M
 Why      : Instrument Control method save
 Severity : 1


 Modified : Mon Jan 14 17:48:14 2013
 Event    : Save Method
 Message  : Save Method to D:\GCMS\METHODS\FARKAS2.M
 Why      : Instrument Control method save
 Severity : 1


 Modified : Tue Jan 15 10:57:13 2013
 Event    : Save Method
 Message  : Save Method to D:\GCMS\METHODS\FARKAS2.M
 Why      : Instrument Control method save
 Severity : 1


 Modified : Tue Jan 15 18:00:54 2013
 Event    : Save Method
 Message  : Save Method to D:\GCMS\METHODS\FARKAS2.M
 Why      : Instrument Control method save
 Severity : 1


 Modified : Tue Jan 15 18:49:26 2013
 Event    : Save Method
 Message  : Save Method to D:\GCMS\METHODS\FARKAS2.M
 Why      : Instrument Control method save
 Severity : 1


 Modified : Tue Jan 29 16:19:08 2013
 Event    : Save Method
 Message  : Save Method to D:\GCMS\METHODS\RABER\HYDROCARBONS\130129_15.M
 Why      : Instrument Control method save
 Severity : 1


 Modified : Mon Feb 04 14:16:44 2013
 Event    : Save Method
 Message  : Save Method to D:\GCMS\METHODS\SPME TOMISLAV\SPME samples.M
 Why      : Instrument Control method save
 Severity : 1


 Modified : Mon Feb 04 14:18:20 2013
 Event    : Save Method
 Message  : Save Method to D:\GCMS\METHODS\SPME TOMISLAV\SPME cond.M
 Why      : Instrument Control method save
 Severity : 1


 Modified : Mon Feb 04 17:33:45 2013
 Event    : Save Method
 Message  : Save Method to D:\GCMS\METHODS\SPME TOMISLAV\SPME samples.M
 Why      : Instrument Control method save
 Severity : 1


 Modified : Mon Feb 04 17:34:27 2013
 Event    : Save Method
 Message  : Save Method to D:\GCMS\METHODS\SPME TOMISLAV\SPME samples.M
 Why      : Instrument Control method save
 Severity : 1


 Modified : Tue Feb 05 16:15:05 2013
 Event    : Save Method
 Message  : Save Method to D:\GCMS\METHODS\SPME TOMISLAV\SPME samples.M
 Why      : Instrument Control method save
 Severity : 1


 Modified : Wed Feb 06 11:45:00 2013
 Event    : Save Method
 Message  : Save Method to D:\GCMS\METHODS\HYGIENE THM\THM1.M
 Why      : Instrument Control method save
 Severity : 1


 Modified : Wed Feb 27 10:17:30 2013
 Event    : Save Method
 Message  : Save Method to D:\GCMS\METHODS\SPME TOMISLAV\SPME samples.M
 Why      : Instrument Control method save
 Severity : 1


 Modified : Wed Feb 27 10:22:29 2013
 Event    : Save Method
 Message  : Save Method to D:\GCMS\METHODS\SPME TOMISLAV\SPME samples.M
 Why      : Instrument Control method save
 Severity : 1


 Modified : Wed Feb 27 14:26:20 2013
 Event    : Save Method
 Message  : Save Method to D:\GCMS\METHODS\SPME TOMISLAV\SPME samples.M
 Why      : Instrument Control method save
 Severity : 1


 Modified : Thu Feb 28 08:35:55 2013
 Event    : Save Method
 Message  : Save Method to D:\GCMS\METHODS\SPME TOMISLAV\SPME samples.M
 Why      : Instrument Control method save
 Severity : 1


 Modified : Thu Feb 28 11:03:37 2013
 Event    : Save Method
 Message  : Save Method to D:\GCMS\METHODS\SPME TOMISLAV\SPME samples.M
 Why      : Instrument Control method save
 Severity : 1


 Modified : Fri Jul 19 11:56:15 2013
 Event    : Save Method
 Message  : Save Method to D:\GCMS\METHODS\SPME TOMISLAV\SPME samples.M
 Why      : Instrument Control method save
 Severity : 1


 Modified : Tue Aug 06 13:35:40 2013
 Event    : Save Method
 Message  : Save Method to D:\GCMS\METHODS\SPME TOMISLAV\SPME SAMPLES_scd.M
 Why      : Instrument Control method save
 Severity : 1


 Modified : Thu Oct 30 11:50:17 2014
 Event    : Save Method
 Message  : Save Method to D:\GCMS\METHODS\OLD METHODS\SPME TOMISLAV\SPME samples.M
 Why      : Instrument Control method save
 Severity : 1


 Modified : Thu Oct 30 12:18:34 2014
 Event    : Save Method
 Message  : Save Method to D:\GCMS\METHODS\OLD METHODS\SPME TOMISLAV\SPME samples.M
 Why      : Instrument Control method save
 Severity : 1


 Modified : Thu Oct 30 12:18:49 2014
 Event    : Save Method
 Message  : Save Method to D:\GCMS\METHODS\OLD METHODS\SPME TOMISLAV\SPME samples.M
 Why      : Instrument Control method save
 Severity : 1


 Modified : Thu Oct 30 12:26:37 2014
 Event    : Save Method
 Message  : Save Method to D:\GCMS\METHODS\OLD METHODS\SPME TOMISLAV\SPME samples.M
 Why      : Instrument Control method save
 Severity : 1


 Modified : Mon Nov 24 11:20:08 2014
 Event    : Save Method
 Message  : Save Method to C:\MSDCHEM\1\METHODS\OLD METHODS\SPME TOMISLAV\SPME60m 10minutes.M
 Why      : Instrument Control method save
 Severity : 1


 Modified : Mon Nov 24 11:20:31 2014
 Event    : Save Method
 Message  : Save Method to C:\MSDCHEM\1\METHODS\OLD METHODS\SPME TOMISLAV\SPME60m 30minutes.M
 Why      : Instrument Control method save
 Severity : 1


 Modified : Mon Nov 24 11:25:33 2014
 Event    : Save Method
 Message  : Save Method to C:\MSDCHEM\1\METHODS\OLD METHODS\SPME TOMISLAV\SPME60m 30minutes.M
 Why      : Instrument Control method save
 Severity : 1


 Modified : Thu Nov 27 12:13:24 2014
 Event    : Save Method
 Message  : Save Method to C:\MSDCHEM\1\METHODS\OLD METHODS\SPME TOMISLAV\SPME60m 30minutes.M
 Why      : Instrument Control method save
 Severity : 1


 Modified : Thu Nov 27 12:14:30 2014
 Event    : Save Method
 Message  : Save Method to C:\MSDCHEM\1\METHODS\OLD METHODS\SPME TOMISLAV\SPME60m 30minutes.M
 Why      : Instrument Control method save
 Severity : 1


 Modified : Thu Nov 27 12:19:52 2014
 Event    : Save Method
 Message  : Save Method to C:\MSDCHEM\1\METHODS\OLD METHODS\SPME TOMISLAV\SPME60m 30minutes.M
 Why      : Instrument Control method save
 Severity : 1
