# Supplementary material for: Aerial Warfare: A Volatile Dialogue between the Plant Pathogen Verticillium longisporum and Its Antagonist Paenibacillus polymyxa
Source: Front Plant Sci. 2017 Jul 27;8:1294. doi: 10.3389/fpls.2017.01294 (PMC5529406; doi:10.3389/fpls.2017.01294)
Supplement: Supplementary file 1 [file DataSheet1.ZIP › GCMS data 3 day Paenibacillus incubations/Paenibacillus_alone_sample1.D/SPME60M 30MINUTES.M/bfb.val]

name print_ratios
!This must be specified for each unique method.
!Change the following lines for your method criteria
!calcratio [target mass],[comparison mass],[lower limit(%)],[upper limit(%)]

     calcratio  50, 95, 15, 40
     calcratio  75, 95, 30, 60
     calcratio  95, 95,100,100
     calcratio  96, 95,  5,  9
     calcratio 173,174,  0,  2
     calcratio 174, 95, 50,100
     calcratio 175,174,  5,  9
     calcratio 176,174, 95,101
     calcratio 177,176,  5,  9
    return

name init_parms
  lastprint$=" "
  method$="BFB"   ! method name. (Appears at top of report)
  base_mass=95       ! basepeak for comparison.
  other_base=-1      ! set to value for alternate basepeak,-1 for none.
  n_comparisons=9    ! number of relative abundance comparisons to be made in "print_ratios".
  print_tab = 0      ! include tabulation when sent to printer
  return
