# Supplementary material for: Aerial Warfare: A Volatile Dialogue between the Plant Pathogen Verticillium longisporum and Its Antagonist Paenibacillus polymyxa
Source: Front Plant Sci. 2017 Jul 27;8:1294. doi: 10.3389/fpls.2017.01294 (PMC5529406; doi:10.3389/fpls.2017.01294)
Supplement: Supplementary file 1 [file DataSheet1.ZIP › GCMS data 3 day Paenibacillus incubations/Paenibacillus_alone_sample1.D/SPME60M 30MINUTES.M/cc.val]

!  This file contains a list of items
!  to be included in the continuing calibration report
!  This file can be edited using notepad to 
!  uncomment items to be included in the report

name cc_options
   cc_per_low= 50   !Specifies the lower and upper area limits 
   cc_per_hi = 150  !Specifies the lower and upper area limits 
   cc_per_max = 25  !Specifies the maximum deviation in RF's
   cc_relresp_min = 0.000 ! Specifies the minimum relative response factor
   cc_level$ = "50" !Level identifier of initial level with same
                    !concentration as continuing level
   cc_time = 0.5    !Retention time deviation limit (min).
   cc_rettime = 1   !Update Quant Database Retention Times when updating 
                    ! continuing calibration level 0=no, 1=yes
   cc_refspec = 0   !Update Quant Database Qualifier Ion Ratios when updating
                    ! continuing calibration level 0=no, 1=yes
   cc_report = 0    !report by rrf (0) or calc conc drift (1)
   cc_qatime = 12   !allowed time period for QACHK
   cc_qamin = 50    !minimum area %
   cc_qamax = 200   !maximum area %
remove cc_options
