# Supplementary material for: Aerial Warfare: A Volatile Dialogue between the Plant Pathogen Verticillium longisporum and Its Antagonist Paenibacillus polymyxa
Source: Front Plant Sci. 2017 Jul 27;8:1294. doi: 10.3389/fpls.2017.01294 (PMC5529406; doi:10.3389/fpls.2017.01294)
Supplement: Supplementary file 1 [file DataSheet1.ZIP › GCMS data 3 day Paenibacillus incubations/Paenibacillus_alone_sample1.D/SPME60M 30MINUTES.M/CTC.mth]

[Files]
Method=CTC.PMX
[Parameters]
Volume=1.00
Overlap=0
Delay=2400
[Details]
Syringe=Fiber
Cycle=SPME-Heated
MP1=Pre Incubation Time (s)
MV1=10
MP2=Incubation Temp. (°C)
MV2=30
MP3=Vial Penetration in mm (µl)
MV3=22
MP4=Extraction Time (s)
MV4=1800
MP5=Desorb to
MV5=GC Inj1
MP6=Injection Penetration in mm (µl)
MV6=54
MP7=Desorption Time (s)
MV7=600
MP8=GC Runtime (s)
MV8=2400
MP9=Injection Penetration in mm (µl)
MV9=54
MP10=Desorption Time (s)
MV10=600
MP11=GC Runtime (s)
MV11=2500
MP12=Post Clean with Solvent 2 ()
MV12=0
Macros=8
ATOM1=LOCK_TERMINAL(On,)
ATOM2=SET_TEMP(Agitator,30,1,)
ATOM3=TRANSP_VIAL(SL.Tray,SL.Index,Agitator,1,1,)
ATOM4=MOVETO_OBJECT(Home,,,)
ATOM5=WAIT_TIMER(1,10,)
ATOM6=MOVETO_OBJECT(Agitator,1,11,)
ATOM7=DISPENSE_SYR(22-10,,)
ATOM8=WAIT(1800,)
ATOM9=ASPIRATE_SYR(22-10,,,,)
ATOM10=WAIT_FOR_DS()
ATOM11=WAIT_SYNC_SIG(Start,)
ATOM12=MOVETO_OBJECT(GC Inj1,,33,)
ATOM13=DISPENSE_SYR(54-32,,)
ATOM14=SET_OUT_SIG(Injected,On,,)
ATOM15=WAIT(600,)
ATOM16=ASPIRATE_SYR(54-32,,,,)
ATOM17=TRANSP_VIAL(Agitator,1,SL.Tray,SL.Index,,)
Atoms=20
ATOM18=MOVETO_OBJECT(Home,,,)
ATOM19=WAIT_TIMER_TOL(1,2400-10-1800-20,86399,)
ATOM20=LOCK_TERMINAL(Off,)
ATOM21=MOVETO_OBJECT(GC Inj1,,33,)
ATOM22=DISPENSE_SYR(54-32,,)
ATOM23=SET_OUT_SIG(Injected,On,,)
ATOM24=START_TIMER(1,)
ATOM25=WAIT_TIMER(1,600,)
ATOM26=ASPIRATE_SYR(54-32,,,,)
ATOM27=TRANSP_VIAL(Agitator,1,SL.Tray,SL.Index,0,)
ATOM28=MOVETO_OBJECT(Home,,,)
ATOM29=WAIT_TIMER_TOL(1,2500-10-600-20,86399,)
ATOM30=LOCK_TERMINAL(Off,)
