# Supplementary material for: Aerial Warfare: A Volatile Dialogue between the Plant Pathogen Verticillium longisporum and Its Antagonist Paenibacillus polymyxa
Source: Front Plant Sci. 2017 Jul 27;8:1294. doi: 10.3389/fpls.2017.01294 (PMC5529406; doi:10.3389/fpls.2017.01294)
Supplement: Supplementary file 1 [file DataSheet1.ZIP › GCMS data 3 day Paenibacillus incubations/Paenibacillus_alone_sample1.D/SPME60M 30MINUTES.M/deuser.bkp]

!*************************************************************************
! File   : DEUSER.MAC for OFN_SN.M method
! Macros : CustomAnalysis
!*************************************************************************

NAME CustomAnalysis

    FILE _datapath$+_datafile$
    TIC
    R0 = X
!    Macro _methpath$+_methfile$+"\HCB_SN.MAC"
!    SN 272.0,-1,   4.9, 0.3, 0,1,"OFN"  ! Auto search for OFN ~5.0 min
    Macro _exepath$+"yanosn.mac"	 ! dwp 8/20/03 to use Bimini SN Calculations
    SN_OFN
    REMOVE CustomAnalysis
RETURN
