# Supplementary material for: Aerial Warfare: A Volatile Dialogue between the Plant Pathogen Verticillium longisporum and Its Antagonist Paenibacillus polymyxa
Source: Front Plant Sci. 2017 Jul 27;8:1294. doi: 10.3389/fpls.2017.01294 (PMC5529406; doi:10.3389/fpls.2017.01294)
Supplement: Supplementary file 1 [file DataSheet1.ZIP › GCMS data 3 day Paenibacillus incubations/Paenibacillus_alone_sample1.D/SPME60M 30MINUTES.M/dftpp.val]

name print_ratios
!This must be specified for each unique method.
!Change the following lines for your method criteria
!calcratio [target mass],[comparison mass],[lower limit(%)],[upper limit(%)]

      calcratio 51, 198, 30, 60
      calcratio 68,  69,  0,  2
      calcratio 69, 198,  0,100
      calcratio 70,  69,  0,  2
      calcratio 127,198, 40, 60
      calcratio 197,198,  0,  1
      calcratio 198,198,100,100
      calcratio 199,198,  5,  9
      calcratio 275,198, 10, 30
      calcratio 365,198,  1,100
      calcratio 441,443, 0.01,100
      calcratio 442,198, 40,100
      calcratio 443,442, 17, 23
    return

name init_parms
  lastprint$=" "
  method$="DFTPP"     ! method name. (Appears at top of report)
  base_mass=198       ! basepeak for comparison.
  other_base=-1       ! set to value for alternate basepeak,-1 for none.
  n_comparisons=13    ! number of relative abundance comparisons to be made in "print_ratios".
  print_tab = 0       ! include tabulation when sent to printer
  return
