# Supplementary material for: Aerial Warfare: A Volatile Dialogue between the Plant Pathogen Verticillium longisporum and Its Antagonist Paenibacillus polymyxa
Source: Front Plant Sci. 2017 Jul 27;8:1294. doi: 10.3389/fpls.2017.01294 (PMC5529406; doi:10.3389/fpls.2017.01294)
Supplement: Supplementary file 1 [file DataSheet1.ZIP › GCMS data 3 day Paenibacillus incubations/Paenibacillus_alone_sample1.D/SPME60M 30MINUTES.M/events.e]

NAME IEvents
  CLREVENTS
  INITWIDTH    0.045
  INITTHRESH     16.4
  INITREJECT      0.0
  SHOULDERS OFF
  INTEGRATOR OFF,   0.001
  INTEGRATOR ON,   6.000
  INTEGRATOR OFF,  34.000
  REMOVE IEvents
  RETURN
