# Supplementary material for: Aerial Warfare: A Volatile Dialogue between the Plant Pathogen Verticillium longisporum and Its Antagonist Paenibacillus polymyxa
Source: Front Plant Sci. 2017 Jul 27;8:1294. doi: 10.3389/fpls.2017.01294 (PMC5529406; doi:10.3389/fpls.2017.01294)
Supplement: Supplementary file 1 [file DataSheet1.ZIP › GCMS data 3 day Paenibacillus incubations/Paenibacillus_alone_sample1.D/SPME60M 30MINUTES.M/grouprpt.txt]

         Sim Group Switching Report - Tue Jul 07 15:28:48 2009

  Data File : D:\GCMS\DATA\Sakda\14 FAMEs 5 ppm std .D     Vial: 1
  Acq On    :  7 Jul 2009  13:34                       Operator: Sakda khoomrung
  Sample    : 14 FAMEs 5 ppm std                       Inst    : GCMSD
  Misc      :                                          Multiplr: 1.00
  Barcode   : Expected=  <none>  Actual=  <none>  Sample Amount:0.00 
  MS Integration Params: rteint.p         GC Integration Params: rteint2.p 

Min. Time between Peaks/Groups:    0.0500     min.
         Minimum Scans on Peak:   10.         
   Group Start Location in Gap:   60.         %
        Peak Broadening Factor:    0.         %
        Max Dwell Time per Ion:   25.         ms
Low or High (1) Resolution SIM:    0.         

 Group     Start  #Compds      Narrowest      Ion    Group  ~Cycles  
           Time        #Ions   Peak Width    Dwell   Dwell   /Sec

     1    5.599    1       4      0.377        25     190    5.26   
     2   10.747    1       4      0.400        25     190    5.26   
     3   12.170    2       6      0.224        25     346    2.89   
     4   14.908    5      13      0.125        20     714    1.40   
     5   19.069    1       4      0.283        25     190    5.26   
     6   20.586    1       4      0.306        25     190    5.26   
     7   21.893    2       4      0.200        25     346    2.89   
     8   24.515    1       4      0.320        25     190    5.26   
