# Supplementary material for: Aerial Warfare: A Volatile Dialogue between the Plant Pathogen Verticillium longisporum and Its Antagonist Paenibacillus polymyxa
Source: Front Plant Sci. 2017 Jul 27;8:1294. doi: 10.3389/fpls.2017.01294 (PMC5529406; doi:10.3389/fpls.2017.01294)
Supplement: Supplementary file 1 [file DataSheet1.ZIP › GCMS data 3 day Paenibacillus incubations/Paenibacillus_alone_sample1.D/SPME60M 30MINUTES.M/i7673.mth]

EnableInjector FRONT 1
EnableInjector BACK 1
SetSyringeSize FRONT    10.00
SetNanoliterAdapter FRONT 0
SetInjectionVolume FRONT     1.00
SetSamplePumps FRONT 0
SetSampleWashes FRONT 0
SetViscosityDelay FRONT 0
SetSolventPreWashes FRONT A 0
SetSolventPreWashes FRONT B 0
SetSolventPostWashes FRONT A 2
SetSolventPostWashes FRONT B 2
SetSlowPlungerEnable FRONT 0
SetPreInjectionDwell FRONT     0.00
SetPreInjectionDwell FRONT     0.00
SetPreInjectionDwell FRONT     0.00
SetPreInjectionDwell FRONT     0.00
SetPostInjectionDwell FRONT     0.00
SetSampleSkimEnable FRONT 0
SetSkimDepth FRONT     0.00
SetOnColumn FRONT 0
SetSyringeSize BACK    10.00
SetNanoliterAdapter BACK 0
SetInjectionVolume BACK     1.00
SetSamplePumps BACK 0
SetSampleWashes BACK 0
SetViscosityDelay BACK 0
SetSolventPreWashes BACK A 0
SetSolventPreWashes BACK B 0
SetSolventPostWashes BACK A 2
SetSolventPostWashes BACK B 2
SetSlowPlungerEnable BACK 0
SetPreInjectionDwell BACK     0.00
SetPreInjectionDwell BACK     0.00
SetPreInjectionDwell BACK     0.00
SetPreInjectionDwell BACK     0.00
SetPostInjectionDwell BACK     0.00
SetSampleSkimEnable BACK 0
SetSkimDepth BACK     0.00
SetOnColumn BACK 0
