# Supplementary material for: Aerial Warfare: A Volatile Dialogue between the Plant Pathogen Verticillium longisporum and Its Antagonist Paenibacillus polymyxa
Source: Front Plant Sci. 2017 Jul 27;8:1294. doi: 10.3389/fpls.2017.01294 (PMC5529406; doi:10.3389/fpls.2017.01294)
Supplement: Supplementary file 1 [file DataSheet1.ZIP › GCMS data 3 day Paenibacillus incubations/Paenibacillus_alone_sample1.D/SPME60M 30MINUTES.M/ionrpt.txt]

                                Sim Ion Report - Tue Jul 07 15:28:48 2009

Min. Time between Peaks/Groups:    0.0500    Case_0 - First Group.
         Minimum Scans on Peak:   10.        Case_1 - Not enough gap between peaks to start next group.
   Group Start Location in Gap:   60.        Case_2 - Not enough safety margin to start next group. 
        Peak Broadening Factor:    0.        Case_3 - Too Much Potential Peak Broadening to start next group.
        Max Dwell Time per Ion:   25.        Case_4 - All Parameters satisfied to start next group.
Low or High (1) Resolution SIM:    0.        Case_5 - Last Group.

 Group|Why    #       Start     End     Group   Quant     Q1      Q2      Q3     Name

 1|Case_0     1       9.727   10.104    5.599    74.00   87.00  143.00  199.10   C14_0

 2|Case_4     2      11.176   11.577   10.747    74.00   87.00   54.95  143.00   C15_0

 3|Case_4     3      12.566   12.790   12.170    55.00   69.00   74.00   83.00   C16_1 n=7
 3|Case_2     4      12.896   13.225             73.95   87.00  143.00   55.00   C16_0

 4|Case_4     5      16.030   16.308   14.908    79.00   67.00   80.00   93.00   C18_3 n=6
 4|Case_2     6      16.364   16.517             66.95   81.00   94.95   55.00   C18_2 n=6
 4|Case_1     7      16.503   16.629             55.00   69.00   73.95   83.00   C18_1 n=9
 4|Case_2     8      16.629   16.921             55.00   69.00   73.95   82.95   C18_1 n=7
 4|Case_2     9      17.019   17.451             74.00   87.00  298.15  143.00   C18_0

 5|Case_4    10      20.148   20.430   19.069    79.00   91.00   67.00   93.00   C20_5 n=3

 6|Case_4    11      20.689   20.995   20.586    55.00   69.00   83.00   97.00   C20_1 n=9

 7|Case_4    12      22.491   22.691   21.893    79.00   91.00   66.95   93.00   C22_6 n=3
 7|Case_2    13      22.691   22.985             79.00   90.95   67.00   93.00   C22_5 n=3

 8|Case_5    14      25.535   25.855   24.515    55.00  348.30   69.00   82.95   C24_1 n=9
