# Supplementary material for: Aerial Warfare: A Volatile Dialogue between the Plant Pathogen Verticillium longisporum and Its Antagonist Paenibacillus polymyxa
Source: Front Plant Sci. 2017 Jul 27;8:1294. doi: 10.3389/fpls.2017.01294 (PMC5529406; doi:10.3389/fpls.2017.01294)
Supplement: Supplementary file 1 [file DataSheet1.ZIP › GCMS data 3 day Paenibacillus incubations/Paenibacillus_alone_sample1.D/SPME60M 30MINUTES.M/list.txt]

                                     Compound List Report GCMSD

  Method Path : D:\GCMS\METHODS\FLORIAN GEYER\
  Method File : AsHC20gradpm.M                                      
  Title     : Fatty acids
  Last Update  : Wed Jul 08 13:51:14 2009
  Response Via : Initial Calibration

  Total Cpnds  : 12

 PK#     Compound Name                 QIon  Exp_RT Rel_RT Cal #Qual A/H ID
 --------------------------------------------------------------------------
  1   T  C14_0                          -74  10.038  1.000  LO    3   A   R
  2   T  C15_0                          -74  11.536  1.000  LO    3   A   R
  3   T  C16_1 n=7                      -55  12.947  1.000  LO    3   A   R
  4   T  C16_0                          -74  13.297  1.000  LO    3   A   R
  5   T  C18_3 n=6                      -79  16.496  1.000  L     3   A   R
  6   T  C18_2 n=6                      -67  16.829  1.000  L     3   A   R
  7   T  C18_1 n=9                      -55  16.956  1.000  L     3   A   R
  8   T  C18_0                          -74  17.500  1.000  LO    3   A   R
  9   T  C20_5 n=3                      -79  20.530  1.000  L     3   A   R
 10   T  C20_1 n=9                      -55  21.026  1.000  L     3   A   R
 11   T  C22_5 n=3                      -79  22.986  1.000  L     3   A   R
 12   T  C24_1 n=9                      -55  25.964  1.000  LO    3   A   R


 Cal A = Average L = Linear LO = Linear w/origin Q = Quad QO = Quad w/origin
 #Qual = number of qualifiers
   A/H = Area or Height
 ID  R = R.T.  B = R.T. & Q  Q = Qvalue L = Largest  A = All
 --------------------------------------------------------------------------
