# Supplementary material for: Aerial Warfare: A Volatile Dialogue between the Plant Pathogen Verticillium longisporum and Its Antagonist Paenibacillus polymyxa
Source: Front Plant Sci. 2017 Jul 27;8:1294. doi: 10.3389/fpls.2017.01294 (PMC5529406; doi:10.3389/fpls.2017.01294)
Supplement: Supplementary file 1 [file DataSheet1.ZIP › GCMS data 3 day Paenibacillus incubations/Paenibacillus_alone_sample1.D/SPME60M 30MINUTES.M/method.mac]

NAME METHINFO
  EditMethPanel 0,1,0
  MethInfoPanel 1,0,1,0,0,,,,,,
  METHCOMMENT0$ = "Methode As-Kohlenwasserstoffe Talante 2009"
  METHCOMMENT1$ = ""
  METHCOMMENT2$ = ""
  METHCOMMENT3$ = ""
  REMOVE METHINFO
