# Supplementary material for: Aerial Warfare: A Volatile Dialogue between the Plant Pathogen Verticillium longisporum and Its Antagonist Paenibacillus polymyxa
Source: Front Plant Sci. 2017 Jul 27;8:1294. doi: 10.3389/fpls.2017.01294 (PMC5529406; doi:10.3389/fpls.2017.01294)
Supplement: Supplementary file 1 [file DataSheet1.ZIP › GCMS data 3 day Paenibacillus incubations/Paenibacillus_alone_sample1.D/SPME60M 30MINUTES.M/method.txt]

Additional Information for hexan.m
File created Thu Aug 23 14:58:33 2007

Method : D:\GCMS\METHODS\ofn_sn.m
Renamed: D:\GCMS\METHODS\hexan.m
Thu Aug 23 14:58:33 2007
-----------------------------------------

Method : D:\GCMS\METHODS\HEXAN.M
Renamed: D:\GCMS\METHODS\check-1.M
Thu Sep 13 15:49:24 2007
-----------------------------------------

Method : D:\GCMS\METHODS\245I_270_15RCOL_INJ.M
Renamed: D:\GCMS\METHODS\test1-simsetup.M
Wed Mar 12 13:49:39 2008
-----------------------------------------

Method : D:\GCMS\METHODS\245I_270_15RCOL_INJ.M
Renamed: D:\GCMS\METHODS\fatty_sim1.M
Fri Mar 14 13:53:40 2008
-----------------------------------------

Method : D:\GCMS\METHODS\FATTY_SIM1.M
Renamed: D:\GCMS\METHODS\FATTY_SIM2.M
Wed Mar 19 12:48:22 2008
-----------------------------------------

Method : D:\GCMS\METHODS\FATTY_SIM2.M
Renamed: D:\GCMS\METHODS\FATTY_SIM3.M
Thu Mar 20 12:52:49 2008
-----------------------------------------

Method : D:\GCMS\METHODS\FATTY_SIM3.M
Renamed: D:\GCMS\METHODS\080513_2.M
Tue May 13 16:25:26 2008
-----------------------------------------

Method : D:\GCMS\METHODS\FATTY_SIM3.M
Renamed: D:\GCMS\METHODS\FATTY_SIM3PS.M
Thu Apr 16 15:41:06 2009
-----------------------------------------

Method : D:\GCMS\METHODS\FATTY_SIM3PS.M
Renamed: D:\GCMS\METHODS\test.M
Fri Apr 24 10:21:26 2009
-----------------------------------------

Method : D:\GCMS\METHODS\test.M
Renamed: D:\GCMS\METHODS\test-alles-icp.M
Fri Apr 24 12:56:51 2009
-----------------------------------------

Method : D:\GCMS\METHODS\test-split.M
Renamed: D:\GCMS\METHODS\test-alles-gcms.M
Fri Apr 24 17:41:44 2009
-----------------------------------------

Method : D:\GCMS\METHODS\TEST-ALLES-GCMS.M
Renamed: D:\GCMS\METHODS\090505_2.M
Tue May 05 13:53:05 2009
-----------------------------------------

Method : D:\GCMS\METHODS\090505_2.M
Renamed: D:\GCMS\METHODS\090508_1.M
Fri May 08 14:06:16 2009
-----------------------------------------

Method : D:\GCMS\METHODS\090508_1.M
Renamed: D:\GCMS\METHODS\090511_1.M
Mon May 11 10:00:27 2009
-----------------------------------------

Method : D:\GCMS\METHODS\090609_1.M
Renamed: D:\GCMS\METHODS\090612_1.M
Fri Jun 12 17:58:29 2009
-----------------------------------------

Method : D:\GCMS\METHODS\090612_1.M
Renamed: D:\GCMS\METHODS\090612_2.M
Fri Jun 12 19:41:48 2009
-----------------------------------------

Method : D:\GCMS\METHODS\090612_2.M
Renamed: D:\GCMS\METHODS\090612_3.M
Fri Jun 12 20:45:49 2009
-----------------------------------------

Method : D:\GCMS\METHODS\090612_3.M
Renamed: D:\GCMS\METHODS\090615_1.M
Mon Jun 15 20:46:16 2009
-----------------------------------------

Method : D:\GCMS\METHODS\090615_1.M
Renamed: D:\GCMS\METHODS\090616_1.M
Tue Jun 16 08:36:27 2009
-----------------------------------------

Method : D:\GCMS\METHODS\090616_1.M
Renamed: D:\GCMS\METHODS\090616_2.M
Tue Jun 16 09:19:26 2009
-----------------------------------------

Method : D:\GCMS\METHODS\090616_2.M
Renamed: D:\GCMS\METHODS\test_hra.M
Tue Jul 07 11:06:58 2009
-----------------------------------------

Method : D:\GCMS\METHODS\test_hra.M
Renamed: D:\GCMS\METHODS\test_hra_sim.M
Tue Jul 07 15:23:27 2009
-----------------------------------------

Method : D:\GCMS\METHODS\test_hra_sim.M
Renamed: D:\GCMS\METHODS\fattyacid_allGC.M
Tue Jul 07 19:02:17 2009
-----------------------------------------

Method : D:\GCMS\METHODS\FATTYACID_ALLGC.M
Renamed: D:\GCMS\METHODS\FLORIAN GEYER\StartAsKws.M
Fri Jul 10 12:13:35 2009
-----------------------------------------

Method : D:\GCMS\METHODS\FLORIAN GEYER\ASHC20GRADPM.M
Renamed: D:\GCMS\METHODS\Farkas.M
Mon Oct 19 16:27:06 2009
-----------------------------------------

Method : D:\GCMS\METHODS\FARKAS.M
Renamed: D:\GCMS\METHODS\FARKAS2.M
Wed May 04 19:37:50 2011
-----------------------------------------

Method : D:\GCMS\METHODS\FARKAS2.M
Renamed: D:\GCMS\METHODS\SPME TOMISLAV\SPME samples.M
Mon Feb 04 14:16:44 2013
-----------------------------------------

Method : C:\MSDCHEM\1\METHODS\OLD METHODS\SPME TOMISLAV\SPME SAMPLES.M
Renamed: C:\MSDCHEM\1\METHODS\OLD METHODS\SPME TOMISLAV\SPME60m 10minutes.M
Mon Nov 24 11:20:08 2014
-----------------------------------------

Method : C:\MSDCHEM\1\METHODS\OLD METHODS\SPME TOMISLAV\SPME60m 10minutes.M
Renamed: C:\MSDCHEM\1\METHODS\OLD METHODS\SPME TOMISLAV\SPME60m 30minutes.M
Mon Nov 24 11:20:31 2014
-----------------------------------------
