# Supplementary material for: Aerial Warfare: A Volatile Dialogue between the Plant Pathogen Verticillium longisporum and Its Antagonist Paenibacillus polymyxa
Source: Front Plant Sci. 2017 Jul 27;8:1294. doi: 10.3389/fpls.2017.01294 (PMC5529406; doi:10.3389/fpls.2017.01294)
Supplement: Supplementary file 1 [file DataSheet1.ZIP › GCMS data 3 day Paenibacillus incubations/Paenibacillus_alone_sample1.D/SPME60M 30MINUTES.M/msdamisc.mac]

NAME RteMethParms
  RTEINTPARMS 0, 3, 100, -1, 1, 0, 5, 100, 0, 1, 1, 0
  RETURN

NAME LoadMiscParams
  LOCAL a$,b$,c$,d$
  a$="D:\Database\NIST05a.L"
  b$=""
  c$=""
  d$=""
  QUALRPTOPT 0,1,0,0,"",0
  QUALPARMS a$,b$,c$,0.000000,0.000000,2,0.000000,0,d$
  PCTRPTOPT 0,0,1,0,"",0,0,""
  SPECTRAL_WINDOW = 0.200100
  PCTSCWIN = 0.020000
  MZRANGE = -0.300000:0.700000
  RteMethParms
  RETURN
