# Supplementary material for: Aerial Warfare: A Volatile Dialogue between the Plant Pathogen Verticillium longisporum and Its Antagonist Paenibacillus polymyxa
Source: Front Plant Sci. 2017 Jul 27;8:1294. doi: 10.3389/fpls.2017.01294 (PMC5529406; doi:10.3389/fpls.2017.01294)
Supplement: Supplementary file 1 [file DataSheet1.ZIP › GCMS data 3 day Paenibacillus incubations/Paenibacillus_alone_sample1.D/SPME60M 30MINUTES.M/rteint3.p]

NAME MyIntParms
  RTEINTPARMS 0, 5, 1, 1, 0.2, 0, 5, 100, 0, 0, 1, 0
  RETURN
