# Supplementary material for: Aerial Warfare: A Volatile Dialogue between the Plant Pathogen Verticillium longisporum and Its Antagonist Paenibacillus polymyxa
Source: Front Plant Sci. 2017 Jul 27;8:1294. doi: 10.3389/fpls.2017.01294 (PMC5529406; doi:10.3389/fpls.2017.01294)
Supplement: Supplementary file 1 [file DataSheet1.ZIP › GCMS data 3 day Paenibacillus incubations/Paenibacillus_alone_sample1.D/SPME60M 30MINUTES.M/sim.ini]

[Signature]
ID=00000000000000000000000000000000

[Version]
ID=G1701CA Version: C.00.00

[General]
Type=4
Run Duration=39000.00
Solvent Delay=5.50
Tune File=atune.u
Group Ions=8
Acq Mode=1
Gauges=3
Fast Scan=0
TID=0

[Zone 1]
ID=1
On=1
Soft Max=200
Set Point=150
Type=0

[Zone 2]
ID=0
On=1
Soft Max=350
Set Point=230
Type=0

[Zone 3]
ID=-1
On=0
Soft Max=0
Set Point=0
Type=0


[Scan 1]
Start Time=0.00
Low Mass=50.00
High Mass=500.00
Threshold=150
Sampling=8
Low Plot 1=50.00
High Plot 1=450.00
Low Plot 2=271.80
High Plot 2=272.10

[Scan 2]
Start Time=-1.00
Low Mass=50.00
High Mass=550.00
Threshold=500
Sampling=4
Low Plot 1=50.00
High Plot 1=550.00
Low Plot 2=50.00
High Plot 2=550.00

[Scan 3]
Start Time=-1.00
Low Mass=50.00
High Mass=550.00
Threshold=500
Sampling=4
Low Plot 1=50.00
High Plot 1=550.00
Low Plot 2=50.00
High Plot 2=550.00

[Filters]
Mass Type=0
Mass Param=0
Mass Sigma=0.00
Time Type=0
Time Param=0
Time Sigma=0.00

[Plot]
Plot Type 1=0
Time Plot 1=10
Min Plot 1=0
Max Plot 1=244224
Plot Type 2=3
Time Plot 2=10
Min Plot 2=0
Max Plot 2=32000
Left Plot 1=0.006979
Top Plot 1=0.482759
Width Plot 1=0.977069
Height Plot 1=0.475862
Mode Plot 1=1
X Gadget Pos 1=395
Y Gadget Pos 1=168
Left Plot 2=0.001565
Top Plot 2=0.516630
Width Plot 2=0.436620
Height Plot 2=0.480044
Mode Plot 2=2
X Gadget Pos 2=395
Y Gadget Pos 2=230

[Gauge1]
Type=2
ID=1
Display Type=0
Left Plot=522
Top Plot=165
Alarm Error=100.00
Alarm Warning=100.00
Alarm Minimum=0.00
Alarm Set=0

[Gauge2]
Type=2
ID=0
Display Type=0
Left Plot=646
Top Plot=165
Alarm Error=100.00
Alarm Warning=100.00
Alarm Minimum=0.00
Alarm Set=0

[Gauge3]
Type=2
ID=2
Display Type=0
Left Plot=520
Top Plot=231
Alarm Error=100.00
Alarm Warning=100.00
Alarm Minimum=0.00
Alarm Set=0

[Gauge4]
Type=2
ID=4
Display Type=0
Left Plot=645
Top Plot=230
Alarm Error=100.00
Alarm Warning=100.00
Alarm Minimum=0.00
Alarm Set=0

[Gauge5]
Type=0
ID=7
Display Type=0
Left Plot=520
Top Plot=295
Alarm Error=100.00
Alarm Warning=100.00
Alarm Minimum=0.00
Alarm Set=0


[Gauge6]
Type=2
ID=2
Display Type=0
Left Plot=645
Top Plot=295
Alarm Error=100.00
Alarm Warning=100.00
Alarm Minimum=0.00
Alarm Set=0
[Gauge7]
Type=2
ID=4
Display Type=0
Left Plot=641
Top Plot=181
Alarm Error=100.00
Alarm Warning=100.00
Alarm Minimum=0.00
Alarm Set=0
[Gauge8]
Type=2
ID=2
Display Type=0
Left Plot=639
Top Plot=241
Alarm Error=100.00
Alarm Warning=100.00
Alarm Minimum=0.00
Alarm Set=0
[Ions 11]
Group Name=Auto_11
Start Time=22.2549
Resolution=1
Plot Index 1=0
Plot Index 2=0
Number of Ions=4
Ion 1= 54.95,  25
Ion 2= 69.00,  25
Ion 3= 83.00,  25
Ion 4=348.30,  25
[Parameters]
ID 1=7
Mode 1=0
Value 1=0.000000
ID 2=-1
Mode 2=0
Value 2=0.000000
[Time Events]
Number Events=0
[Ions 9]
Group Name=Auto_9
Start Time=21.928
Resolution=1
Plot Index 1=0
Plot Index 2=0
Number of Ions=4
Ion 1= 67.00,  25
Ion 2= 79.00,  25
Ion 3= 91.00,  25
Ion 4= 93.00,  25
[Ions 10]
Group Name=Auto_10
Start Time=24.4775
Resolution=1
Plot Index 1=0
Plot Index 2=0
Number of Ions=4
Ion 1= 55.00,  25
Ion 2= 69.00,  25
Ion 3= 83.00,  25
Ion 4=348.30,  25
[Ions 1]
Group Name=Auto_1
Start Time=5.59938
Resolution=1
Plot Index 1=0
Plot Index 2=0
Number of Ions=4
Ion 1= 74.00,  25
Ion 2= 87.00,  25
Ion 3=143.00,  25
Ion 4=199.10,  25
[Ions 2]
Group Name=Auto_2
Start Time=10.7474
Resolution=1
Plot Index 1=0
Plot Index 2=0
Number of Ions=4
Ion 1= 54.95,  25
Ion 2= 74.00,  25
Ion 3= 87.00,  25
Ion 4=143.00,  25
[Ions 3]
Group Name=Auto_3
Start Time=12.1702
Resolution=1
Plot Index 1=0
Plot Index 2=0
Number of Ions=6
Ion 1= 55.00,  25
Ion 2= 69.00,  25
Ion 3= 74.00,  25
Ion 4= 83.00,  25
Ion 5= 87.00,  25
Ion 6=143.00,  25
[Ions 4]
Group Name=Auto_4
Start Time=14.9079
Resolution=1
Plot Index 1=0
Plot Index 2=0
Number of Ions=13
Ion 1= 55.00,  20
Ion 2= 67.00,  20
Ion 3= 69.00,  20
Ion 4= 73.95,  20
Ion 5= 79.00,  20
Ion 6= 80.00,  20
Ion 7= 81.00,  20
Ion 8= 83.00,  20
Ion 9= 87.00,  20
Ion 10= 93.00,  20
Ion 11= 94.95,  20
Ion 12=143.00,  20
Ion 13=298.15,  20
[Ions 5]
Group Name=Auto_5
Start Time=19.0691
Resolution=1
Plot Index 1=0
Plot Index 2=0
Number of Ions=4
Ion 1= 67.00,  25
Ion 2= 79.00,  25
Ion 3= 91.00,  25
Ion 4= 93.00,  25
[Ions 6]
Group Name=Auto_6
Start Time=20.5857
Resolution=1
Plot Index 1=0
Plot Index 2=0
Number of Ions=4
Ion 1= 55.00,  25
Ion 2= 69.00,  25
Ion 3= 83.00,  25
Ion 4= 97.00,  25
[Ions 7]
Group Name=Auto_7
Start Time=21.8927
Resolution=1
Plot Index 1=0
Plot Index 2=0
Number of Ions=4
Ion 1= 67.00,  25
Ion 2= 79.00,  25
Ion 3= 91.00,  25
Ion 4= 93.00,  25
[Ions 8]
Group Name=Auto_8
Start Time=24.5152
Resolution=1
Plot Index 1=0
Plot Index 2=0
Number of Ions=4
Ion 1= 55.00,  25
Ion 2= 69.00,  25
Ion 3= 82.95,  25
Ion 4=348.30,  25
