# Supplementary material for: Aerial Warfare: A Volatile Dialogue between the Plant Pathogen Verticillium longisporum and Its Antagonist Paenibacillus polymyxa
Source: Front Plant Sci. 2017 Jul 27;8:1294. doi: 10.3389/fpls.2017.01294 (PMC5529406; doi:10.3389/fpls.2017.01294)
Supplement: Supplementary file 1 [file DataSheet1.ZIP › GCMS data 3 day Paenibacillus incubations/Paenibacillus_alone_sample1.D/SPME60M 30MINUTES.M/sn.csv]

<title>C:\msdchem\1\5975\ofn_sn.m:Instrument #1
File	Date	Acq	Misc	ExactMz	LoMZ	HiMZ	N	Mean	Ymin	Ymax	Noise_b	noise_e	RMSnoise	PkCalc	PkTRue	SNrms	SNcalc	SNtrue	maxsignal	RT
C:\MSDCHEM\1\5975\SENS1.D	23 Aug 2007 11:33	ofn_sn.m		272.0	271.95	272.05	105	72.0	0.000	741.000	4.841	5.441	188.61	878.93	741.00	41.3	8.9	10.5	7788.0	5.541
C:\MSDCHEM\1\5975\SENS3.D	23 Aug 2007 12:16	ofn_sn.m		272.0	271.95	272.05	105	102.0	0.000	1200.000	4.777	5.377	285.50	1330.43	1200.00	32.1	6.9	7.6	9167.0	5.477
C:\MSDCHEM\1\5975\SENS3.D	23 Aug 2007 12:34	ofn_sn.m		272.0	271.95	272.05	105	53.0	0.000	439.000	4.841	5.441	107.60	501.41	439.00	31.1	6.7	7.6	3341.0	5.541
C:\MSDCHEM\1\5975\SENS3.D	23 Aug 2007 13:01	ofn_sn.m		272.0	271.95	272.05	105	45.0	0.000	675.000	4.800	5.400	150.53	701.49	675.00	33.9	7.3	7.5	5096.0	5.500
C:\MSDCHEM\1\5975\SENS4.D	23 Aug 2007 13:27	ofn_sn.m		272.0	271.95	272.05	197	19.1	0.000	302.000	4.845	5.445	58.00	270.30	302.00	72.5	15.6	13.9	4205.9	5.545
C:\MSDCHEM\1\5975\SENS4.D	23 Aug 2007 13:44	ofn_sn.m		272.0	271.95	272.05	197	122.7	0.000	854.000	4.799	5.399	240.96	1122.87	854.00	33.2	7.1	9.4	7994.3	5.499
C:\MSDCHEM\1\5975\SENS5.D	23 Aug 2007 14:19	ofn_sn.m		272.0	271.95	272.05	105	41.9	0.000	736.000	4.760	5.360	153.13	713.57	736.00	61.4	13.2	12.8	9399.1	5.460
C:\MSDCHEM\1\5975\BLANK.D	23 Aug 2007 14:01	ofn_sn.m		272.2	272.15	272.25	197	18.6	0.000	401.000	4.206	4.806	65.75	306.38	401.00	5.9	1.3	1.0	389.4	4.906
D:\GCMS\DATA\hexan\checkout_001.D	24 Aug 2007 5:22	OFN_SN.M		272.0	271.95	272.05	105	0.7	0.000	9.000	4.841	5.441	1.94	9.02	9.00	144.2	30.9	31.0	279.3	5.541
D:\GCMS\DATA\hexan\checkout_001.D	24 Aug 2007 5:22	OFN_SN.M		272.0	271.95	272.05	105	0.7	0.000	9.000	4.841	5.441	1.94	9.02	9.00	144.2	30.9	31.0	279.3	5.541
D:\GCMS\DATA\070824_hexan\checkout_001.D	24 Aug 2007 20:35	OFN_SN.M		271.9	271.85	271.95	105	0.8	0.000	8.000	4.841	5.441	2.21	10.28	8.00	112.5	24.1	31.0	248.2	5.541
D:\GCMS\DATA\070903\Snapshot\checkout_001.D	3 Sep 2007 17:56	OFN_SN.M		271.9	271.85	271.95	105	63.1	0.000	554.000	4.847	5.447	128.53	598.96	554.00	27.4	5.9	6.4	3517.9	5.547
D:\GCMS\DATA\070903\checkout_004.D	3 Sep 2007 19:57	OFN_SN.M		272.0	271.95	272.05	105	0.8	0.000	7.000	4.835	5.435	1.89	8.81	7.00	241.9	51.9	65.3	457.2	5.535
C:\msdchem\1\5975\sens10.d	30 Jan 2010 11:17	ofn_sn.m		271.9	271.85	271.95	105	6.1	0.000	219.000	6.106	6.706	28.14	131.12	219.00	16.9	3.6	2.2	474.9	6.806
C:\msdchem\1\5975\sens9.d	17 Dec 2009 14:48	ofn_sn.m		272.0	271.95	272.05	105	11.0	0.000	678.000	5.690	6.290	68.49	319.17	678.00	31.0	6.6	3.1	2122.0	6.390
C:\msdchem\1\5975\sens8.d	17 Dec 2009 14:25	ofn_sn.m		271.9	271.85	271.95	105	2.5	0.000	145.000	5.684	6.284	14.72	68.61	145.00	216.6	46.5	22.0	3188.5	6.384
