# Supplementary material for: Aerial Warfare: A Volatile Dialogue between the Plant Pathogen Verticillium longisporum and Its Antagonist Paenibacillus polymyxa
Source: Front Plant Sci. 2017 Jul 27;8:1294. doi: 10.3389/fpls.2017.01294 (PMC5529406; doi:10.3389/fpls.2017.01294)
Supplement: Supplementary file 1 [file DataSheet1.ZIP › GCMS data 3 day Paenibacillus incubations/Paenibacillus_alone_sample1.D/SPME60M 30MINUTES.M/tempevt.mac]

NAME IEvents
  CLREVENTS
  INITWIDTH    0.035
  INITTHRESH     15.0
  INITREJECT      0.0
  SHOULDERS OFF
  INTEGRATOR OFF,   0.001
  INTEGRATOR ON,   6.500
  INTEGRATOR OFF,   6.900
  INTEGRATOR ON,   7.400
  INTEGRATOR OFF,   7.800
  INTEGRATOR ON,   8.500
  INTEGRATOR OFF,   8.900
  INTEGRATOR ON,   9.200
  INTEGRATOR OFF,   9.600
  INTEGRATOR ON,   9.900
  INTEGRATOR OFF,  10.450
  INTEGRATOR ON,  12.000
  INTEGRATOR OFF,  12.300
  INTEGRATOR ON,  14.100
  INTEGRATOR OFF,  14.800
  INTEGRATOR ON,  15.000
  INTEGRATOR OFF,  15.300
  INTEGRATOR ON,  17.700
  INTEGRATOR OFF,  18.100
  INTEGRATOR ON,  18.400
  INTEGRATOR OFF,  18.650
  INTEGRATOR ON,  20.300
  INTEGRATOR OFF,  20.700
  INTEGRATOR ON,  22.200
  INTEGRATOR OFF,  23.200
  INTEGRATOR ON,  25.100
  INTEGRATOR OFF,  25.500
  INTEGRATOR ON,  27.400
  INTEGRATOR OFF,  27.650
  INTEGRATOR ON,  29.600
  INTEGRATOR OFF,  29.850
  INTEGRATOR ON,  31.600
  INTEGRATOR OFF,  31.800
  INTEGRATOR ON,  33.500
  INTEGRATOR OFF,  33.750
  INTEGRATOR OFF,  34.000
  REMOVE IEvents
  RETURN
