# Supplementary material for: Aerial Warfare: A Volatile Dialogue between the Plant Pathogen Verticillium longisporum and Its Antagonist Paenibacillus polymyxa
Source: Front Plant Sci. 2017 Jul 27;8:1294. doi: 10.3389/fpls.2017.01294 (PMC5529406; doi:10.3389/fpls.2017.01294)
Supplement: Supplementary file 1 [file DataSheet1.ZIP › GCMS data 3 day Paenibacillus incubations/Paenibacillus_alone_sample1.D/SPME60M 30MINUTES.M/tic.val]

name ticintparm
!
!  Enter the values for the following parameters for 
!  use in generating TIC's
!
LSC_intp$="LSCINT.P" !  Integration Parameter File Name
percentistd =  10    !cut off for reporting based on area comparison
                     ! of closest internal standard
LSC_MAX = 20         !maximum number of LSC's to report
tic_lib$="demo.l"    !TIC library to USE
LSC_estd=10000       ! Response for External Standard Comparisons per unit amount
lsc_alkanes = 0      !for exclusion of user-named alkanes (DEL) ALKANE from lscnames.ini
lsc_pkpur = 0        !use Peak Purity or not
lsc_range = 0        !Entire chrom (0) or specified range (1)
lsc_start = 0        !start range if lsc_range = 1
lsc_end = 0	     !end range if lsc_range = 1
remove ticintparm
