# Supplementary material for: Aerial Warfare: A Volatile Dialogue between the Plant Pathogen Verticillium longisporum and Its Antagonist Paenibacillus polymyxa
Source: Front Plant Sci. 2017 Jul 27;8:1294. doi: 10.3389/fpls.2017.01294 (PMC5529406; doi:10.3389/fpls.2017.01294)
Supplement: Supplementary file 1 [file DataSheet1.ZIP › GCMS data 3 day Paenibacillus incubations/Paenibacillus_alone_sample1.D/tic_front.csv]

C:\MSDCHEM\1\DATA\TOMISLAV\141127_1\3Sb311.D 27 Nov 14 5:25 pm
Start of data points
0.0939	30671
0.100217	30739
0.106533	29588
0.112833	29661
0.11915	30651
0.12545	29997
0.131767	29718
0.138083	29479
0.144383	30305
0.1507	30172
0.157	30236
0.163317	29876
0.169617	30007
0.175933	29341
0.18225	29716
0.18855	31267
0.194867	28972
0.201167	30404
0.207483	29637
0.2138	29647
0.2201	30871
0.226417	30266
0.232717	29831
0.239033	28976
0.245333	29723
0.25165	30098
0.257967	29474
0.264267	29253
0.270583	29319
0.276883	29597
0.2832	28204
0.289517	29641
0.295817	29025
0.302133	29290
0.308433	30414
0.31475	28048
0.32105	29189
0.327367	29323
0.333683	28779
0.339983	30111
0.3463	29860
0.3526	29014
0.358917	28888
0.365233	28835
0.371533	29121
0.37785	29328
0.38415	29617
0.390467	28603
0.396767	28993
0.403083	28744
0.4094	28519
0.4157	29408
0.422017	28217
0.428317	29019
0.434633	28511
0.44095	29460
0.44725	28443
0.453567	28753
0.459867	29589
0.466183	27920
0.472483	28978
0.4788	29651
0.485117	28669
0.491417	28951
0.497733	28840
0.504033	28020
0.51035	29176
0.516667	28465
0.522967	28416
0.529283	28514
0.535583	27738
0.5419	28474
0.5482	28452
0.554517	28063
0.560833	28005
0.567133	28408
0.57345	28846
0.57975	28582
0.586067	27828
0.592383	28088
0.598683	28078
0.605	29056
0.6113	28026
0.617617	27714
0.623917	28566
0.630233	28020
0.63655	27324
0.64285	27373
0.649167	28557
0.655467	28161
0.661783	28307
0.668083	28420
0.6744	28857
0.680717	28112
0.687017	27899
0.693333	28763
0.699633	28347
0.70595	27627
0.712267	28346
0.718567	27655
0.724883	27972
0.731183	27422
0.7375	27864
0.7438	27556
0.750117	27744
0.756433	28955
0.762733	27641
0.76905	27588
0.77535	27665
0.781667	29004
0.787983	26968
0.794283	28785
0.8006	27881
0.8069	27598
0.813217	28299
0.819517	27832
0.825833	27316
0.83215	28490
0.83845	27995
0.844767	28437
0.851067	26887
0.857383	28228
0.8637	28052
0.87	28012
0.876317	27758
0.882617	27839
0.888933	28004
0.895233	27832
0.90155	27433
0.907867	27719
0.914167	27756
0.920483	27720
0.926783	27659
0.9331	27078
0.939417	27837
0.945717	27439
0.952033	27675
0.958333	28029
0.96465	27515
0.97095	27303
0.977267	27555
0.983583	27096
0.989883	28227
0.9962	27351
1.0025	27289
1.00882	28002
1.01513	27094
1.02143	27913
1.02775	26923
1.03405	27440
1.04037	28206
1.04667	27377
1.05298	27806
1.0593	27693
1.0656	27510
1.07192	27935
1.07822	27504
1.08453	27268
1.09085	27373
1.09715	26857
1.10347	26450
1.10977	27954
1.11608	26428
1.12238	27913
1.1287	27069
1.13502	27073
1.14132	27518
1.14763	26496
1.15393	27222
1.16025	27080
1.16655	27751
1.17287	27630
1.17918	27740
1.18548	27164
1.1918	28158
1.1981	27746
1.20442	27134
1.21073	27758
1.21703	26638
1.22335	28001
1.22965	27723
1.23597	27676
1.24227	27635
1.24858	27006
1.2549	27058
1.2612	27128
1.26752	26780
1.27382	26801
1.28013	27636
1.28645	26997
1.29275	27320
1.29907	26953
1.30537	27526
1.31168	26485
1.31798	27058
1.3243	26995
1.33062	27239
1.33692	27652
1.34323	26988
1.34953	27467
1.35585	27185
1.36217	27532
1.36847	27345
1.37478	26966
1.38108	27258
1.3874	27486
1.3937	27449
1.40002	26965
1.40633	27382
1.41263	27470
1.41895	27937
1.42525	28041
1.43157	26933
1.43788	27445
1.44418	26698
1.4505	26967
1.4568	27841
1.46312	27785
1.46942	27988
1.47573	27078
1.48205	27076
1.48835	26371
1.49467	26323
1.50097	27519
1.50728	26828
1.5136	26920
1.5199	27910
1.52622	26927
1.53252	27687
1.53883	28077
1.54513	26307
1.55145	26697
1.55777	26967
1.56407	27940
1.57038	28044
1.57668	27115
1.583	27651
1.58932	26760
1.59562	26252
1.60193	27309
1.60823	26917
1.61455	26851
1.62085	26558
1.62717	26610
1.63348	26769
1.63978	27400
1.6461	25989
1.6524	27922
1.65872	27021
1.66502	27198
1.67133	26395
1.67765	27283
1.68395	26791
1.69027	26644
1.69657	26693
1.70288	26775
1.7092	26025
1.7155	27339
1.72182	27557
1.72812	26764
1.73443	26557
1.74073	26996
1.74705	26300
1.75337	27173
1.75967	26066
1.76598	26419
1.77228	26502
1.7786	27517
1.78492	27265
1.79122	27093
1.79753	27302
1.80383	26066
1.81015	27060
1.81645	26532
1.82277	26312
1.82908	26307
1.83538	27074
1.8417	25987
1.848	26405
1.85432	27225
1.86063	26517
1.86693	27547
1.87325	27615
1.87955	27040
1.88587	27321
1.89217	27475
1.89848	26099
1.9048	27155
1.9111	26906
1.91742	27170
1.92372	25968
1.93003	27038
1.93635	26332
1.94265	26252
1.94897	26993
1.95527	26253
1.96158	27264
1.96788	26279
1.9742	27394
1.98052	25748
1.98682	25922
1.99313	27062
1.99943	26760
2.00575	26248
2.01207	25516
2.01837	27595
2.02468	26568
2.03098	27040
2.0373	26824
2.0436	27363
2.04992	27018
2.05623	27174
2.06253	27346
2.06885	27278
2.07515	26989
2.08147	26054
2.08778	27169
2.09408	26489
2.1004	27394
2.1067	26652
2.11302	27117
2.11932	26347
2.12563	26289
2.13195	27174
2.13825	27673
2.14457	26708
2.15087	26997
2.15718	26817
2.16348	26633
2.1698	26498
2.17612	26048
2.18242	26740
2.18873	27193
2.19503	25885
2.20135	27337
2.20767	27595
2.21397	25917
2.22028	27253
2.22658	27158
2.2329	26578
2.2392	27201
2.24552	26309
2.25183	26757
2.25813	26406
2.26445	26700
2.27075	27357
2.27707	26440
2.28338	26488
2.28968	26907
2.296	27079
2.3023	26780
2.30862	26448
2.31492	26701
2.32123	26751
2.32755	26052
2.33385	27536
2.34017	26397
2.34647	26340
2.35278	27075
2.3591	26246
2.3654	26527
2.37172	26541
2.37802	26541
2.38433	26815
2.39063	25876
2.39695	26230
2.40327	27343
2.40957	25776
2.41588	27171
2.42218	25677
2.4285	26908
2.43482	26527
2.44112	27256
2.44743	26497
2.45373	26831
2.46005	26830
2.46635	26959
2.47267	26376
2.47898	26848
2.48528	26221
2.4916	26282
2.4979	26922
2.50422	26176
2.51053	27835
2.51683	27198
2.52315	26031
2.52945	25788
2.53577	26565
2.54207	26911
2.54838	26596
2.5547	27033
2.561	27110
2.56732	26690
2.57362	26866
2.57993	26384
2.58625	26633
2.59255	26809
2.59887	26485
2.60517	27114
2.61148	26275
2.61778	26627
2.6241	26806
2.63042	26688
2.63672	27078
2.64303	25862
2.64933	26422
2.65565	26606
2.66195	27213
2.66827	26822
2.67458	26757
2.68088	26708
2.6872	26841
2.6935	27001
2.69982	25927
2.70613	26448
2.71243	27069
2.71875	26918
2.72505	27266
2.73137	26295
2.73767	27281
2.74398	25960
2.7503	26257
2.7566	26740
2.76292	26396
2.76922	27325
2.77553	26717
2.78185	26242
2.78815	26995
2.79447	26004
2.80077	26360
2.80708	25542
2.81338	26219
2.8197	26635
2.82602	26255
2.83232	26561
2.83863	27018
2.84493	26598
2.85125	26066
2.85757	27355
2.86387	26098
2.87018	26463
2.87648	26219
2.8828	26000
2.8891	26585
2.89542	26322
2.90173	26579
2.90803	25685
2.91435	26807
2.92065	27172
2.92697	26630
2.93328	26401
2.93958	26216
2.9459	26758
2.9522	25823
2.95852	26906
2.96482	25654
2.97113	26786
2.97745	27332
2.98375	25808
2.99007	26366
2.99637	26335
3.00268	26659
3.009	26053
3.0153	26700
3.02162	26209
3.02792	26475
3.03423	25918
3.04053	27244
3.04685	26716
3.05317	27017
3.05947	26722
3.06578	27601
3.07208	26832
3.0784	26818
3.08472	27466
3.09102	26957
3.09733	26229
3.10363	26893
3.10995	26419
3.11625	26611
3.12257	26601
3.12888	25944
3.13518	26842
3.1415	26660
3.1478	26479
3.15412	26684
3.16042	26139
3.16673	26590
3.17305	26934
3.17935	26456
3.18567	27185
3.19197	25800
3.19828	27540
3.2046	26001
3.2109	26945
3.21722	26169
3.22352	26286
3.22983	26327
3.23613	26713
3.24245	26823
3.24877	26639
3.25507	26370
3.26138	26142
3.26768	26832
3.274	26918
3.28032	26815
3.28662	26856
3.29293	26220
3.29923	26600
3.30555	26122
3.31185	25939
3.31817	26314
3.32448	26580
3.33078	26923
3.3371	26210
3.3434	26471
3.34972	27110
3.35603	25913
3.36233	26464
3.36865	25952
3.37495	26149
3.38127	26589
3.38757	27253
3.39388	26825
3.4002	27603
3.4065	26317
3.41282	26864
3.41912	26169
3.42543	26125
3.43175	26765
3.43805	27057
3.44437	26341
3.45067	27000
3.45698	25823
3.46328	25835
3.4696	26571
3.47592	26723
3.48222	27414
3.48853	26355
3.49483	26891
3.50115	26783
3.50747	26647
3.51377	26355
3.52008	27071
3.52638	26609
3.5327	26404
3.539	26096
3.54532	26339
3.55163	27189
3.55793	26707
3.56425	27961
3.57055	26288
3.57687	26810
3.58318	25950
3.58948	27175
3.5958	27022
3.6021	27063
3.60842	27474
3.61472	27080
3.62103	26628
3.62735	26968
3.63365	26464
3.63997	26206
3.64627	26212
3.65258	26432
3.6589	26818
3.6652	26425
3.67152	26132
3.67782	27172
3.68413	26037
3.69043	27732
3.69675	26753
3.70307	27023
3.70937	27286
3.71568	26476
3.72198	26651
3.7283	26690
3.7346	25928
3.74092	29518
3.74723	43640
3.75353	94362
3.75985	233870
3.76615	497700
3.77247	930409
3.77878	1533165
3.78508	2242845
3.7914	2952801
3.7977	3316160
3.80402	3354955
3.81032	3057924
3.81663	2849239
3.82295	2640998
3.82925	2604729
3.83557	2547289
3.84187	2560168
3.84818	2503904
3.8545	2401371
3.8608	2329652
3.86712	2259248
3.87342	2218973
3.87973	2206041
3.88603	2170095
3.89235	2154353
3.89867	2155307
3.90497	2143620
3.91128	2161565
3.91758	2160627
3.9239	2156909
3.93022	2145819
3.93652	2149988
3.94283	2146834
3.94913	2138794
3.95545	2121668
3.96175	2134600
3.96807	2118482
3.97438	2150661
3.98068	2190567
3.987	2190857
3.9933	2206749
3.99962	2162304
4.00593	2113066
4.01223	2095329
4.01855	2061183
4.02485	2044523
4.03117	2061041
4.03747	2039762
4.04378	2033134
4.0501	2036874
4.0564	2001060
4.06272	2009960
4.06902	1974511
4.07533	1985720
4.08165	1951150
4.08795	1975825
4.09427	1946959
4.10057	1952423
4.10688	1930235
4.11318	1889815
4.1195	1906603
4.12582	1886146
4.13212	1863213
4.13843	1878877
4.14473	1863356
4.15105	1844915
4.15737	1858217
4.16367	1840908
4.16998	1938598
4.17628	2303896
4.1826	2966531
4.1889	3573820
4.19522	3776558
4.20153	3558220
4.20783	3142431
4.21415	2710576
4.22045	2404754
4.22677	2177250
4.23307	2058418
4.23938	1960123
4.2457	1907930
4.252	1874489
4.25832	1829673
4.26462	1811501
4.27093	1789536
4.27725	1747981
4.28355	1737089
4.28987	1704121
4.29617	1680616
4.30248	1686084
4.30878	1677023
4.3151	1731223
4.32142	1785127
4.32772	1840430
4.33403	1885008
4.34033	1933194
4.34665	1904519
4.35297	1946860
4.35927	2101382
4.36558	3367445
4.37188	6866307
4.3782	11649164
4.3845	15754718
4.39082	18562916
4.39713	20089804
4.40343	20368876
4.40975	18199646
4.41605	12984702
4.42237	9074842
4.42868	7164609
4.43498	6009059
4.4413	5212172
4.4476	4659273
4.45392	4221984
4.46022	3885625
4.46653	3578795
4.47285	3379473
4.47915	3164886
4.48547	3030326
4.49177	2874254
4.49808	2662558
4.5044	2411681
4.5107	2039500
4.51702	1661948
4.52332	1349087
4.52963	1100976
4.53593	954632
4.54225	857762
4.54857	792723
4.55487	753737
4.56118	702258
4.56748	677362
4.5738	630204
4.58012	603895
4.58642	568830
4.59273	552644
4.59903	530809
4.60535	513666
4.61165	490290
4.61797	472553
4.62428	457456
4.63058	429292
4.6369	412511
4.6432	407210
4.64952	396573
4.65583	384374
4.66213	372825
4.66845	357872
4.67475	348080
4.68107	334759
4.68737	330475
4.69368	321762
4.7	317931
4.7063	314072
4.71262	306736
4.71892	295750
4.72523	287836
4.73153	282409
4.73785	275410
4.74417	274619
4.75047	270115
4.75678	260809
4.76308	260460
4.7694	253282
4.77572	247619
4.78202	245130
4.78833	243561
4.79463	238040
4.80095	236791
4.80725	230022
4.81357	226888
4.81988	221505
4.82618	222323
4.8325	213876
4.8388	212788
4.84512	205768
4.85143	201189
4.85773	199412
4.86405	196073
4.87035	196434
4.87667	201046
4.88297	218390
4.88928	274327
4.8956	322062
4.9019	331484
4.90822	299055
4.91452	258839
4.92083	231028
4.92715	216534
4.93345	205448
4.93977	198713
4.94607	187488
4.95238	181010
4.95868	176614
4.965	172712
4.97132	172698
4.97762	173598
4.98393	171084
4.99023	167521
4.99655	163355
5.00287	162748
5.00917	155687
5.01548	154339
5.02178	154192
5.0281	150797
5.0344	149279
5.04072	148774
5.04703	146038
5.05333	146513
5.05965	143979
5.06595	140564
5.07227	131954
5.07858	117057
5.08488	98809
5.0912	82815
5.0975	71720
5.10382	67241
5.11012	62745
5.11643	61848
5.12275	60870
5.12905	60074
5.13537	58956
5.14167	56963
5.14798	57237
5.1543	57933
5.1606	56141
5.16692	55029
5.17322	56677
5.17953	54761
5.18583	55355
5.19215	53503
5.19847	53708
5.20477	51665
5.21108	53885
5.21738	52964
5.2237	55336
5.23	68424
5.23632	105955
5.24263	177050
5.24893	239881
5.25525	268227
5.26155	256032
5.26787	230021
5.27418	212238
5.28048	196730
5.2868	184558
5.2931	179777
5.29942	176590
5.30572	174724
5.31203	194928
5.31835	263527
5.32465	377394
5.33097	443601
5.33727	423550
5.34358	346401
5.3499	280324
5.3562	227309
5.36252	192872
5.36882	175579
5.37513	156297
5.38143	145091
5.38775	137720
5.39407	128643
5.40037	121534
5.40668	114334
5.41298	107892
5.4193	105233
5.42562	103462
5.43192	98911
5.43823	96669
5.44453	96903
5.45085	99379
5.45715	101070
5.46347	103220
5.46978	106092
5.47608	108316
5.4824	113732
5.4887	118569
5.49502	118916
5.50133	110733
5.50763	92050
5.51395	80855
5.52025	75193
5.52657	72634
5.53287	72351
5.53918	69644
5.5455	68543
5.5518	69777
5.55812	76282
5.56442	82130
5.57073	85660
5.57705	81367
5.58335	74405
5.58967	69150
5.59597	66096
5.60228	63253
5.60858	60675
5.6149	58239
5.62122	58130
5.62752	56436
5.63383	54829
5.64013	54069
5.64645	51842
5.65277	52228
5.65907	50798
5.66538	49384
5.67168	48767
5.678	48297
5.6843	47240
5.69062	45758
5.69693	47051
5.70323	44814
5.70955	44694
5.71585	45088
5.72217	43160
5.72847	44148
5.73478	43122
5.7411	42410
5.7474	40918
5.75372	40531
5.76002	38602
5.76633	37681
5.77265	35741
5.77895	38462
5.78527	49037
5.79157	75432
5.79788	108275
5.80418	119561
5.8105	109824
5.81682	87755
5.82312	67781
5.82943	55430
5.83573	48586
5.84205	44707
5.84837	42647
5.85467	41639
5.86098	38545
5.86728	37670
5.8736	36037
5.8799	33513
5.88622	34242
5.89253	32504
5.89883	32855
5.90515	31787
5.91145	32195
5.91777	31597
5.92408	30217
5.93038	30281
5.9367	30450
5.943	30418
5.94932	29099
5.95562	29240
5.96193	27573
5.96825	28428
5.97455	27500
5.98087	27488
5.98717	26831
5.99348	27420
5.9998	27588
6.0061	26982
6.01242	27144
6.01872	27173
6.02503	27123
6.03133	26341
6.03765	25548
6.04397	25884
6.05027	25673
6.05658	25345
6.06288	25982
6.0692	25337
6.07552	26082
6.08182	24679
6.08813	25599
6.09443	24984
6.10075	25533
6.10705	24525
6.11337	24632
6.11968	25043
6.12598	24194
6.1323	23452
6.1386	25115
6.14492	24479
6.15123	24974
6.15753	24842
6.16385	24122
6.17015	23861
6.17647	23990
6.18277	23392
6.18908	23287
6.1954	23637
6.2017	23492
6.20802	22749
6.21432	23131
6.22063	23551
6.22693	23068
6.23325	23141
6.23957	23220
6.24587	22774
6.25218	24193
6.25848	23638
6.2648	24319
6.27112	23516
6.27742	22759
6.28373	23455
6.29003	22955
6.29635	23002
6.30265	22935
6.30897	23329
6.31528	23736
6.32158	24644
6.3279	26141
6.3342	26577
6.34052	27338
6.34683	27139
6.35313	25584
6.35945	24498
6.36575	23872
6.37207	23452
6.37837	23470
6.38468	22324
6.391	22637
6.3973	22640
6.40362	22201
6.40992	23201
6.41623	38433
6.42255	96160
6.42885	180503
6.43517	224750
6.44147	214455
6.44778	174068
6.45408	135371
6.4604	104313
6.46672	85826
6.47302	73291
6.47933	64569
6.48563	61965
6.49195	67207
6.49827	97163
6.50457	148554
6.51088	202867
6.51718	223616
6.5235	192085
6.5298	143603
6.53612	100462
6.54243	75408
6.54873	60508
6.55505	52225
6.56135	47461
6.56767	44551
6.57398	40244
6.58028	37244
6.5866	36778
6.5929	35414
6.59922	33217
6.60552	31123
6.61183	30388
6.61815	30002
6.62445	29798
6.63077	27785
6.63707	27668
6.64338	27622
6.6497	27233
6.656	26660
6.66232	25459
6.66862	25532
6.67493	25089
6.68123	25520
6.68755	24513
6.69387	24302
6.70017	23262
6.70648	23258
6.71278	22975
6.7191	22859
6.7254	22688
6.73172	21752
6.73803	22637
6.74433	22384
6.75065	21465
6.75695	21656
6.76327	21872
6.76958	20812
6.77588	20838
6.7822	20087
6.7885	20553
6.79482	20693
6.80112	21718
6.80743	21095
6.81375	21123
6.82005	20724
6.82637	21160
6.83267	20944
6.83898	20928
6.8453	20801
6.8516	20499
6.85792	20316
6.86422	19545
6.87053	19679
6.87683	20622
6.88315	20027
6.88947	19351
6.89577	19896
6.90208	23368
6.90838	30567
6.9147	40931
6.92102	46444
6.92732	44363
6.93363	39322
6.93993	32762
6.94625	29623
6.95255	27339
6.95887	25343
6.96518	24678
6.97148	23651
6.9778	22295
6.9841	21847
6.99042	20985
6.99673	20303
7.00303	20160
7.00935	19607
7.01565	19045
7.02197	18720
7.02827	18636
7.03458	18579
7.0409	18531
7.0472	18000
7.05352	18174
7.05982	18412
7.06613	34864
7.07245	107994
7.07875	237838
7.08507	388095
7.09137	538923
7.09768	694351
7.10398	822709
7.1103	965232
7.11662	1101310
7.12292	1205102
7.12923	1333349
7.13553	1424620
7.14185	1408338
7.14817	1121133
7.15447	509585
7.16078	173752
7.16708	78269
7.1734	55317
7.1797	46492
7.18602	42221
7.19233	40127
7.19863	35757
7.20495	33230
7.21125	32073
7.21757	31767
7.22388	34640
7.23018	38888
7.2365	44541
7.2428	48280
7.24912	46168
7.25542	41837
7.26173	37398
7.26805	33791
7.27435	30457
7.28067	26401
7.28697	24760
7.29328	23484
7.29958	22714
7.3059	21313
7.31222	20669
7.31852	19990
7.32483	19013
7.33113	19373
7.33745	18657
7.34377	18075
7.35007	18113
7.35638	17471
7.36268	17963
7.369	17509
7.3753	16844
7.38162	17008
7.38793	16733
7.39423	16563
7.40055	16374
7.40685	17191
7.41317	28220
7.41948	87014
7.42578	204153
7.4321	350707
7.4384	509217
7.44472	655643
7.45102	811466
7.45733	941646
7.46365	1066276
7.46995	1152874
7.47627	1205350
7.48257	1226888
7.48888	1232598
7.4952	1241058
7.5015	1238591
7.50782	1224908
7.51412	1204652
7.52043	1181898
7.52673	1167686
7.53305	1140509
7.53937	1100727
7.54567	1074840
7.55198	1054887
7.55828	1043008
7.5646	1027332
7.57092	999041
7.57722	972875
7.58353	959575
7.58983	939089
7.59615	929148
7.60245	901538
7.60877	885367
7.61508	879986
7.62138	869608
7.6277	861322
7.634	853478
7.64032	847515
7.64663	855790
7.65293	860440
7.65925	881907
7.66555	923290
7.67187	985145
7.67817	1055362
7.68448	1037569
7.6908	850391
7.6971	536158
7.70342	273602
7.70972	136320
7.71603	76999
7.72235	51675
7.72865	41915
7.73497	37586
7.74127	34180
7.74758	31051
7.75388	29566
7.7602	28259
7.76652	27830
7.77282	27681
7.77913	27290
7.78543	25724
7.79175	26667
7.79805	24858
7.80437	24662
7.81068	24941
7.81698	24650
7.8233	23414
7.8296	23035
7.83592	22583
7.84223	22290
7.84853	23062
7.85485	24741
7.86115	28347
7.86747	29465
7.87377	29753
7.88008	27049
7.8864	23143
7.8927	21733
7.89902	20475
7.90532	22550
7.91163	25227
7.91795	27292
7.92425	26067
7.93057	23509
7.93687	21349
7.94318	18213
7.94948	16707
7.9558	16746
7.96212	15689
7.96842	15975
7.97473	15437
7.98103	15251
7.98735	15340
7.99367	15363
7.99997	16421
8.00628	18236
8.01258	20211
8.0189	20899
8.0252	21273
8.03152	19418
8.03783	19185
8.04413	17974
8.05045	16324
8.05675	15658
8.06307	15420
8.06938	15099
8.07568	14289
8.082	14479
8.0883	14834
8.09462	17363
8.10092	31026
8.10723	68119
8.11355	135674
8.11985	204253
8.12617	235451
8.13247	219562
8.13878	167103
8.1451	116504
8.1514	79812
8.15772	58702
8.16402	44950
8.17033	36059
8.17663	31654
8.18295	28103
8.18927	24655
8.19557	26600
8.20188	39712
8.20818	92498
8.2145	223640
8.22082	457894
8.22712	760454
8.23343	1047904
8.23973	1174678
8.24605	1043941
8.25235	703274
8.25867	379210
8.26498	202463
8.27128	130576
8.2776	98410
8.2839	81953
8.29022	70818
8.29652	62822
8.30283	55558
8.30915	51323
8.31545	45072
8.32177	42367
8.32807	39689
8.33438	36356
8.3407	34639
8.347	33481
8.35332	32611
8.35962	30878
8.36593	29470
8.37223	28769
8.37855	27319
8.38487	25466
8.39117	26161
8.39748	24296
8.40378	23955
8.4101	22864
8.41642	22026
8.42272	23247
8.42903	22764
8.43533	22517
8.44165	22741
8.44795	21848
8.45427	21400
8.46058	20889
8.46688	20189
8.4732	19453
8.4795	19259
8.48582	18964
8.49213	23389
8.49843	38002
8.50475	76635
8.51105	140069
8.51737	202410
8.52367	217688
8.52998	185863
8.5363	126684
8.5426	76195
8.54892	46364
8.55522	32648
8.56153	26221
8.56785	23302
8.57415	21623
8.58047	21902
8.58677	24956
8.59308	31034
8.59938	39392
8.6057	44640
8.61202	43740
8.61832	37849
8.62463	29745
8.63093	24360
8.63725	20221
8.64357	17262
8.64987	16267
8.65618	15233
8.66248	15989
8.6688	14808
8.6751	14413
8.68142	13809
8.68773	13775
8.69403	13670
8.70035	13543
8.70665	13909
8.71297	13555
8.71928	14289
8.72558	13936
8.7319	13814
8.7382	13637
8.74452	13471
8.75082	14247
8.75713	13894
8.76345	13647
8.76975	12770
8.77607	13199
8.78237	12667
8.78868	12666
8.79498	12338
8.8013	12199
8.80762	12147
8.81392	11808
8.82023	12088
8.82653	11821
8.83285	12032
8.83917	12213
8.84547	12314
8.85178	11138
8.85808	11763
8.8644	11921
8.8707	11778
8.87702	11596
8.88333	11247
8.88963	11790
8.89595	11809
8.90225	11456
8.90857	11493
8.91488	10948
8.92118	10421
8.9275	10818
8.9338	11538
8.94012	11299
8.94642	11174
8.95273	10870
8.95905	10847
8.96535	10859
8.97167	11204
8.97797	11307
8.98428	11914
8.9906	12356
8.9969	14654
9.00322	17726
9.00952	19917
9.01583	19969
9.02213	19596
9.02845	17323
9.03477	16001
9.04107	14633
9.04738	13989
9.05368	13946
9.06	13270
9.06632	12636
9.07262	13286
9.07893	13172
9.08523	14232
9.09155	14946
9.09785	15912
9.10417	15397
9.11048	15218
9.11678	14554
9.1231	14039
9.1294	13797
9.13572	12930
9.14203	13233
9.14833	12872
9.15465	12015
9.16095	12696
9.16727	12587
9.17357	12620
9.17988	13307
9.1862	14074
9.1925	14840
9.19882	14443
9.20512	14331
9.21143	14145
9.21775	14216
9.22405	14867
9.23037	14760
9.23667	13803
9.24298	14381
9.24928	13201
9.2556	12890
9.26192	14273
9.26822	13022
9.27453	12382
9.28083	12755
9.28715	11961
9.29345	12516
9.29977	12433
9.30608	13007
9.31238	11963
9.3187	11968
9.325	11976
9.33132	11435
9.33763	11925
9.34393	11221
9.35025	11674
9.35655	10891
9.36287	12068
9.36917	11290
9.37548	11347
9.3818	11579
9.3881	11268
9.39442	11187
9.40072	11092
9.40703	10893
9.41335	11132
9.41965	10820
9.42597	10881
9.43227	10665
9.43858	10841
9.44488	10628
9.4512	10308
9.45752	10720
9.46382	10727
9.47013	10105
9.47643	10400
9.48275	10705
9.48907	11180
9.49537	12055
9.50168	13582
9.50798	12383
9.5143	13157
9.5206	11768
9.52692	11543
9.53323	11602
9.53953	10980
9.54585	11151
9.55215	11550
9.55847	22325
9.56478	90029
9.57108	190033
9.5774	257261
9.5837	261217
9.59002	206031
9.59632	134397
9.60263	84924
9.60895	58208
9.61525	43805
9.62157	36901
9.62787	32094
9.63418	28337
9.6405	27267
9.6468	26834
9.65312	25138
9.65942	24214
9.66573	23143
9.67203	22456
9.67835	21168
9.68467	20228
9.69097	19300
9.69728	18123
9.70358	17898
9.7099	16988
9.71622	16656
9.72252	15972
9.72883	15819
9.73513	15506
9.74145	14905
9.74775	15503
9.75407	15463
9.76038	14979
9.76668	14406
9.773	14297
9.7793	13975
9.78562	13122
9.79193	13720
9.79823	13627
9.80455	13750
9.81085	13016
9.81717	13316
9.82347	13233
9.82978	13008
9.8361	11976
9.8424	13077
9.84872	12613
9.85502	12047
9.86133	12179
9.86763	12641
9.87395	12961
9.88027	12606
9.88657	12708
9.89288	12366
9.89918	12572
9.9055	11990
9.91182	12068
9.91812	11545
9.92443	12511
9.93073	12983
9.93705	13270
9.94335	13440
9.94967	12453
9.95598	12198
9.96228	13022
9.9686	12159
9.9749	12746
9.98122	12605
9.98753	12408
9.99383	14156
10.0002	18587
10.0065	27009
10.0128	37329
10.0191	48014
10.0254	52082
10.0317	53980
10.038	50141
10.0443	44066
10.0506	39185
10.0569	34108
10.0633	32307
10.0696	28955
10.0759	27714
10.0822	25421
10.0885	24122
10.0948	23047
10.1011	21544
10.1074	21078
10.1137	19921
10.12	19085
10.1263	17658
10.1327	17713
10.139	17496
10.1453	16989
10.1516	15737
10.1579	15218
10.1642	14484
10.1705	14120
10.1768	14644
10.1831	13657
10.1894	13577
10.1958	13621
10.2021	12952
10.2084	13648
10.2147	13741
10.221	17171
10.2273	22791
10.2336	31170
10.2399	37614
10.2462	39759
10.2525	40042
10.2589	37886
10.2652	35651
10.2715	35339
10.2778	34298
10.2841	31859
10.2904	30688
10.2967	26851
10.303	25580
10.3093	22824
10.3156	21573
10.3219	20325
10.3283	19401
10.3346	17862
10.3409	17573
10.3472	16170
10.3535	15672
10.3598	16220
10.3661	19946
10.3724	34906
10.3787	84503
10.385	203093
10.3914	418473
10.3977	715376
10.404	951706
10.4103	1058237
10.4166	969931
10.4229	816868
10.4292	640821
10.4355	509073
10.4418	404312
10.4481	336271
10.4545	287811
10.4608	248518
10.4671	218558
10.4734	198819
10.4797	178922
10.486	167500
10.4923	156124
10.4986	143907
10.5049	132950
10.5112	129409
10.5175	121813
10.5239	116274
10.5302	112814
10.5365	106987
10.5428	104829
10.5491	102965
10.5554	100749
10.5617	96154
10.568	93808
10.5743	89903
10.5806	89018
10.587	86012
10.5933	88010
10.5996	84575
10.6059	83662
10.6122	82247
10.6185	76726
10.6248	68869
10.6311	58063
10.6374	43009
10.6437	28176
10.6501	19014
10.6564	13026
10.6627	12033
10.669	12063
10.6753	12520
10.6816	12201
10.6879	12425
10.6942	12455
10.7005	11721
10.7068	11703
10.7132	11331
10.7195	11380
10.7258	10614
10.7321	10138
10.7384	10245
10.7447	9963
10.751	10307
10.7573	9976
10.7636	9668
10.7699	9172
10.7762	9704
10.7826	9147
10.7889	9693
10.7952	9101
10.8015	9128
10.8078	9103
10.8141	9449
10.8204	9009
10.8267	9509
10.833	9255
10.8393	9584
10.8457	9833
10.852	11388
10.8583	13712
10.8646	15120
10.8709	14970
10.8772	14862
10.8835	13637
10.8898	12540
10.8961	12153
10.9024	10942
10.9088	11131
10.9151	10821
10.9214	10030
10.9277	9920
10.934	10205
10.9403	10411
10.9466	9919
10.9529	9898
10.9592	11185
10.9655	11843
10.9718	11697
10.9782	12351
10.9845	13431
10.9908	14473
10.9971	14390
11.0034	15250
11.0097	15211
11.016	14426
11.0223	13219
11.0286	11206
11.0349	10269
11.0413	10438
11.0476	10953
11.0539	10746
11.0602	10039
11.0665	10690
11.0728	10932
11.0791	10983
11.0854	10398
11.0917	10355
11.098	9951
11.1044	9920
11.1107	9825
11.117	9430
11.1233	9401
11.1296	9652
11.1359	9010
11.1422	9290
11.1485	9036
11.1548	9113
11.1611	9356
11.1674	9404
11.1738	9405
11.1801	9030
11.1864	9486
11.1927	9732
11.199	9121
11.2053	8948
11.2116	9829
11.2179	9479
11.2242	9896
11.2305	9394
11.2369	9194
11.2432	9264
11.2495	8837
11.2558	8890
11.2621	8941
11.2684	9454
11.2747	9468
11.281	9526
11.2873	9097
11.2936	8966
11.3	9075
11.3063	9041
11.3126	8749
11.3189	8395
11.3252	8005
11.3315	8733
11.3378	9099
11.3441	8835
11.3504	8947
11.3567	9008
11.363	8650
11.3694	7851
11.3757	7834
11.382	7839
11.3883	7543
11.3946	7811
11.4009	7078
11.4072	7994
11.4135	7761
11.4198	7923
11.4261	7855
11.4325	7363
11.4388	8138
11.4451	7869
11.4514	8018
11.4577	7550
11.464	7524
11.4703	7788
11.4766	7766
11.4829	7389
11.4892	7868
11.4956	7750
11.5019	7985
11.5082	7494
11.5145	7859
11.5208	7459
11.5271	7780
11.5334	7382
11.5397	7453
11.546	7642
11.5523	7781
11.5587	7597
11.565	7338
11.5713	7610
11.5776	9314
11.5839	11753
11.5902	14861
11.5965	19231
11.6028	21501
11.6091	22293
11.6154	19678
11.6217	16024
11.6281	12648
11.6344	11536
11.6407	10325
11.647	9061
11.6533	9132
11.6596	8750
11.6659	8203
11.6722	7901
11.6785	7789
11.6848	7906
11.6912	8178
11.6975	8212
11.7038	7673
11.7101	7897
11.7164	8036
11.7227	8638
11.729	9087
11.7353	9026
11.7416	9171
11.7479	9111
11.7543	9974
11.7606	9545
11.7669	9486
11.7732	9165
11.7795	9710
11.7858	10507
11.7921	9863
11.7984	10531
11.8047	9484
11.811	9167
11.8173	8313
11.8237	7671
11.83	8836
11.8363	7766
11.8426	8685
11.8489	9048
11.8552	9353
11.8615	8614
11.8678	7941
11.8741	8035
11.8804	7639
11.8868	7629
11.8931	6992
11.8994	7632
11.9057	7246
11.912	7384
11.9183	7598
11.9246	7427
11.9309	7245
11.9372	7772
11.9435	7381
11.9499	7740
11.9562	7965
11.9625	8116
11.9688	8363
11.9751	8083
11.9814	7932
11.9877	8198
11.994	7870
12.0003	7605
12.0066	7763
12.0129	7362
12.0193	7057
12.0256	7344
12.0319	7779
12.0382	7456
12.0445	7579
12.0508	7583
12.0571	7357
12.0634	7430
12.0697	7095
12.076	7539
12.0824	7591
12.0887	8606
12.095	10106
12.1013	10746
12.1076	11656
12.1139	11811
12.1202	11179
12.1265	9719
12.1328	8769
12.1391	8593
12.1455	8292
12.1518	8097
12.1581	7730
12.1644	7855
12.1707	7770
12.177	7883
12.1833	8067
12.1896	7819
12.1959	8110
12.2022	8566
12.2086	10945
12.2149	17855
12.2212	29464
12.2275	43212
12.2338	51064
12.2401	51757
12.2464	45077
12.2527	36138
12.259	29138
12.2653	23559
12.2716	20491
12.278	18201
12.2843	16224
12.2906	14547
12.2969	13890
12.3032	12388
12.3095	12156
12.3158	11855
12.3221	11253
12.3284	10849
12.3347	10365
12.3411	10368
12.3474	9900
12.3537	10091
12.36	10051
12.3663	10229
12.3726	10393
12.3789	11912
12.3852	13240
12.3915	15272
12.3978	17302
12.4042	18715
12.4105	18506
12.4168	15342
12.4231	14837
12.4294	13427
12.4357	13032
12.442	13207
12.4483	13972
12.4546	14557
12.4609	13701
12.4672	13535
12.4736	12471
12.4799	13592
12.4862	15408
12.4925	17638
12.4988	19814
12.5051	18824
12.5114	17221
12.5177	15070
12.524	12600
12.5303	11683
12.5367	10408
12.543	10747
12.5493	13038
12.5556	14444
12.5619	16433
12.5682	17393
12.5745	15426
12.5808	13670
12.5871	11467
12.5934	9872
12.5998	9319
12.6061	9058
12.6124	8207
12.6187	8146
12.625	7828
12.6313	7448
12.6376	7728
12.6439	7718
12.6502	7225
12.6565	7789
12.6628	6570
12.6692	6926
12.6755	7330
12.6818	7540
12.6881	7471
12.6944	6858
[truncated: 3,692 more rows]
