# Supplementary material for: Aerial Warfare: A Volatile Dialogue between the Plant Pathogen Verticillium longisporum and Its Antagonist Paenibacillus polymyxa
Source: Front Plant Sci. 2017 Jul 27;8:1294. doi: 10.3389/fpls.2017.01294 (PMC5529406; doi:10.3389/fpls.2017.01294)
Supplement: Supplementary file 1 [file DataSheet1.ZIP › GCMS data 3 day Paenibacillus incubations/Paenibacillus_alone_sample2.D/tic_front.csv]

C:\MSDCHEM\1\DATA\TOMISLAV\141127_1\3Sb312.D 27 Nov 14 6:32 pm
Start of data points
0.0939	29525
0.1002	30495
0.106517	29606
0.112817	30605
0.119133	30645
0.12545	29468
0.13175	30625
0.138067	30838
0.144367	29847
0.150683	28771
0.156983	29757
0.1633	29249
0.169617	30270
0.175917	29301
0.182233	29834
0.188533	29493
0.19485	29421
0.201167	29209
0.207467	29566
0.213783	29852
0.220083	29589
0.2264	29856
0.2327	29806
0.239017	29673
0.245333	29618
0.251633	29223
0.25795	29312
0.26425	29794
0.270567	30250
0.276883	28997
0.283183	29556
0.2895	29302
0.2958	29860
0.302117	28905
0.308417	28610
0.314733	29878
0.32105	29424
0.32735	29369
0.333667	29054
0.339967	28544
0.346283	28788
0.352583	28945
0.3589	29022
0.365217	29934
0.371517	28390
0.377833	29111
0.384133	28975
0.39045	29840
0.396767	28787
0.403067	28715
0.409383	29254
0.415683	29807
0.422	28611
0.4283	28242
0.434617	28816
0.440933	29327
0.447233	29702
0.45355	28573
0.45985	28861
0.466167	28114
0.472483	29091
0.478783	28765
0.4851	29355
0.4914	28783
0.497717	28768
0.504017	27914
0.510333	27950
0.51665	27808
0.52295	28556
0.529267	27921
0.535567	29325
0.541883	28630
0.5482	28075
0.5545	28786
0.560817	28372
0.567117	28173
0.573433	28302
0.579733	28312
0.58605	28292
0.592367	28188
0.598667	28074
0.604983	27551
0.611283	28245
0.6176	27409
0.623917	28704
0.630217	28466
0.636533	28979
0.642833	28558
0.64915	28066
0.65545	27538
0.661767	28245
0.668083	27999
0.674383	28185
0.6807	28301
0.687	28435
0.693317	27864
0.699633	27939
0.705933	28092
0.71225	28629
0.71855	27548
0.724867	28125
0.731167	28033
0.737483	27448
0.7438	28634
0.7501	28325
0.756417	27250
0.762717	27884
0.769033	27867
0.77535	27995
0.78165	28240
0.787967	28124
0.794267	27811
0.800583	27923
0.806883	27605
0.8132	27381
0.819517	27779
0.825817	27354
0.832133	27769
0.838433	27431
0.84475	28020
0.851067	28636
0.857367	27840
0.863683	28389
0.869983	27726
0.8763	27641
0.8826	27707
0.888917	26588
0.895233	27294
0.901533	27451
0.90785	28261
0.91415	28174
0.920467	28922
0.926767	28255
0.933083	28623
0.9394	28637
0.9457	28629
0.952017	27597
0.958317	28112
0.964633	27604
0.97095	27761
0.97725	26871
0.983567	27275
0.989867	27491
0.996183	27315
1.00248	27539
1.0088	27395
1.01512	27147
1.02142	26982
1.02773	27427
1.03403	27553
1.04035	28189
1.04667	27924
1.05297	27657
1.05928	28001
1.06558	27583
1.0719	26893
1.0782	26482
1.08452	27817
1.09083	27322
1.09713	27313
1.10345	27387
1.10975	28563
1.11607	26754
1.12238	27060
1.12868	27504
1.135	27166
1.1413	27320
1.14762	28303
1.15392	26913
1.16023	27737
1.16655	26985
1.17285	27378
1.17917	27014
1.18547	28117
1.19178	27108
1.1981	27076
1.2044	27568
1.21072	27630
1.21702	27818
1.22333	26938
1.22963	27104
1.23595	26917
1.24227	27114
1.24857	27670
1.25488	26884
1.26118	27001
1.2675	26986
1.27382	27036
1.28012	27415
1.28643	27122
1.29273	27064
1.29905	26877
1.30535	27063
1.31167	27239
1.31798	26903
1.32428	27184
1.3306	26535
1.3369	26949
1.34322	27376
1.34953	27727
1.35583	26539
1.36215	28045
1.36845	26785
1.37477	26997
1.38107	27658
1.38738	27575
1.3937	26957
1.4	27559
1.40632	26920
1.41262	27359
1.41893	26301
1.42523	26489
1.43155	27612
1.43787	26603
1.44417	27429
1.45048	27767
1.45678	27179
1.4631	26852
1.46942	27346
1.47572	26055
1.48203	26742
1.48833	26785
1.49465	26950
1.50095	27510
1.50727	26868
1.51358	27408
1.51988	27226
1.5262	26601
1.5325	27154
1.53882	26654
1.54513	26244
1.55143	27155
1.55775	28343
1.56405	26354
1.57037	26876
1.57667	27556
1.58298	27608
1.5893	26281
1.5956	27625
1.60192	26545
1.60822	27299
1.61453	27684
1.62085	27194
1.62715	27239
1.63347	27046
1.63977	26626
1.64608	25847
1.65238	26535
1.6587	26757
1.66502	27546
1.67132	27315
1.67763	26534
1.68393	27749
1.69025	26721
1.69657	27425
1.70287	26920
1.70918	26991
1.71548	26724
1.7218	27744
1.7281	27828
1.73442	27771
1.74073	27725
1.74703	26440
1.75335	26558
1.75965	27374
1.76597	27407
1.77228	26469
1.77858	27518
1.7849	26433
1.7912	27288
1.79752	26863
1.80382	27133
1.81013	27572
1.81645	26344
1.82275	27148
1.82907	25892
1.83537	26566
1.84168	26544
1.848	27362
1.8543	27114
1.86062	26309
1.86692	27516
1.87323	25635
1.87953	26392
1.88585	27244
1.89217	25946
1.89847	26688
1.90478	26640
1.91108	26552
1.9174	26107
1.9237	26541
1.93002	26619
1.93633	27116
1.94263	26534
1.94895	26795
1.95525	26653
1.96157	26719
1.96788	26850
1.97418	26055
1.9805	27872
1.9868	26465
1.99312	25662
1.99942	26863
2.00573	26925
2.01205	26924
2.01835	27363
2.02467	26752
2.03097	26274
2.03728	26725
2.0436	27208
2.0499	26355
2.05622	27023
2.06252	27145
2.06883	27215
2.07513	27134
2.08145	26572
2.08777	27380
2.09407	26383
2.10038	26649
2.10668	26375
2.113	26293
2.11932	26279
2.12562	26554
2.13193	27127
2.13823	27050
2.14455	26677
2.15085	27429
2.15717	27060
2.16348	26512
2.16978	26793
2.1761	27503
2.1824	26470
2.18872	26885
2.19503	27514
2.20133	25362
2.20765	26776
2.21395	26404
2.22027	26681
2.22657	26297
2.23288	27725
2.2392	26737
2.2455	27409
2.25182	27168
2.25812	26872
2.26443	26975
2.27075	27274
2.27705	27226
2.28337	26150
2.28967	26373
2.29598	26820
2.30228	26686
2.3086	26606
2.31492	25904
2.32122	27177
2.32753	27153
2.33383	27313
2.34015	26284
2.34647	26943
2.35277	27069
2.35908	26804
2.36538	27107
2.3717	26945
2.378	26614
2.38432	26765
2.39063	26566
2.39693	26463
2.40325	26876
2.40955	27425
2.41587	27337
2.42217	26937
2.42848	26441
2.4348	26062
2.4411	26377
2.44742	27725
2.45372	26675
2.46003	26454
2.46635	26722
2.47265	27147
2.47897	27078
2.48527	27160
2.49158	26972
2.49788	27504
2.5042	26946
2.51052	26374
2.51682	26830
2.52313	26572
2.52943	26217
2.53575	26775
2.54207	27384
2.54837	26801
2.55468	26761
2.56098	26777
2.5673	26715
2.5736	26348
2.57992	26983
2.58623	26306
2.59253	27396
2.59885	27208
2.60515	27255
2.61147	26408
2.61778	27943
2.62408	26468
2.6304	26751
2.6367	26043
2.64302	26344
2.64932	25879
2.65563	27350
2.66195	26636
2.66825	27380
2.67457	26450
2.68087	26743
2.68718	25875
2.6935	26530
2.6998	26057
2.70612	26742
2.71242	26698
2.71873	26448
2.72503	26514
2.73135	26957
2.73767	26701
2.74397	26477
2.75028	25961
2.75658	26528
2.7629	26233
2.76922	26600
2.77552	27445
2.78183	27139
2.78813	26614
2.79445	26807
2.80075	26450
2.80707	27783
2.81338	27130
2.81968	27788
2.826	26237
2.8323	27189
2.83862	26532
2.84493	26962
2.85123	26392
2.85755	26005
2.86385	27917
2.87017	27407
2.87647	26778
2.88278	26852
2.8891	27211
2.8954	25926
2.90172	26761
2.90802	26251
2.91433	27570
2.92063	26296
2.92695	26789
2.93327	27494
2.93957	26732
2.94588	26106
2.95218	26754
2.9585	26057
2.96482	26792
2.97112	27430
2.97743	26913
2.98373	26064
2.99005	26580
2.99635	26160
3.00267	27642
3.00898	26231
3.01528	27145
3.0216	28222
3.0279	27173
3.03422	26403
3.04053	25978
3.04683	26636
3.05315	26066
3.05945	26848
3.06577	26707
3.07207	26073
3.07838	26122
3.0847	26946
3.091	26610
3.09732	26852
3.10362	26993
3.10993	26837
3.11625	26949
3.12255	26780
3.12887	26687
3.13517	27437
3.14148	26872
3.14778	27233
3.1541	26735
3.16042	26890
3.16672	26538
3.17303	25976
3.17933	26508
3.18565	25811
3.19197	27267
3.19827	27140
3.20458	27247
3.21088	26961
3.2172	26953
3.2235	26457
3.22982	26490
3.23613	26740
3.24243	26462
3.24875	26413
3.25505	27184
3.26137	26039
3.26768	27355
3.27398	25954
3.2803	26059
3.2866	26501
3.29292	26372
3.29922	26465
3.30553	27391
3.31185	27088
3.31815	27180
3.32447	26727
3.33077	27650
3.33708	27128
3.3434	26258
3.3497	26897
3.35602	26655
3.36232	26529
3.36863	25881
3.37493	27180
3.38125	26667
3.38757	26982
3.39387	26028
3.40018	27344
3.40648	26441
3.4128	26857
3.4191	26942
3.42542	25442
3.43173	26807
3.43803	26771
3.44435	26618
3.45065	26292
3.45697	26707
3.46328	27436
3.46958	26262
3.4759	26578
3.4822	26451
3.48852	28416
3.49482	26739
3.50113	26548
3.50745	27011
3.51375	26601
3.52007	26077
3.52637	27056
3.53268	26994
3.539	26075
3.5453	26222
3.55162	26138
3.55792	26673
3.56423	26812
3.57053	26313
3.57685	26916
3.58317	26999
3.58947	25914
3.59578	27128
3.60208	26687
3.6084	26828
3.61472	27145
3.62102	26777
3.62733	26834
3.63363	26455
3.63995	26496
3.64625	25785
3.65257	26594
3.65888	26442
3.66518	27125
3.6715	26919
3.6778	27135
3.68412	27170
3.69043	27761
3.69673	26804
3.70305	27417
3.70935	26793
3.71567	26506
3.72197	26948
3.72828	25831
3.7346	26976
3.7409	32033
3.74722	53260
3.75352	123911
3.75983	294499
3.76615	637822
3.77245	1188775
3.77877	1979920
3.78507	2973119
3.79138	3784738
3.79768	4165539
3.804	3937889
3.81032	3545786
3.81662	3139282
3.82293	2945895
3.82923	2828360
3.83555	2825420
3.84187	2749353
3.84817	2656688
3.85448	2556122
3.86078	2471749
3.8671	2442992
3.8734	2373378
3.87972	2362952
3.88603	2350222
3.89233	2311781
3.89865	2309622
3.90495	2305906
3.91127	2288981
3.91758	2304665
3.92388	2283231
3.9302	2290372
3.9365	2243097
3.94282	2256308
3.94912	2222784
3.95543	2223900
3.96175	2224735
3.96805	2208064
3.97437	2268082
3.98067	2299894
3.98698	2320678
3.99328	2323970
3.9996	2278780
4.00592	2233899
4.01222	2209749
4.01853	2154517
4.02483	2136201
4.03115	2119106
4.03747	2092947
4.04377	2109256
4.05008	2085509
4.05638	2110125
4.0627	2088353
4.069	2098134
4.07532	2066238
4.08163	2073572
4.08793	2036745
4.09425	2037252
4.10055	2027301
4.10687	1989137
4.11318	2010432
4.11948	1981005
4.1258	1963131
4.1321	1963507
4.13842	1962733
4.14472	1929694
4.15103	1938025
4.15735	1919254
4.16365	1949066
4.16997	2117921
4.17627	2665254
4.18258	3450937
4.1889	4071937
4.1952	4160111
4.20152	3792762
4.20782	3243362
4.21413	2761409
4.22043	2423319
4.22675	2224951
4.23307	2102179
4.23937	2020634
4.24568	1983279
4.25198	1931198
4.2583	1905887
4.26462	1890399
4.27092	1849502
4.27723	1834252
4.28353	1823203
4.28985	1778391
4.29615	1779633
4.30247	1743847
4.30878	1717455
4.31508	1709636
4.3214	1678980
4.3277	1678356
4.33402	1642063
4.34033	1641656
4.34663	1651349
4.35295	1701494
4.35925	2163020
4.36557	4105219
4.37187	8178112
4.37818	13121917
4.3845	16878806
4.3908	19105508
4.39712	20670342
4.40342	20701340
4.40973	17941020
4.41605	12073245
4.42235	8166015
4.42867	6628600
4.43497	5632260
4.44128	4942555
4.44758	4425531
4.4539	4081371
4.46022	3739119
4.46652	3523597
4.47283	3271287
4.47913	3131905
4.48545	2966823
4.49175	2804694
4.49807	2650594
4.50438	2370327
4.51068	2027353
4.517	1656845
4.5233	1320941
4.52962	1084817
4.53593	923465
4.54223	828981
4.54855	777642
4.55485	728837
4.56117	687300
4.56747	658074
4.57378	617617
4.5801	596256
4.5864	563709
4.59272	542098
4.59902	515019
4.60533	496997
4.61165	481067
4.61795	463879
4.62427	456135
4.63057	440916
4.63688	420715
4.64318	410048
4.6495	387554
4.65582	372000
4.66212	371436
4.66843	356627
4.67473	350881
4.68105	341192
4.68737	334827
4.69367	328686
4.69998	315919
4.70628	311567
4.7126	300999
4.7189	297859
4.72522	292402
4.73153	285150
4.73783	285177
4.74415	278879
4.75045	274318
4.75677	270226
4.76308	262220
4.76938	262204
4.7757	254271
4.782	244363
4.78832	243206
4.79462	240173
4.80093	235755
4.80725	237242
4.81355	231427
4.81987	226730
4.82617	222526
4.83248	221189
4.8388	214717
4.8451	212087
4.85142	207977
4.85772	206927
4.86403	201144
4.87033	201081
4.87665	205399
4.88297	230394
4.88927	290217
4.89558	334432
4.90188	331969
4.9082	298503
4.91452	259934
4.92082	233692
4.92713	221265
4.93343	208788
4.93975	200098
4.94605	190455
4.95237	184257
4.95868	179993
4.96498	177557
4.9713	176538
4.9776	177105
4.98392	176882
4.99022	173831
4.99653	167320
5.00285	162705
5.00915	161002
5.01547	157272
5.02177	157540
5.02808	154783
5.0344	153900
5.0407	152019
5.04702	149249
5.05332	145997
5.05963	145818
5.06593	144849
5.07225	135807
5.07857	124987
5.08487	101986
5.09118	85762
5.09748	76294
5.1038	68849
5.11012	64978
5.11642	63801
5.12273	61960
5.12903	61463
5.13535	61100
5.14165	59653
5.14797	57731
5.15428	59149
5.16058	58054
5.1669	57338
5.1732	57925
5.17952	57939
5.18583	56280
5.19213	56430
5.19845	54040
5.20475	55986
5.21107	54079
5.21737	54682
5.22368	57414
5.23	70187
5.2363	108063
5.24262	166949
5.24892	215197
5.25523	219195
5.26155	207059
5.26785	189523
5.27417	170739
5.28047	163240
5.28678	156684
5.29308	149596
5.2994	150879
5.30572	153742
5.31202	183565
5.31833	271440
5.32463	385602
5.33095	442561
5.33727	390377
5.34357	320825
5.34988	242280
5.35618	199009
5.3625	170311
5.3688	154073
5.37512	141845
5.38143	128831
5.38773	121942
5.39405	115634
5.40035	107803
5.40667	104996
5.41298	100887
5.41928	96376
5.4256	96174
5.4319	88217
5.43822	85941
5.44452	82074
5.45083	80596
5.45715	78487
5.46345	76905
5.46977	74711
5.47607	76742
5.48238	78092
5.48868	80948
5.495	85642
5.50132	88695
5.50762	92819
5.51393	95813
5.52023	101060
5.52655	105648
5.53287	100840
5.53917	82784
5.54548	73327
5.55178	73030
5.5581	79020
5.5644	86535
5.57072	86637
5.57703	82160
5.58333	72128
5.58965	67714
5.59595	63500
5.60227	61753
5.60858	59956
5.61488	58699
5.6212	57432
5.6275	54924
5.63382	54058
5.64012	52701
5.64643	51008
5.65275	50373
5.65905	51156
5.66537	49008
5.67167	48346
5.67798	47760
5.6843	46674
5.6906	46536
5.69692	44865
5.70322	45075
5.70953	44411
5.71583	43499
5.72215	43160
5.72847	44121
5.73477	42257
5.74108	41301
5.74738	41368
5.7537	40229
5.76002	38456
5.76632	37235
5.77263	35944
5.77893	37545
5.78525	53001
5.79155	86891
5.79787	119305
5.80418	130202
5.81048	109018
5.8168	84819
5.8231	64133
5.82942	52632
5.83573	46298
5.84203	42595
5.84835	40229
5.85465	39852
5.86097	37684
5.86727	36788
5.87358	35724
5.8799	34577
5.8862	33714
5.89252	33050
5.89882	32898
5.90513	33521
5.91145	32405
5.91775	31816
5.92407	30843
5.93037	30902
5.93668	30765
5.94298	30309
5.9493	30080
5.95562	29578
5.96192	28904
5.96823	28210
5.97453	28394
5.98085	28075
5.98715	27164
5.99347	27735
5.99978	27251
6.00608	26750
6.0124	26513
6.0187	27051
6.02502	26637
6.03133	27179
6.03763	25759
6.04395	25971
6.05025	26176
6.05657	25780
6.06287	25366
6.06918	25635
6.0755	25851
6.0818	26605
6.08812	25531
6.09442	25127
6.10073	26059
6.10705	25107
6.11335	25203
6.11967	24743
6.12597	25229
6.13228	24843
6.13858	24734
6.1449	24602
6.15122	24625
6.15752	24516
6.16383	24180
6.17013	23108
6.17645	23366
6.18277	24314
6.18907	22970
6.19538	23611
6.20168	24033
6.208	23717
6.2143	23245
6.22062	23154
6.22693	24473
6.23323	24046
6.23955	23852
6.24585	23801
6.25217	23296
6.25848	24377
6.26478	23851
6.2711	23776
6.2774	24598
6.28372	24154
6.29002	23569
6.29633	23401
6.30265	23206
6.30895	24137
6.31527	24267
6.32157	26465
6.32788	27111
6.3342	28212
6.3405	28712
6.34682	27175
6.35312	25802
6.35943	25938
6.36573	24820
6.37205	23464
6.37837	24189
6.38467	23347
6.39098	23050
6.39728	22681
6.4036	22780
6.40992	24292
6.41622	49164
6.42253	122597
6.42883	217056
6.43515	254985
6.44145	234422
6.44777	181907
6.45408	137007
6.46038	106285
6.4667	84875
6.473	72478
6.47932	65107
6.48562	63760
6.49193	78157
6.49825	122050
6.50455	190697
6.51087	253040
6.51717	261700
6.52348	211430
6.5298	151703
6.5361	101951
6.54242	75010
6.54872	62045
6.55503	53718
6.56133	49230
6.56765	44612
6.57397	42168
6.58027	40384
6.58658	36713
6.59288	35325
6.5992	33767
6.60552	32338
6.61182	31764
6.61813	31398
6.62443	29919
6.63075	28545
6.63705	28572
6.64337	28000
6.64968	26381
6.65598	26640
6.6623	25928
6.6686	26068
6.67492	25091
6.68123	25273
6.68753	24565
6.69385	24784
6.70015	23091
6.70647	23320
6.71277	23445
6.71908	22860
6.7254	23478
6.7317	22707
6.73802	23027
6.74432	22126
6.75063	22009
6.75695	22263
6.76325	21470
6.76957	21584
6.77587	21778
6.78218	21355
6.78848	21276
6.7948	20468
6.80112	21476
6.80742	20759
6.81373	20149
6.82003	21039
6.82635	20071
6.83267	20731
6.83897	21024
6.84528	20200
6.85158	20408
6.8579	20930
6.8642	20957
6.87052	20232
6.87683	20257
6.88313	20425
6.88945	20597
6.89575	21346
6.90207	25537
6.90838	34521
6.91468	43480
6.921	48078
6.9273	45726
6.93362	38481
6.93992	33013
6.94623	30456
6.95255	26273
6.95885	25476
6.96517	24358
6.97147	22503
6.97778	22206
6.98408	21293
6.9904	20527
6.99672	20118
7.00302	19877
7.00933	19940
7.01563	19690
7.02195	19961
7.02827	19530
7.03457	19313
7.04088	18719
7.04718	18193
7.0535	18409
7.0598	18668
7.06612	17862
7.07243	17463
7.07873	17444
7.08505	17612
7.09135	36033
7.09767	114171
7.10398	244655
7.11028	398654
7.1166	556485
7.1229	702139
7.12922	862945
7.13552	993782
7.14183	1137762
7.14815	1254912
7.15445	1355051
7.16077	1447409
7.16707	1417039
7.17338	1152452
7.1797	562650
7.186	193570
7.19232	85708
7.19862	57145
7.20493	46874
7.21123	43943
7.21755	41085
7.22387	41922
7.23017	47157
7.23648	53425
7.24278	54930
7.2491	53304
7.25542	44933
7.26172	39970
7.26803	34361
7.27433	30934
7.28065	29712
7.28695	26004
7.29327	25084
7.29958	23712
7.30588	22682
7.3122	21534
7.3185	20342
7.32482	20102
7.33113	20259
7.33743	20191
7.34375	19292
7.35005	18340
7.35637	18810
7.36267	19248
7.36898	19235
7.3753	18103
7.3816	17866
7.38792	18655
7.39422	17680
7.40053	16790
7.40685	17504
7.41315	19234
7.41947	39480
7.42577	103282
7.43208	207354
7.43838	329585
7.4447	446622
7.45102	558982
7.45732	660387
7.46363	746482
7.46993	825793
7.47625	884140
7.48255	948628
7.48887	980850
7.49518	1000030
7.50148	977059
7.5078	957319
7.5141	928298
7.52042	895690
7.52673	880583
7.53303	861188
7.53935	843061
7.54565	812228
7.55197	794643
7.55827	776213
7.56458	760341
7.5709	733955
7.5772	716792
7.58352	703903
7.58982	693518
7.59613	683258
7.60245	670357
7.60875	663127
7.61507	643861
7.62137	642066
7.62768	633093
7.63398	625066
7.6403	619173
7.64662	614684
7.65292	607013
7.65923	607513
7.66553	606121
7.67185	608310
7.67817	614235
7.68447	642690
7.69078	690057
7.69708	760596
7.7034	812937
7.7097	784251
7.71602	623398
7.72233	390114
7.72863	212544
7.73495	112715
7.74125	67274
7.74757	45976
7.75388	37751
7.76018	31675
7.7665	28457
7.7728	27885
7.77912	25655
7.78542	24574
7.79173	24638
7.79805	25016
7.80435	24315
7.81067	24779
7.81697	24144
7.82328	23787
7.8296	23228
7.8359	22071
7.84222	22251
7.84852	23244
7.85483	26113
7.86113	29008
7.86745	31127
7.87377	29901
7.88007	25890
7.88638	22864
7.89268	21248
7.899	22108
7.90532	23535
7.91162	27230
7.91793	28215
7.92423	26091
7.93055	22948
7.93685	19770
7.94317	17938
7.94948	16692
7.95578	15991
7.9621	15453
7.9684	15305
7.97472	15437
7.98103	15786
7.98733	15449
7.99365	15674
7.99995	17315
8.00627	18666
8.01257	21477
8.01888	21537
8.0252	21064
8.0315	20641
8.03782	18971
8.04412	17063
8.05043	16285
8.05673	15953
8.06305	14881
8.06937	15528
8.07567	14803
8.08198	14207
8.08828	15033
8.0946	19892
8.10092	36138
8.10722	80814
8.11353	149095
8.11983	211212
8.12615	231481
8.13245	204746
8.13877	148323
8.14508	102616
8.15138	69778
8.1577	50441
8.164	40209
8.17032	33648
8.17663	30242
8.18293	26823
8.18925	25329
8.19555	27815
8.20187	46564
8.20817	116193
8.21448	275115
8.2208	538746
8.2271	857698
8.23342	1139409
8.23972	1246091
8.24603	1071777
8.25235	681303
8.25865	358014
8.26497	190909
8.27127	125288
8.27758	94973
8.28388	80244
8.2902	70055
8.29652	60230
8.30282	55000
8.30913	50135
8.31543	44820
8.32175	40483
8.32807	39516
8.33437	35984
8.34068	33874
8.34698	33126
8.3533	32220
8.3596	30723
8.36592	29351
8.37223	27728
8.37853	27926
8.38485	26684
8.39115	25757
8.39747	25376
8.40378	24599
8.41008	24014
8.4164	23346
8.4227	23192
8.42902	22890
8.43532	23355
8.44163	24423
8.44795	23804
8.45425	22596
8.46057	21899
8.46687	20163
8.47318	19873
8.4795	20052
8.4858	20779
8.49212	24761
8.49842	46232
8.50473	92785
8.51103	162026
8.51735	219172
8.52367	225850
8.52997	181159
8.53628	118362
8.54258	69908
8.5489	43175
8.5552	30875
8.56152	25085
8.56783	23323
8.57413	21608
8.58045	22180
8.58675	26753
8.59307	35566
8.59938	43326
8.60568	48956
8.612	45706
8.6183	37197
8.62462	29924
8.63092	22225
8.63723	19687
8.64355	17344
8.64985	17082
8.65617	15872
8.66247	15717
8.66878	14717
8.6751	15048
8.6814	14519
8.68772	14400
8.69402	14260
8.70033	13947
8.70663	13446
8.71295	13717
8.71927	13388
8.72557	13516
8.73188	13801
8.73818	14009
8.7445	13990
8.75082	13569
8.75712	14365
8.76343	14116
8.76973	13437
8.77605	13215
8.78235	13070
8.78867	12678
8.79498	12610
8.80128	11983
8.8076	12913
8.8139	12558
8.82022	12531
8.82653	12629
8.83283	11774
8.83915	12586
8.84545	12353
8.85177	13043
8.85807	12059
8.86438	11870
8.8707	11949
8.877	12340
8.88332	12014
8.88962	11563
8.89593	11814
8.90225	11807
8.90855	11280
8.91487	11893
8.92117	12010
8.92748	11687
8.93378	11500
8.9401	11573
8.94642	11216
8.95272	11502
8.95903	10938
8.96533	11430
8.97165	10952
8.97797	11681
8.98427	12133
8.99058	12730
8.99688	15672
9.0032	19257
9.0095	21137
9.01582	21162
9.02213	18869
9.02843	17120
9.03475	15948
9.04105	14950
9.04737	14050
9.05367	13296
9.05998	12830
9.0663	12755
9.0726	13018
9.07892	14352
9.08522	15678
9.09153	16129
9.09785	16804
9.10415	16820
9.11047	16444
9.11677	14975
9.12308	14428
9.12938	14061
9.1357	14163
9.14202	13083
9.14832	12736
9.15463	13154
9.16093	13124
9.16725	11980
9.17357	13201
9.17987	14162
9.18618	14094
9.19248	14961
9.1988	15142
9.2051	15337
9.21142	13996
9.21773	13905
9.22403	14531
9.23035	14828
9.23665	13913
9.24297	13386
9.24928	13376
9.25558	13749
9.2619	12836
9.2682	12641
9.27452	12854
9.28082	12433
9.28713	12540
9.29345	12804
9.29975	12230
9.30607	11983
9.31237	12431
9.31868	12364
9.325	12164
9.3313	11555
9.33762	11628
9.34392	11670
9.35023	11677
9.35653	11425
9.36285	11136
9.36917	10884
9.37547	11448
9.38178	11424
9.38808	11963
9.3944	11383
9.40072	11536
9.40702	11014
9.41333	11313
9.41963	11057
9.42595	10942
9.43225	10851
9.43857	10867
9.44488	10873
9.45118	10355
9.4575	10603
9.4638	10704
9.47012	10846
9.47643	11386
9.48273	10663
9.48905	11434
9.49535	12334
9.50167	12459
9.50797	12714
9.51428	12298
9.5206	12350
9.5269	11511
9.53322	12005
9.53952	11304
9.54583	12024
9.55213	11673
9.55845	10834
9.56477	11461
9.57107	11336
9.57738	36684
9.58368	125095
9.59	245419
9.59632	336344
9.60262	365090
9.60893	306469
9.61523	203062
9.62155	120585
9.62785	75797
9.63417	51482
9.64048	42006
9.64678	35722
9.6531	33023
9.6594	30408
9.66572	27637
9.67203	25975
9.67833	24718
9.68465	24529
9.69095	22760
9.69727	21445
9.70357	20523
9.70988	19621
9.7162	18677
9.7225	18233
9.72882	17793
9.73512	16974
9.74143	16997
9.74775	16704
9.75405	15884
9.76037	15498
9.76667	15584
9.77298	14848
9.77928	14920
9.7856	15299
9.79192	15464
9.79822	14332
9.80453	15014
9.81083	14839
9.81715	14266
9.82347	14303
9.82977	13031
9.83608	13198
9.84238	13114
9.8487	12625
9.855	13030
9.86132	13391
9.86763	13468
9.87393	13139
9.88025	12799
9.88655	13287
9.89287	12937
9.89918	13031
9.90548	13185
9.9118	11987
9.9181	12363
9.92442	12306
9.93072	12290
9.93703	12730
9.94335	13386
9.94965	13799
9.95597	13961
9.96227	13688
9.96858	13207
9.9749	13121
9.9812	12792
9.98752	13920
9.99382	15118
10.0001	17850
10.0064	24425
10.0128	33629
10.0191	42657
10.0254	45372
10.0317	46471
10.038	42171
10.0443	38436
10.0506	34383
10.0569	30827
10.0632	27308
10.0695	25755
10.0759	24210
10.0822	22652
10.0885	22971
10.0948	21918
10.1011	20010
10.1074	19484
10.1137	18924
10.12	18533
10.1263	17396
10.1326	17611
10.139	16626
10.1453	15834
10.1516	15026
10.1579	14973
10.1642	15455
10.1705	14710
10.1768	14446
10.1831	14241
10.1894	13809
10.1957	13240
10.202	13708
10.2084	12973
10.2147	13225
10.221	16315
10.2273	20866
10.2336	26829
10.2399	32298
10.2462	34646
10.2525	34881
10.2588	33038
10.2651	31955
10.2715	30357
10.2778	30700
10.2841	29585
10.2904	26133
10.2967	24388
10.303	22375
10.3093	20615
10.3156	20236
10.3219	19058
10.3282	18081
10.3346	17191
10.3409	16738
10.3472	15781
10.3535	15858
10.3598	15502
10.3661	18989
10.3724	35336
10.3787	89642
10.385	211087
10.3913	436447
10.3977	720753
10.404	955631
10.4103	988875
10.4166	917004
10.4229	774893
10.4292	614924
10.4355	482327
10.4418	383966
10.4481	320001
10.4544	275318
10.4607	239345
10.4671	210810
10.4734	193986
10.4797	173807
10.486	162039
10.4923	148834
10.4986	138163
10.5049	130335
10.5112	122381
10.5175	117939
10.5238	114874
10.5302	109036
10.5365	105334
10.5428	100826
10.5491	100586
10.5554	97935
10.5617	96440
10.568	93247
10.5743	92388
10.5806	89592
10.5869	86735
10.5933	86427
10.5996	84159
10.6059	81001
10.6122	81409
10.6185	75711
10.6248	70716
10.6311	58033
10.6374	42992
10.6437	28612
10.65	18574
10.6563	13087
10.6627	11848
10.669	11270
10.6753	11957
10.6816	12092
10.6879	11435
10.6942	11972
10.7005	11089
10.7068	10970
10.7131	10967
10.7194	11306
10.7258	10796
10.7321	10320
10.7384	10840
10.7447	9960
10.751	9748
10.7573	9536
10.7636	9446
10.7699	9347
10.7762	9313
10.7825	9878
10.7889	9033
10.7952	9353
10.8015	9196
10.8078	9295
10.8141	9482
10.8204	9150
10.8267	9517
10.833	8931
10.8393	9991
10.8456	10937
10.8519	12606
10.8583	13195
10.8646	15402
10.8709	15014
10.8772	14676
10.8835	13613
10.8898	13421
10.8961	12366
10.9024	11037
10.9087	11092
10.915	10896
10.9214	10651
10.9277	10036
10.934	10530
10.9403	10209
10.9466	9840
10.9529	10700
10.9592	10600
10.9655	11356
10.9718	11972
10.9781	12184
10.9845	13726
10.9908	14046
10.9971	14014
11.0034	14399
11.0097	13923
11.016	15042
11.0223	12937
11.0286	12401
11.0349	11314
11.0412	11464
11.0476	10537
11.0539	10869
11.0602	10873
11.0665	10338
11.0728	10608
11.0791	10281
11.0854	10712
11.0917	10255
11.098	9832
11.1043	10090
11.1106	9903
11.117	9764
11.1233	9225
11.1296	9252
11.1359	8870
11.1422	8791
11.1485	9338
11.1548	9046
11.1611	9173
11.1674	9635
11.1737	9929
11.1801	9811
11.1864	9806
11.1927	9086
11.199	9307
11.2053	9487
11.2116	9306
11.2179	9082
11.2242	9884
11.2305	9870
11.2368	9721
11.2432	8913
11.2495	8896
11.2558	8861
11.2621	9010
11.2684	8693
11.2747	9263
11.281	9021
11.2873	8996
11.2936	8595
11.2999	8774
11.3062	9417
11.3126	8386
11.3189	8008
11.3252	8771
11.3315	8732
11.3378	8940
11.3441	9196
11.3504	8975
11.3567	8937
11.363	8368
11.3693	8225
11.3757	8035
11.382	8392
11.3883	8183
11.3946	8267
11.4009	8150
11.4072	8050
11.4135	8091
11.4198	8195
11.4261	7705
11.4324	8127
11.4388	7901
11.4451	7643
11.4514	8014
11.4577	7808
11.464	8028
11.4703	7862
11.4766	7994
11.4829	7806
11.4892	7649
11.4955	8480
11.5018	7820
11.5082	7799
11.5145	7892
11.5208	7438
11.5271	7806
11.5334	7578
11.5397	7841
11.546	7648
11.5523	7567
11.5586	8065
11.5649	7565
11.5713	8310
11.5776	9336
11.5839	12090
11.5902	16955
11.5965	20986
11.6028	23079
11.6091	21909
11.6154	19086
11.6217	16022
11.628	12627
11.6344	11619
11.6407	9448
11.647	9071
11.6533	8169
11.6596	8486
11.6659	8093
11.6722	8264
11.6785	8276
11.6848	7611
11.6911	7603
11.6974	8002
11.7038	8060
11.7101	8064
11.7164	8463
11.7227	8306
11.729	8765
11.7353	9268
11.7416	9310
11.7479	9659
11.7542	9456
11.7605	9143
11.7669	9446
11.7732	9132
11.7795	9341
11.7858	9887
11.7921	9479
11.7984	9518
11.8047	10298
11.811	9400
11.8173	9224
11.8236	9170
11.83	9338
11.8363	9265
11.8426	9555
11.8489	9593
11.8552	9070
11.8615	8560
11.8678	8434
11.8741	8085
11.8804	7714
11.8867	7522
11.8931	7501
11.8994	8079
11.9057	7541
11.912	7232
11.9183	7804
11.9246	7580
11.9309	7541
11.9372	7324
11.9435	7535
11.9498	7368
11.9561	7777
11.9625	8008
11.9688	7717
11.9751	8285
11.9814	8221
11.9877	8167
11.994	7927
12.0003	7942
12.0066	7797
12.0129	7406
12.0192	7386
12.0256	7626
12.0319	7294
12.0382	7548
12.0445	7645
12.0508	7693
12.0571	7458
12.0634	7770
12.0697	7274
12.076	7717
12.0823	8282
12.0887	9541
12.095	10259
12.1013	11977
12.1076	12465
12.1139	12169
12.1202	11332
12.1265	9879
12.1328	9783
12.1391	9157
12.1454	8525
12.1517	8681
12.1581	8476
12.1644	8107
12.1707	8317
12.177	8091
12.1833	7832
12.1896	7736
12.1959	8474
12.2022	9203
12.2085	12794
12.2148	21054
12.2212	34810
12.2275	47549
12.2338	55372
12.2401	55427
12.2464	47469
12.2527	37261
12.259	29487
12.2653	24283
12.2716	21199
12.2779	18652
12.2843	16400
12.2906	15391
12.2969	13778
12.3032	13806
12.3095	12810
12.3158	12220
12.3221	11883
12.3284	10539
12.3347	10192
12.341	10542
12.3473	10485
12.3537	10562
12.36	10553
12.3663	9955
12.3726	11146
12.3789	12386
12.3852	14443
12.3915	16655
12.3978	19281
12.4041	19583
12.4104	18418
12.4168	16249
12.4231	14242
12.4294	13770
12.4357	14149
12.442	13942
12.4483	15251
12.4546	15162
12.4609	14664
12.4672	13620
12.4735	13748
12.4799	14203
12.4862	15464
12.4925	18294
12.4988	19522
12.5051	19101
12.5114	17734
12.5177	14781
12.524	13020
12.5303	11574
12.5366	11199
12.543	11874
12.5493	13852
12.5556	15966
12.5619	17346
12.5682	18240
12.5745	16061
12.5808	13708
12.5871	12025
12.5934	10226
12.5997	9262
12.606	8840
12.6124	8625
12.6187	8115
12.625	7123
12.6313	7720
12.6376	7551
12.6439	7030
12.6502	7401
12.6565	7631
12.6628	7437
12.6691	7401
12.6755	7132
12.6818	7298
12.6881	7048
12.6944	7322
[truncated: 3,692 more rows]
