# Supplementary material for: Aerial Warfare: A Volatile Dialogue between the Plant Pathogen Verticillium longisporum and Its Antagonist Paenibacillus polymyxa
Source: Front Plant Sci. 2017 Jul 27;8:1294. doi: 10.3389/fpls.2017.01294 (PMC5529406; doi:10.3389/fpls.2017.01294)
Supplement: Supplementary file 1 [file DataSheet1.ZIP › GCMS data 3 day Paenibacillus incubations/Paenibacillus_alone_sample3.D/SPME60M 30MINUTES.M/LastData.mac]

Name LastDataFile
  LastDataPath$ = "C:\MSDCHEM\1\DATA\TOMISLAV\141127_1\" 
  LastDataFile$ = "3Sb312.D" 
  LastDataSize  = 972740
  remove LastDataFile
  return
