# Supplementary material for: Aerial Warfare: A Volatile Dialogue between the Plant Pathogen Verticillium longisporum and Its Antagonist Paenibacillus polymyxa
Source: Front Plant Sci. 2017 Jul 27;8:1294. doi: 10.3389/fpls.2017.01294 (PMC5529406; doi:10.3389/fpls.2017.01294)
Supplement: Supplementary file 1 [file DataSheet1.ZIP › GCMS data 3 day Paenibacillus incubations/Paenibacillus_alone_sample3.D/tic_front.csv]

C:\MSDCHEM\1\DATA\TOMISLAV\141127_1\3Sb313.D 27 Nov 14 7:39 pm
Start of data points
0.0940333	30452
0.10035	29201
0.10665	29967
0.112967	29814
0.119283	30024
0.125583	30363
0.1319	29487
0.1382	29286
0.144517	28820
0.150817	29682
0.157133	29480
0.16345	29524
0.16975	28867
0.176067	28403
0.182367	29357
0.188683	28990
0.195	29465
0.2013	29920
0.207617	30100
0.213917	30155
0.220233	29230
0.226533	29436
0.23285	28845
0.239167	29062
0.245467	29608
0.251783	29439
0.258083	29066
0.2644	28894
0.270717	29111
0.277017	28755
0.283333	29299
0.289633	29852
0.29595	28926
0.30225	29776
0.308567	28756
0.314883	29068
0.321183	29328
0.3275	29282
0.3338	29659
0.340117	28062
0.346433	29255
0.352733	28739
0.35905	28055
0.36535	29401
0.371667	29041
0.377967	28547
0.384283	29733
0.3906	28108
0.3969	28270
0.403217	27666
0.409517	28516
0.415833	28666
0.422133	29255
0.42845	28250
0.434767	28537
0.441067	27693
0.447383	28253
0.453683	28677
0.46	27736
0.466317	27952
0.472617	28617
0.478933	28625
0.485233	28343
0.49155	29256
0.49785	28503
0.504167	28080
0.510483	28152
0.516783	27805
0.5231	28351
0.5294	28327
0.535717	28234
0.542033	28104
0.548333	28381
0.55465	28274
0.56095	28637
0.567267	28294
0.573567	27097
0.579883	28404
0.5862	28655
0.5925	27983
0.598817	28089
0.605117	27782
0.611433	28519
0.61775	28630
0.62405	28032
0.630367	28209
0.636667	28565
0.642983	28215
0.649283	28856
0.6556	27908
0.661917	28001
0.668217	28064
0.674533	28373
0.680833	27234
0.68715	27920
0.693467	27186
0.699767	28399
0.706083	26868
0.712383	26932
0.7187	26864
0.725	27637
0.731317	27514
0.737633	27691
0.743933	28549
0.75025	26206
0.75655	27196
0.762867	27728
0.769183	27749
0.775483	27584
0.7818	27773
0.7881	28233
0.794417	27602
0.800717	27297
0.807033	27252
0.81335	27857
0.81965	27437
0.825967	27482
0.832267	28297
0.838583	27300
0.8449	27318
0.8512	27049
0.857517	27372
0.863817	27477
0.870133	26829
0.876433	27065
0.88275	27114
0.889067	27052
0.895367	27547
0.901683	27717
0.907983	27957
0.9143	27323
0.9206	27228
0.926917	27309
0.933233	27992
0.939533	27196
0.94585	27564
0.95215	27327
0.958467	27548
0.964783	27659
0.971083	26781
0.9774	26595
0.9837	27226
0.990017	27103
0.996317	27889
1.00263	27811
1.00895	26666
1.01525	28014
1.02157	26017
1.02787	26797
1.03418	27213
1.0405	26436
1.0468	26977
1.05312	27500
1.05942	27166
1.06573	27244
1.07203	26984
1.07835	27024
1.08467	26428
1.09097	27312
1.09728	28080
1.10358	26834
1.1099	27238
1.11622	27153
1.12252	26662
1.12883	26364
1.13513	27990
1.14145	27137
1.14775	27108
1.15407	27062
1.16038	27104
1.16668	26234
1.173	27494
1.1793	27238
1.18562	26957
1.19193	27431
1.19823	27396
1.20455	27775
1.21085	26729
1.21717	27088
1.22347	26888
1.22978	27073
1.2361	26288
1.2424	27185
1.24872	26765
1.25502	27276
1.26133	27588
1.26765	27041
1.27395	27663
1.28027	26307
1.28657	27132
1.29288	26663
1.29918	26243
1.3055	26724
1.31182	27614
1.31812	26655
1.32443	27289
1.33073	27380
1.33705	26532
1.34337	27687
1.34967	26431
1.35598	26124
1.36228	27161
1.3686	26956
1.3749	26701
1.38122	26445
1.38753	26652
1.39383	26686
1.40015	26314
1.40645	26605
1.41277	27284
1.41908	26779
1.42538	26292
1.4317	27021
1.438	25870
1.44432	27027
1.45062	25988
1.45693	26594
1.46325	26750
1.46955	26329
1.47587	25452
1.48217	26346
1.48848	26911
1.49478	26251
1.5011	26515
1.50742	26789
1.51372	26730
1.52003	26565
1.52633	26668
1.53265	26416
1.53897	26983
1.54527	27231
1.55158	27803
1.55788	27141
1.5642	26300
1.5705	26638
1.57682	26417
1.58313	26011
1.58943	26746
1.59575	25822
1.60205	26812
1.60837	26227
1.61468	26145
1.62098	26302
1.6273	27019
1.6336	26654
1.63992	27622
1.64622	27108
1.65253	27031
1.65885	27787
1.66515	26379
1.67147	26204
1.67777	25690
1.68408	26567
1.6904	26035
1.6967	26579
1.70302	26621
1.70932	26610
1.71563	27148
1.72193	27254
1.72825	27006
1.73457	26651
1.74087	26036
1.74718	26551
1.75348	27194
1.7598	26719
1.76612	27411
1.77242	26753
1.77873	26601
1.78503	26738
1.79135	26838
1.79765	26566
1.80397	27324
1.81028	27390
1.81658	26371
1.8229	25731
1.8292	26768
1.83552	27285
1.84183	26029
1.84813	26788
1.85445	26359
1.86075	25988
1.86707	25991
1.87337	26538
1.87968	25799
1.886	27393
1.8923	27720
1.89862	26345
1.90492	27097
1.91123	26351
1.91755	26411
1.92385	27052
1.93017	25669
1.93647	26466
1.94278	25774
1.94908	26828
1.9554	26937
1.96172	25984
1.96802	27186
1.97433	25946
1.98063	27374
1.98695	26524
1.99325	26958
1.99957	27277
2.00588	26959
2.01218	26359
2.0185	26433
2.0248	26546
2.03112	26699
2.03743	26545
2.04373	25618
2.05005	26127
2.05635	26094
2.06267	26482
2.06897	26410
2.07528	26741
2.0816	26864
2.0879	25884
2.09422	25783
2.10052	26102
2.10683	26069
2.11315	26277
2.11945	27396
2.12577	25900
2.13207	27158
2.13838	26083
2.14468	27107
2.151	27167
2.15732	26409
2.16362	27053
2.16993	27670
2.17623	26164
2.18255	26229
2.18887	26340
2.19517	26058
2.20148	25823
2.20778	26018
2.2141	27048
2.2204	25869
2.22672	27108
2.23303	25791
2.23933	26242
2.24565	26425
2.25195	26300
2.25827	27294
2.26458	27283
2.27088	24973
2.2772	26159
2.2835	26983
2.28982	26982
2.29612	27192
2.30243	26141
2.30875	26835
2.31505	26133
2.32137	26826
2.32767	26054
2.33398	25790
2.3403	26293
2.3466	26924
2.35292	26980
2.35922	26811
2.36553	26754
2.37183	26654
2.37815	26072
2.38447	26731
2.39077	27262
2.39708	25913
2.40338	25833
2.4097	26074
2.41602	26369
2.42232	26990
2.42863	26070
2.43493	26287
2.44125	25843
2.44755	26601
2.45387	25795
2.46018	26599
2.46648	27090
2.4728	26839
2.4791	26716
2.48542	26016
2.49172	25650
2.49803	26722
2.50435	25898
2.51065	26174
2.51697	26042
2.52327	26418
2.52958	25762
2.5359	26424
2.5422	26122
2.54852	26716
2.55482	26777
2.56113	27217
2.56743	26722
2.57375	26589
2.58007	26449
2.58637	26941
2.59268	25857
2.59898	26233
2.6053	25811
2.61162	25865
2.61792	26902
2.62423	26323
2.63053	25670
2.63685	26218
2.64315	26091
2.64947	27050
2.65578	25778
2.66208	26732
2.6684	26967
2.6747	26890
2.68102	26604
2.68733	26039
2.69363	26060
2.69995	25972
2.70625	25954
2.71257	26429
2.71887	26793
2.72518	26706
2.7315	26131
2.7378	26372
2.74412	25979
2.75042	27048
2.75673	26164
2.76305	26599
2.76935	26314
2.77567	25509
2.78197	26470
2.78828	26881
2.79458	26477
2.8009	26395
2.80722	27132
2.81352	26098
2.81983	26994
2.82613	26583
2.83245	25619
2.83877	26345
2.84507	25827
2.85138	26529
2.85768	25790
2.864	26655
2.8703	25629
2.87662	26548
2.88293	27263
2.88923	25963
2.89555	26927
2.90185	26224
2.90817	25591
2.91448	25640
2.92078	26160
2.9271	26827
2.9334	25903
2.93972	26298
2.94602	25985
2.95233	25897
2.95865	26597
2.96495	26415
2.97127	25831
2.97757	26953
2.98388	26445
2.99018	26472
2.9965	26218
3.00282	26537
3.00912	26455
3.01543	26768
3.02173	25868
3.02805	26418
3.03437	26505
3.04067	26719
3.04698	26283
3.05328	26049
3.0596	26286
3.0659	26386
3.07222	25444
3.07853	25336
3.08483	25243
3.09115	25867
3.09745	26367
3.10377	24984
3.11008	27045
3.11638	26545
3.1227	25936
3.129	26582
3.13532	26516
3.14162	26753
3.14793	27130
3.15425	25932
3.16055	26077
3.16687	26476
3.17317	26493
3.17948	27123
3.1858	25943
3.1921	26021
3.19842	25680
3.20472	26391
3.21103	25447
3.21733	27016
3.22365	27362
3.22997	27036
3.23627	26626
3.24258	26414
3.24888	26234
3.2552	26116
3.26152	26346
3.26782	25752
3.27413	27035
3.28043	26663
3.28675	27162
3.29305	25618
3.29937	25945
3.30568	25446
3.31198	26375
3.3183	26685
3.3246	26337
3.33092	26239
3.33723	25894
3.34353	26263
3.34985	27117
3.35615	26440
3.36247	26115
3.36877	26550
3.37508	25206
3.3814	26832
3.3877	26247
3.39402	26928
3.40032	25814
3.40663	26125
3.41295	25935
3.41925	26876
3.42557	26392
3.43187	26295
3.43818	26617
3.44448	26140
3.4508	26313
3.45712	26324
3.46342	25804
3.46973	25824
3.47603	26824
3.48235	26296
3.48865	26493
3.49497	26346
3.50128	25907
3.50758	27391
3.5139	26272
3.5202	26479
3.52652	26213
3.53283	26868
3.53913	26465
3.54545	26561
3.55175	26134
3.55807	25949
3.56437	26223
3.57068	26708
3.577	25229
3.5833	26713
3.58962	25721
3.59592	26386
3.60223	26484
3.60855	26555
3.61485	26958
3.62117	25704
3.62747	27024
3.63378	25798
3.64008	26010
3.6464	26843
3.65272	26117
3.65902	26723
3.66533	26622
3.67163	26533
3.67795	26583
3.68427	26679
3.69057	26734
3.69688	26425
3.70318	27048
3.7095	26988
3.7158	26877
3.72212	25718
3.72843	25165
3.73473	25768
3.74105	30494
3.74735	48002
3.75367	100437
3.75998	243617
3.76628	542604
3.7726	1041892
3.7789	1857016
3.78522	2894917
3.79152	3850107
3.79783	4266366
3.80415	4104115
3.81045	3772580
3.81677	3342407
3.82307	3164434
3.82938	3025510
3.8357	3012007
3.842	2904424
3.84832	2803300
3.85462	2663775
3.86093	2569278
3.86723	2530094
3.87355	2442448
3.87987	2425668
3.88617	2400338
3.89248	2367958
3.89878	2375655
3.9051	2368947
3.91142	2352939
3.91772	2358642
3.92403	2316846
3.93033	2330440
3.93665	2290134
3.94295	2301248
3.94927	2269720
3.95558	2287577
3.96188	2260981
3.9682	2275482
3.9745	2313258
3.98082	2318748
3.98712	2358481
3.99343	2328838
3.99975	2283435
4.00605	2259726
4.01237	2220798
4.01867	2189238
4.02498	2180922
4.0313	2147582
4.0376	2151274
4.04392	2135579
4.05022	2116520
4.05653	2128205
4.06283	2097784
4.06915	2114365
4.07547	2087448
4.08177	2097840
4.08808	2068844
4.09438	2081474
4.1007	2046165
4.10702	2043156
4.11332	2031579
4.11963	2000304
4.12593	1999900
4.13225	1996271
4.13855	1955581
4.14487	1966782
4.15118	1962171
4.15748	1930198
4.1638	1980475
4.1701	2130450
4.17642	2649594
4.18273	3434910
4.18903	4024576
4.19535	4119370
4.20165	3747644
4.20797	3220127
4.21427	2771540
4.22058	2464165
4.2269	2284334
4.2332	2142507
4.23952	2094980
4.24582	2036160
4.25213	1984313
4.25845	1970213
4.26475	1914005
4.27107	1886639
4.27737	1880460
4.28368	1842865
4.28998	1831264
4.2963	1808992
4.30262	1775314
4.30892	1767833
4.31523	1739560
4.32153	1718218
4.32785	1712215
4.33417	1688988
4.34047	1680479
4.34678	1661465
4.35308	1687244
4.3594	2033076
4.3657	3755751
4.37202	7779059
4.37833	12598101
4.38463	16290701
4.39095	18848914
4.39725	20390508
4.40357	20058970
4.40988	17089680
4.41618	11605653
4.4225	8242651
4.4288	6823891
4.43512	5772371
4.44142	5103468
4.44773	4548768
4.45405	4195793
4.46035	3838645
4.46667	3632638
4.47297	3364063
4.47928	3208897
4.4856	3041030
4.4919	2875337
4.49822	2701655
4.50452	2410207
4.51083	2070564
4.51713	1683087
4.52345	1352252
4.52977	1114391
4.53607	946437
4.54238	846082
4.54868	794171
4.555	743077
4.5613	697037
4.56762	664767
4.57393	629799
4.58023	604965
4.58655	572902
4.59285	546932
4.59917	518141
4.60548	500600
4.61178	486881
4.6181	464379
4.6244	452229
4.63072	437497
4.63702	418021
4.64333	405351
4.64965	389679
4.65595	375303
4.66227	371543
4.66857	357010
4.67488	345313
4.6812	339199
4.6875	327826
4.69382	321981
4.70012	312869
4.70643	311129
4.71273	301653
4.71905	297713
4.72537	286465
4.73167	285007
4.73798	281426
4.74428	278989
4.7506	273099
4.75692	264732
4.76322	256721
4.76953	255426
4.77583	249334
4.78215	243050
4.78845	242784
4.79477	238519
4.80108	234140
4.80738	231537
4.8137	225088
4.82	221704
4.82632	219681
4.83263	217438
4.83893	210413
4.84525	210569
4.85155	202953
4.85787	203398
4.86417	202281
4.87048	201119
4.8768	203429
4.8831	225861
4.88942	282931
4.89572	327186
4.90203	319215
4.90835	287245
4.91465	252893
4.92097	228390
4.92727	215201
4.93358	203130
4.93988	196165
4.9462	190531
4.95252	184084
4.95882	180501
4.96513	177240
4.97143	174742
4.97775	173521
4.98407	172118
4.99037	168885
4.99668	164488
5.00298	162606
5.0093	159416
5.0156	155214
5.02192	155186
5.02823	154634
5.03453	149774
5.04085	147823
5.04715	147896
5.05347	145175
5.05977	144752
5.06608	142388
5.0724	132157
5.0787	117454
5.08502	99520
5.09132	84670
5.09763	73573
5.10395	67216
5.11025	64849
5.11657	64387
5.12287	63096
5.12918	62153
5.13548	60881
5.1418	61363
5.14812	59881
5.15442	59661
5.16073	58897
5.16703	56906
5.17335	58305
5.17967	57443
5.18597	57553
5.19228	55731
5.19858	56251
5.2049	56334
5.2112	54471
5.21752	55570
5.22383	58382
5.23013	71869
5.23645	114269
5.24275	180966
5.24907	234839
5.25538	250358
5.26168	232193
5.268	212747
5.2743	193445
5.28062	181144
5.28692	173334
5.29323	167826
5.29955	165655
5.30585	171417
5.31217	190837
5.31847	274660
5.32478	382372
5.3311	435984
5.3374	394260
5.34372	320735
5.35002	250619
5.35633	212007
5.36263	184155
5.36895	165753
5.37527	153690
5.38157	139638
5.38788	132846
5.39418	123096
5.4005	116311
5.40682	111654
5.41312	110187
5.41943	104234
5.42573	100111
5.43205	94942
5.43835	93275
5.44467	87428
5.45098	86725
5.45728	83547
5.4636	82546
5.4699	79820
5.47622	78216
5.48253	76064
5.48883	78169
5.49515	80602
5.50145	83937
5.50777	87381
5.51407	91350
5.52038	95684
5.5267	100735
5.533	105089
5.53932	101707
5.54562	88594
5.55193	79844
5.55823	85721
5.56455	93246
5.57087	91580
5.57717	84685
5.58348	76723
5.58978	71966
5.5961	65802
5.60242	64772
5.60872	63941
5.61503	61636
5.62133	59730
5.62765	59366
5.63395	55558
5.64027	54865
5.64658	54434
5.65288	51953
5.6592	51240
5.6655	50354
5.67182	50438
5.67813	51304
5.68443	47395
5.69075	48722
5.69705	47757
5.70337	46835
5.70967	44901
5.71598	45485
5.7223	45321
5.7286	46153
5.73492	44743
5.74122	42860
5.74753	42965
5.75385	40686
5.76015	40494
5.76647	39143
5.77277	36786
5.77908	40363
5.78538	53050
5.7917	85534
5.79802	118562
5.80432	127006
5.81063	108826
5.81693	85711
5.82325	66349
5.82957	55081
5.83587	47952
5.84218	47529
5.84848	42758
5.8548	42892
5.8611	40036
5.86742	38106
5.87373	36680
5.88003	35286
5.88635	34252
5.89265	34351
5.89897	33201
5.90528	33315
5.91158	32914
5.9179	32478
5.9242	32367
5.93052	31064
5.93682	31124
5.94313	31416
5.94945	29437
5.95575	29432
5.96207	29157
5.96837	29250
5.97468	28745
5.981	28520
5.9873	28529
5.99362	28455
5.99992	27828
6.00623	27606
6.01253	27389
6.01885	27824
6.02517	27541
6.03147	27884
6.03778	26969
6.04408	27524
6.0504	26421
6.0567	27008
6.06302	26462
6.06933	26779
6.07563	26078
6.08195	26528
6.08825	25707
6.09457	26463
6.10088	25615
6.10718	25022
6.1135	25352
6.1198	25357
6.12612	25161
6.13242	24123
6.13873	25157
6.14505	25117
6.15135	25278
6.15767	24195
6.16397	24417
6.17028	24030
6.1766	23507
6.1829	24329
6.18922	24092
6.19552	23421
6.20183	23928
6.20813	23578
6.21445	24018
6.22077	23071
6.22707	23572
6.23338	23894
6.23968	24619
6.246	23886
6.25232	24384
6.25862	24545
6.26493	23906
6.27123	23736
6.27755	23909
6.28385	23282
6.29017	24060
6.29648	23247
6.30278	23679
6.3091	24465
6.3154	25122
6.32172	25500
6.32803	27191
6.33433	28385
6.34065	28249
6.34695	26688
6.35327	26545
6.35957	24669
6.36588	24510
6.3722	24094
6.3785	22890
6.38482	23246
6.39112	22864
6.39743	22640
6.40375	22508
6.41005	24466
6.41637	44501
6.42267	113185
6.42898	199999
6.43528	240326
6.4416	220373
6.44792	176393
6.45422	132235
6.46053	104005
6.46683	84642
6.47315	71655
6.47947	64121
6.48577	63737
6.49208	76622
6.49838	122278
6.5047	193596
6.511	260625
6.51732	271236
6.52363	225808
6.52993	160675
6.53625	110117
6.54255	80391
6.54887	64625
6.55517	56801
6.56148	50066
6.5678	46070
6.5741	43430
6.58042	40778
6.58672	38639
6.59303	36609
6.59935	34810
6.60565	34287
6.61197	31274
6.61827	31737
6.62458	30788
6.63088	29478
6.6372	27964
6.64352	28090
6.64982	27407
6.65613	25383
6.66243	26121
6.66875	25159
6.67507	26070
6.68137	25049
6.68768	24624
6.69398	24365
6.7003	24907
6.7066	23353
6.71292	24068
6.71923	23454
6.72553	23103
6.73185	23289
6.73815	23175
6.74447	22463
6.75078	22143
6.75708	21863
6.7634	21904
6.7697	21640
6.77602	21187
6.78232	21431
6.78863	21489
6.79495	20579
6.80125	21446
6.80757	20847
6.81387	19882
6.82018	20465
6.8265	20192
6.8328	20409
6.83912	21027
6.84542	20884
6.85173	21298
6.85803	20148
6.86435	20555
6.87067	20102
6.87697	19880
6.88328	20307
6.88958	19940
6.8959	21139
6.90222	25069
6.90852	34579
6.91483	43478
6.92113	47064
6.92745	46309
6.93375	38958
6.94007	32171
6.94638	29547
6.95268	26914
6.959	25692
6.9653	24880
6.97162	23476
6.97793	22272
6.98423	21956
6.99055	20713
6.99685	19868
7.00317	19386
7.00947	19653
7.01578	19766
7.0221	19351
7.0284	18724
7.03472	19253
7.04102	18542
7.04733	17993
7.05363	17872
7.05995	17500
7.06627	18000
7.07257	17332
7.07888	18133
7.08518	16956
7.0915	18279
7.09782	24703
7.10412	83187
7.11043	199814
7.11673	342748
7.12305	503352
7.12935	645569
7.13567	811339
7.14198	944025
7.14828	1065052
7.1546	1215537
7.1609	1315831
7.16722	1415856
7.17353	1450611
7.17983	1232810
7.18615	674259
7.19245	240612
7.19877	98319
7.20507	62435
7.21138	50460
7.2177	48219
7.224	47984
7.23032	52862
7.23662	57303
7.24293	59652
7.24925	55352
7.25555	49772
7.26187	42283
7.26817	37472
7.27448	34159
7.28078	31457
7.2871	28503
7.29342	27304
7.29972	25812
7.30603	23368
7.31233	23428
7.31865	22086
7.32497	21236
7.33127	21030
7.33758	20369
7.34388	19875
7.3502	20057
7.3565	19693
7.36282	17978
7.36913	18912
7.37543	18708
7.38175	18268
7.38805	17711
7.39437	17582
7.40068	17228
7.40698	16837
7.4133	20188
7.4196	43887
7.42592	118530
7.43222	229263
7.43853	363311
7.44485	493979
7.45115	614100
7.45747	731345
7.46377	825019
7.47008	914727
7.4764	979413
7.4827	1042178
7.48902	1090696
7.49532	1129030
7.50163	1131634
7.50793	1130547
7.51425	1088723
7.52057	1055757
7.52687	1038267
7.53318	1017885
7.53948	992926
7.5458	980097
7.5521	959332
7.55842	934277
7.56473	916915
7.57103	886069
7.57735	873860
7.58365	864555
7.58997	837850
7.59628	835837
7.60258	811354
7.6089	802599
7.6152	781016
7.62152	762234
7.62782	752545
7.63413	736207
7.64045	739000
7.64675	727574
7.65307	718293
7.65937	710943
7.66568	701214
7.672	696732
7.6783	699386
7.68462	702768
7.69092	734263
7.69723	771529
7.70353	845788
7.70985	911472
7.71617	917397
7.72247	785468
7.72878	515806
7.73508	280724
7.7414	141732
7.74772	77818
7.75402	51699
7.76033	40245
7.76663	34405
7.77295	32112
7.77925	29296
7.78557	27699
7.79188	26621
7.79818	26709
7.8045	26761
7.8108	25738
7.81712	25974
7.82343	25383
7.82973	24604
7.83605	24050
7.84235	23032
7.84867	23865
7.85497	27609
7.86128	29462
7.8676	32352
7.8739	31192
7.88022	27630
7.88652	24991
7.89283	22598
7.89915	22688
7.90545	25866
7.91177	28344
7.91807	29333
7.92438	27067
7.93068	24546
7.937	20771
7.94332	18850
7.94962	17329
7.95593	16866
7.96223	16216
7.96855	15387
7.97487	15131
7.98117	15888
7.98748	15521
7.99378	15858
8.0001	17420
8.0064	19474
8.01272	20172
8.01903	21147
8.02533	21213
8.03165	20203
8.03795	19261
8.04427	18380
8.05058	17159
8.05688	15875
8.0632	16181
8.0695	14983
8.07582	14267
8.08212	14762
8.08843	15527
8.09475	18559
8.10105	34056
8.10737	76939
8.11367	143873
8.11998	207507
8.12628	234372
8.1326	209179
8.13892	157201
8.14522	109063
8.15153	75510
8.15783	53693
8.16415	43219
8.17047	34874
8.17677	30184
8.18308	26712
8.18938	25438
8.1957	27477
8.202	43171
8.20832	103009
8.21463	253608
8.22093	505351
8.22725	813240
8.23355	1123808
8.23987	1268306
8.24618	1116724
8.25248	746873
8.2588	390944
8.2651	207917
8.27142	132502
8.27772	99229
8.28403	83551
8.29035	72292
8.29665	62635
8.30297	55874
8.30927	50562
8.31558	46462
8.3219	42763
8.3282	40718
8.33452	36428
8.34082	35362
8.34713	33708
8.35343	32095
8.35975	31979
8.36607	29612
8.37237	29435
8.37868	27382
8.38498	27295
8.3913	27288
8.39762	25387
8.40392	25085
8.41023	23781
8.41653	23738
8.42285	22949
8.42915	23825
8.43547	24314
8.44178	24003
8.44808	25092
8.4544	24065
8.4607	21993
8.46702	21771
8.47333	20829
8.47963	20527
8.48595	20562
8.49225	26755
8.49857	47292
8.50487	98825
8.51118	173103
8.5175	244213
8.5238	256202
8.53012	209163
8.53642	139571
8.54273	81675
8.54905	47748
8.55535	33015
8.56167	27099
8.56797	24740
8.57428	23425
8.58058	23042
8.5869	27283
8.59322	35884
8.59952	44774
8.60583	51222
8.61213	47246
8.61845	38716
8.62475	30585
8.63107	24413
8.63738	19311
8.64368	17789
8.65	16490
8.6563	16689
8.66262	15966
8.66893	15474
8.67523	14995
8.68155	14149
8.68785	14291
8.69417	14116
8.70047	13877
8.70678	13909
8.7131	13520
8.7194	14619
8.72572	14312
8.73202	13419
8.73833	14264
8.74465	13623
8.75095	13856
8.75727	14543
8.76357	14299
8.76988	13928
8.77618	13082
8.7825	13311
8.78882	12784
8.79512	12739
8.80143	12731
8.80773	12049
8.81405	12621
8.82037	12599
8.82667	11829
8.83298	12478
8.83928	12130
8.8456	12189
8.8519	12203
8.85822	12570
8.86453	11669
8.87083	11991
8.87715	11805
8.88345	11650
8.88977	11671
8.89608	11618
8.90238	11945
8.9087	11133
8.915	11596
8.92132	11460
8.92762	11863
8.93393	11890
8.94025	11120
8.94655	11185
8.95287	11597
8.95917	11297
8.96548	11049
8.9718	11335
8.9781	11251
8.98442	12229
8.99072	12549
8.99703	15920
9.00333	18800
9.00965	20520
9.01597	21497
9.02227	18951
9.02858	17938
9.03488	16316
9.0412	14856
9.04752	14255
9.05382	13603
9.06013	13001
9.06643	13483
9.07275	12832
9.07905	14876
9.08537	15401
9.09168	16557
9.09798	17357
9.1043	16860
9.1106	16378
9.11692	15478
9.12322	14588
9.12953	14444
9.13585	13515
9.14215	13534
9.14847	13337
9.15477	12529
9.16108	12198
9.1674	13012
9.1737	12577
9.18002	14320
9.18632	15050
9.19263	15407
9.19893	15259
9.20525	14878
9.21157	14334
9.21787	13797
9.22418	14774
9.23048	14880
9.2368	14101
9.24312	14055
9.24942	13773
9.25573	12818
9.26203	12711
9.26835	12739
9.27465	12662
9.28097	13081
9.28728	12498
9.29358	13067
9.2999	13346
9.3062	12354
9.31252	11821
9.31883	12158
9.32513	11902
9.33145	11930
9.33775	11989
9.34407	11577
9.35037	11110
9.35668	11321
9.363	11583
9.3693	11210
9.37562	11203
9.38192	11111
9.38823	11734
9.39455	11582
9.40085	11223
9.40717	11307
9.41347	11811
9.41978	11004
9.42608	11210
9.4324	10887
9.43872	10459
9.44502	10759
9.45133	10727
9.45763	10392
9.46395	11036
9.47027	10181
9.47657	11255
9.48288	11237
9.48918	11038
9.4955	12053
9.5018	12580
9.50812	12965
9.51443	12429
9.52073	11646
9.52705	11175
9.53335	10732
9.53967	11142
9.54598	11484
9.55228	11580
9.5586	10867
9.5649	10974
9.57122	11399
9.57752	11681
9.58383	42913
9.59015	129400
9.59645	216144
9.60277	248895
9.60907	212790
9.61538	150635
9.62168	97521
9.628	66598
9.63432	48831
9.64062	40580
9.64693	34153
9.65323	31531
9.65955	28923
9.66587	27211
9.67217	24768
9.67848	24577
9.68478	22693
9.6911	21374
9.6974	21421
9.70372	20112
9.71003	19141
9.71633	17800
9.72265	17921
9.72895	17092
9.73527	16350
9.74158	16098
9.74788	16169
9.7542	15061
9.7605	14399
9.76682	14932
9.77312	14596
9.77943	14821
9.78575	14435
9.79205	14439
9.79837	14054
9.80467	13951
9.81098	13423
9.8173	14114
9.8236	13733
9.82992	13428
9.83622	12821
9.84253	12813
9.84883	12883
9.85515	11698
9.86147	12756
9.86777	12437
9.87408	13388
9.88038	13454
9.8867	13295
9.89302	12623
9.89932	12651
9.90563	11936
9.91193	12013
9.91825	11095
9.92455	11933
9.93087	11109
9.93718	11832
9.94348	12672
9.9498	12612
9.9561	12481
9.96242	13208
9.96873	12460
9.97503	12525
9.98135	12906
9.98765	13327
9.99397	14647
10.0003	18124
10.0066	25271
10.0129	36717
10.0192	45782
10.0255	51669
10.0318	50968
10.0381	47805
10.0445	41207
10.0508	37590
10.0571	33749
10.0634	29183
10.0697	28060
10.076	26224
10.0823	23638
10.0886	23974
10.0949	22601
10.1012	21051
10.1075	21410
10.1139	19240
10.1202	19127
10.1265	17884
10.1328	17136
10.1391	16903
10.1454	16691
10.1517	15446
10.158	15271
10.1643	14973
10.1706	14287
10.177	14971
10.1833	13847
10.1896	13736
10.1959	13668
10.2022	13504
10.2085	13193
10.2148	13944
10.2211	15954
10.2274	21927
10.2337	29199
10.2401	34903
10.2464	37954
10.2527	37041
10.259	35742
10.2653	34546
10.2716	33576
10.2779	32664
10.2842	30977
10.2905	29424
10.2968	25779
10.3031	23841
10.3095	22116
10.3158	21187
10.3221	19340
10.3284	19098
10.3347	18446
10.341	17440
10.3473	16132
10.3536	15997
10.3599	16522
10.3662	19649
10.3726	35498
10.3789	85856
10.3852	208517
10.3915	423838
10.3978	689694
10.4041	906369
10.4104	992845
10.4167	930095
10.423	788673
10.4293	625636
10.4357	491684
10.442	401973
10.4483	329944
10.4546	281223
10.4609	244080
10.4672	220992
10.4735	196556
10.4798	181199
10.4861	163417
10.4924	151627
10.4987	140529
10.5051	132751
10.5114	123944
10.5177	118827
10.524	113937
10.5303	111691
10.5366	108790
10.5429	103066
10.5492	100567
10.5555	96818
10.5618	96552
10.5682	93056
10.5745	89744
10.5808	88200
10.5871	86399
10.5934	87524
10.5997	84220
10.606	80322
10.6123	80573
10.6186	75060
10.6249	69383
10.6313	57744
10.6376	43039
10.6439	28120
10.6502	17781
10.6565	13422
10.6628	11677
10.6691	11856
10.6754	12028
10.6817	11937
10.688	12271
10.6943	12224
10.7007	12055
10.707	12485
10.7133	11718
10.7196	11571
10.7259	11287
10.7322	10440
10.7385	10124
10.7448	10306
10.7511	10168
10.7574	10211
10.7638	9882
10.7701	9846
10.7764	9399
10.7827	9187
10.789	9299
10.7953	9077
10.8016	9130
10.8079	9373
10.8142	9397
10.8205	9750
10.8269	9694
10.8332	9633
10.8395	9894
10.8458	10813
10.8521	11997
10.8584	14019
10.8647	15024
10.871	15749
10.8773	14271
10.8836	14043
10.89	12307
10.8963	11798
10.9026	11209
10.9089	10766
10.9152	10751
10.9215	10374
10.9278	9539
10.9341	9880
10.9404	10505
10.9467	9685
10.953	10361
10.9594	10657
10.9657	11503
10.972	12543
10.9783	12355
10.9846	12694
10.9909	13555
10.9972	13796
11.0035	14403
11.0098	14191
11.0161	14289
11.0225	13902
11.0288	14060
11.0351	11894
11.0414	11520
11.0477	10868
11.054	11535
11.0603	11068
11.0666	11313
11.0729	10925
11.0792	10526
11.0856	10352
11.0919	10620
11.0982	9866
11.1045	9698
11.1108	9696
11.1171	9320
11.1234	9479
11.1297	9598
11.136	9116
11.1423	9217
11.1486	9307
11.155	9484
11.1613	9445
11.1676	8797
11.1739	9304
11.1802	9296
11.1865	9636
11.1928	9647
11.1991	9534
11.2054	9454
11.2117	9172
11.2181	9666
11.2244	10422
11.2307	9749
11.237	9766
11.2433	8929
11.2496	8445
11.2559	9034
11.2622	8477
11.2685	8951
11.2748	9053
11.2812	9247
11.2875	9529
11.2938	8966
11.3001	9038
11.3064	8984
11.3127	8498
11.319	8383
11.3253	8935
11.3316	8909
11.3379	9543
11.3442	9918
11.3506	10272
11.3569	9526
11.3632	8635
11.3695	8584
11.3758	8119
11.3821	8281
11.3884	7974
11.3947	8064
11.401	7563
11.4073	8205
11.4137	8133
11.42	8134
11.4263	7416
11.4326	7923
11.4389	7761
11.4452	7904
11.4515	7636
11.4578	7544
11.4641	7699
11.4704	7721
11.4768	7897
11.4831	7921
11.4894	8047
11.4957	7658
11.502	7918
11.5083	7947
11.5146	8078
11.5209	7493
11.5272	7519
11.5335	7928
11.5399	7529
11.5462	7151
11.5525	7796
11.5588	7462
11.5651	7606
11.5714	8576
11.5777	9655
11.584	13095
11.5903	17210
11.5966	21649
11.6029	23968
11.6093	24236
11.6156	20216
11.6219	16214
11.6282	13105
11.6345	11411
11.6408	10318
11.6471	9809
11.6534	9021
11.6597	8621
11.666	7980
11.6724	7868
11.6787	8253
11.685	8375
11.6913	7697
11.6976	7920
11.7039	7631
11.7102	8260
11.7165	8062
11.7228	8040
11.7291	8495
11.7355	8964
11.7418	9111
11.7481	9210
11.7544	9413
11.7607	8938
11.767	9060
11.7733	8970
11.7796	9304
11.7859	9197
11.7922	9470
11.7985	9522
11.8049	9760
11.8112	9527
11.8175	9112
11.8238	9050
11.8301	8234
11.8364	9147
11.8427	9650
11.849	10311
11.8553	8803
11.8616	8427
11.868	8383
11.8743	8105
11.8806	7889
11.8869	7189
11.8932	7181
11.8995	7616
11.9058	7697
11.9121	7569
11.9184	7323
11.9247	7403
11.9311	7617
11.9374	7594
11.9437	7163
11.95	7321
11.9563	7411
11.9626	8154
11.9689	7342
11.9752	7953
11.9815	8091
11.9878	7372
11.9941	7391
12.0005	7855
12.0068	7427
12.0131	7201
12.0194	7385
12.0257	7040
12.032	7427
12.0383	7286
12.0446	7099
12.0509	7307
12.0572	7293
12.0636	7546
12.0699	7431
12.0762	7526
12.0825	8356
12.0888	9246
12.0951	11143
12.1014	12364
12.1077	12743
12.114	12485
12.1203	11479
12.1267	10280
12.133	9717
12.1393	8818
12.1456	8755
12.1519	8519
12.1582	8446
12.1645	8660
12.1708	8747
12.1771	7863
12.1834	8476
12.1897	8008
12.1961	7856
12.2024	9694
12.2087	12783
12.215	21726
12.2213	35434
12.2276	50460
12.2339	62222
12.2402	60137
12.2465	52867
12.2528	40886
12.2592	33146
12.2655	26699
12.2718	23413
12.2781	20705
12.2844	18174
12.2907	16866
12.297	14873
12.3033	14181
12.3096	13467
12.3159	12444
12.3223	12423
12.3286	11196
12.3349	11202
12.3412	10948
12.3475	11067
12.3538	10625
12.3601	10526
12.3664	10324
12.3727	10875
12.379	12957
12.3854	14404
12.3917	16349
12.398	19656
12.4043	19899
12.4106	19415
12.4169	16754
12.4232	14150
12.4295	14126
12.4358	13112
12.4421	14512
12.4484	14679
12.4548	14710
12.4611	15091
12.4674	13418
12.4737	13310
12.48	14966
12.4863	16668
12.4926	19189
12.4989	20720
12.5052	20316
12.5115	18039
12.5179	15126
12.5242	13176
12.5305	11990
12.5368	11395
12.5431	11991
12.5494	14102
12.5557	16624
12.562	17898
12.5683	18282
12.5746	16464
12.581	13902
12.5873	11829
12.5936	10186
12.5999	9365
12.6062	8650
12.6125	8620
12.6188	8376
12.6251	7983
12.6314	7612
12.6377	7506
12.644	7615
12.6504	6997
12.6567	7226
12.663	7453
12.6693	7130
12.6756	6993
12.6819	7439
12.6882	6899
12.6945	6907
[truncated: 3,692 more rows]
