# Supplementary material for: Aerial Warfare: A Volatile Dialogue between the Plant Pathogen Verticillium longisporum and Its Antagonist Paenibacillus polymyxa
Source: Front Plant Sci. 2017 Jul 27;8:1294. doi: 10.3389/fpls.2017.01294 (PMC5529406; doi:10.3389/fpls.2017.01294)
Supplement: Supplementary file 1 [file DataSheet1.ZIP › GCMS data 3 day Paenibacillus incubations/Paenibacillus_coincubation_sample1.D/locate.txt]

                                                     Locate All Compounds

  Data Path : C:\Dokumente und Einstellungen\chemidoc\Desktop\GCMS_Daten\GC-MS_Ute_1\
  Data File : 1Sb311.D                                            
  Acq On    : 27 Nov 2014   2:05 pm
  Operator  :  
  Sample    : 1Sb311
  Misc      : Sample
  ALS Vial  : 1   Sample Multiplier: 1

  Quant Time:  No Quant Results
  Quant Title  :  
  QLast Update : Mon Nov 23 11:10:53 2009
  Response via : Initial Calibration

  Total Cpnds  : 20

PK#  Compound Name             QIon    Exp_RT   Act_RT  Delta_RT
----------------------------------------------------------------
  1  Nonane                     TIC     6.39     Not Found
  2  alpha-Pinene               TIC     7.23     Not Found
  3  beta-Pinene                TIC     8.38     Not Found
  4  Decane                     TIC     9.07     Not Found
  5  p-Cymene                   TIC     9.75     Not Found
  6  Eucalyptol                 TIC     9.92     Not Found
  7  Undecane                   TIC    11.95     Not Found
  8  Menthol                    TIC    14.05     Not Found
  9  Dodecane                   TIC    14.84     Not Found
 10  Tridecane                  TIC    17.61     Not Found
 11  Decanoic acid, methyl e... TIC    18.27     Not Found
 12  Tetradecane                TIC    20.25     Not Found
 13  Dodecanol                  TIC    21.97     7.19   -14.78
 14  Acenaphthene               TIC    22.37     Not Found
 15  Pentadecane                TIC    22.76     Not Found
 16  Hexadecane                 TIC    25.12     Not Found
 17  Heptadecane                TIC    27.38     Not Found
 18  Octadecane                 TIC    29.52     Not Found
 19  Nonadecane                 TIC    31.57     Not Found
 20  Eicosane                   TIC    33.52     Not Found
----------------------------------------------------------------

SPME60M 30MINUTES.M Fri Jul 03 13:34:30 2015 PC 
