# Supplementary material for: Aerial Warfare: A Volatile Dialogue between the Plant Pathogen Verticillium longisporum and Its Antagonist Paenibacillus polymyxa
Source: Front Plant Sci. 2017 Jul 27;8:1294. doi: 10.3389/fpls.2017.01294 (PMC5529406; doi:10.3389/fpls.2017.01294)
Supplement: Supplementary file 2 [file DataSheet2.ZIP › GCMS data 3 day Verticillium incubations/Verticillium_alone_sample1.D/tic_front.csv]

C:\MSDCHEM\1\DATA\TOMISLAV\141127_1\2V431.D 28 Nov 14 3:27 am
Start of data points
0.09405	29531
0.10035	28592
0.106667	28888
0.112983	28538
0.119283	29674
0.1256	28188
0.1319	28975
0.138217	28739
0.144533	28592
0.150833	28730
0.15715	28536
0.16345	28354
0.169767	28840
0.176067	28713
0.182383	28570
0.1887	27410
0.195	29001
0.201317	28230
0.207617	28285
0.213933	29059
0.220233	28739
0.22655	28233
0.232867	29158
0.239167	27110
0.245483	28032
0.251783	28526
0.2581	26911
0.264417	28385
0.270717	27812
0.277033	28107
0.283333	28593
0.28965	29189
0.29595	27447
0.302267	28263
0.308583	27492
0.314883	28237
0.3212	27864
0.3275	27591
0.333817	27201
0.340133	27220
0.346433	28515
0.35275	27871
0.35905	27650
0.365367	27314
0.371667	27793
0.377983	27521
0.3843	27732
0.3906	27169
0.396917	27552
0.403217	27195
0.409533	28355
0.41585	26724
0.42215	27231
0.428467	27554
0.434767	26807
0.441083	28000
0.447383	26629
0.4537	27942
0.460017	26621
0.466317	26858
0.472633	27783
0.478933	27083
0.48525	27324
0.491567	27366
0.497867	26109
0.504183	27076
0.510483	26908
0.5168	26314
0.5231	26467
0.529417	26303
0.535733	27268
0.542033	27150
0.54835	27110
0.55465	26693
0.560967	27195
0.567283	26625
0.573583	27478
0.5799	26633
0.5862	27050
0.592517	26766
0.598817	26860
0.605133	25600
0.61145	27686
0.61775	27693
0.624067	25895
0.630367	27367
0.636683	27592
0.643	26568
0.6493	26433
0.655617	25900
0.661917	26714
0.668233	26581
0.674533	26981
0.68085	27288
0.687167	27388
0.693467	26771
0.699783	26958
0.706083	27077
0.7124	26107
0.718717	26224
0.725017	26354
0.731333	26868
0.737633	25876
0.74395	27043
0.75025	26582
0.756567	26959
0.762883	26342
0.769183	26086
0.7755	26553
0.7818	26551
0.788117	26916
0.794417	26644
0.800733	26902
0.80705	26716
0.81335	26613
0.819667	25921
0.825967	26420
0.832283	26132
0.8386	26439
0.8449	26471
0.851217	26221
0.857517	26711
0.863833	26101
0.870133	26237
0.87645	26607
0.882767	26092
0.889067	26288
0.895383	26286
0.901683	25610
0.908	25559
0.914317	25297
0.920617	26574
0.926933	26282
0.933233	26337
0.93955	26283
0.94585	26458
0.952167	26755
0.958483	25723
0.964783	26154
0.9711	26028
0.9774	24724
0.983717	26092
0.990033	26144
0.996333	26742
1.00265	26289
1.00895	25391
1.01527	25735
1.02157	25493
1.02788	26181
1.0342	26353
1.0405	24985
1.04682	26183
1.05312	25557
1.05943	26086
1.06575	26355
1.07205	25046
1.07837	27015
1.08467	25416
1.09098	26111
1.09728	26180
1.1036	25357
1.10992	26306
1.11622	26446
1.12253	25530
1.12883	25896
1.13515	25972
1.14147	25515
1.14777	25775
1.15408	26765
1.16038	25674
1.1667	26543
1.173	25861
1.17932	26483
1.18563	25745
1.19193	26130
1.19825	25738
1.20455	24949
1.21087	25182
1.21718	25777
1.22348	25818
1.2298	26198
1.2361	24996
1.24242	26062
1.24872	26606
1.25503	25422
1.26135	26654
1.26765	25467
1.27397	25252
1.28027	25537
1.28658	25510
1.29288	25890
1.2992	26261
1.30552	25608
1.31182	27204
1.31813	25904
1.32443	25451
1.33075	25199
1.33707	24970
1.34337	25082
1.34968	25672
1.35598	25322
1.3623	26185
1.3686	25151
1.37492	25891
1.38123	26578
1.38753	25457
1.39385	26051
1.40015	25510
1.40647	25394
1.41278	25498
1.41908	25714
1.4254	25609
1.4317	25504
1.43802	25406
1.44432	24952
1.45063	25900
1.45695	25477
1.46325	25572
1.46957	25732
1.47587	25667
1.48218	24528
1.4885	26418
1.4948	25179
1.50112	25529
1.50742	25722
1.51373	24976
1.52003	25238
1.52635	25126
1.53267	25365
1.53897	25292
1.54528	24949
1.55158	25692
1.5579	26059
1.56422	24527
1.57052	25369
1.57683	25857
1.58313	25358
1.58945	25193
1.59575	26100
1.60207	25887
1.60838	25695
1.61468	25466
1.621	25878
1.6273	25389
1.63362	25402
1.63993	25811
1.64623	25190
1.65255	26494
1.65885	25828
1.66517	25150
1.67147	25571
1.67778	25576
1.6841	25715
1.6904	25870
1.69672	25155
1.70302	25517
1.70933	25254
1.71565	24600
1.72195	25295
1.72827	24703
1.73457	24650
1.74088	26173
1.74718	25369
1.7535	25108
1.75982	26246
1.76612	25056
1.77243	25857
1.77873	24985
1.78505	25771
1.79135	24499
1.79767	25421
1.80398	25209
1.81028	25962
1.8166	25664
1.8229	24863
1.82922	25477
1.83553	24774
1.84183	25920
1.84815	25048
1.85445	25158
1.86077	25771
1.86707	25248
1.87338	24988
1.8797	25464
1.886	24722
1.89232	25563
1.89862	25132
1.90493	26378
1.91125	25845
1.91755	25469
1.92387	24848
1.93017	24769
1.93648	25715
1.94278	24717
1.9491	25212
1.95542	24749
1.96172	25150
1.96803	26259
1.97433	25018
1.98065	25904
1.98697	25329
1.99327	24929
1.99958	25546
2.00588	25327
2.0122	24985
2.0185	24414
2.02482	25440
2.03113	25313
2.03743	24989
2.04375	25496
2.05005	25989
2.05637	25739
2.06268	25907
2.06898	25129
2.0753	25382
2.0816	25064
2.08792	25050
2.09422	25182
2.10053	24867
2.10685	25748
2.11315	26541
2.11947	24953
2.12577	25942
2.13208	25365
2.1384	25508
2.1447	25213
2.15102	25206
2.15732	25643
2.16363	24726
2.16993	24599
2.17625	26081
2.18257	24844
2.18887	25868
2.19518	25230
2.20148	24033
2.2078	25233
2.21412	25206
2.22042	24996
2.22673	25231
2.23303	24937
2.23935	25107
2.24565	25526
2.25197	25351
2.25828	25567
2.26458	24815
2.2709	25214
2.2772	25641
2.28352	25631
2.28982	24918
2.29613	25129
2.30245	25439
2.30875	25993
2.31507	25184
2.32137	25592
2.32768	25090
2.334	24957
2.3403	25427
2.34662	24917
2.35292	25236
2.35923	25543
2.36553	24751
2.37185	24886
2.37817	25446
2.38447	25231
2.39078	25274
2.39708	24828
2.4034	25471
2.40972	24557
2.41602	25550
2.42233	25247
2.42863	25878
2.43495	24880
2.44125	25419
2.44757	24940
2.45388	24612
2.46018	24719
2.4665	24911
2.4728	24940
2.47912	24991
2.48543	24387
2.49173	25802
2.49805	25318
2.50435	24641
2.51067	25102
2.51697	25271
2.52328	24870
2.5296	24796
2.5359	25692
2.54222	25415
2.54852	25390
2.55483	24801
2.56115	25268
2.56745	24702
2.57377	25248
2.58007	24733
2.58638	25587
2.59268	24592
2.599	25299
2.60532	25284
2.61162	25282
2.61793	24670
2.62423	25026
2.63055	24921
2.63687	24493
2.64317	25801
2.64948	24584
2.65578	25951
2.6621	24898
2.6684	26913
2.67472	25314
2.68103	25468
2.68733	25898
2.69365	25595
2.69995	26037
2.70627	25081
2.71258	24870
2.71888	24434
2.7252	24786
2.7315	25025
2.73782	25209
2.74412	24676
2.75043	25171
2.75675	25351
2.76305	24942
2.76937	25252
2.77567	24894
2.78198	25345
2.78828	25170
2.7946	25341
2.80092	25329
2.80722	24825
2.81353	24891
2.81983	25300
2.82615	25193
2.83247	25065
2.83877	24770
2.84508	24979
2.85138	25268
2.8577	25485
2.864	24320
2.87032	25265
2.87663	25429
2.88293	24768
2.88925	24985
2.89555	24958
2.90187	24735
2.90818	25185
2.91448	24794
2.9208	24290
2.9271	25084
2.93342	25451
2.93972	24585
2.94603	25022
2.95235	24955
2.95865	25627
2.96497	25074
2.97127	24783
2.97758	24496
2.9839	24862
2.9902	25215
2.99652	24991
3.00282	25513
3.00913	25627
3.01543	24262
3.02175	25190
3.02807	24811
3.03437	24562
3.04068	24378
3.04698	24676
3.0533	26124
3.05962	25162
3.06592	24749
3.07223	25367
3.07853	25045
3.08485	25369
3.09115	24857
3.09747	25469
3.10378	25412
3.11008	24146
3.1164	25418
3.1227	24580
3.12902	25092
3.13533	24743
3.14163	24306
3.14795	25491
3.15425	24974
3.16057	25370
3.16687	25570
3.17318	24492
3.1795	25423
3.1858	24773
3.19212	24837
3.19842	25440
3.20473	24830
3.21105	25426
3.21735	25069
3.22367	24805
3.22997	24063
3.23628	25239
3.24258	25767
3.2489	24965
3.25522	24720
3.26152	25170
3.26783	24745
3.27413	25014
3.28045	25404
3.28675	24703
3.29307	25229
3.29938	25379
3.30568	25844
3.312	24620
3.3183	25755
3.32462	23912
3.33093	25527
3.33723	24399
3.34355	25721
3.34985	25192
3.35617	24863
3.36247	25133
3.36878	24848
3.3751	24329
3.3814	24135
3.38772	24412
3.39402	24221
3.40033	25182
3.40665	24895
3.41295	25956
3.41927	24658
3.42557	25395
3.43188	24786
3.43818	25539
3.4445	24732
3.45082	24667
3.45712	24828
3.46343	24804
3.46973	25119
3.47605	24785
3.48237	25485
3.48867	24759
3.49498	24895
3.50128	25138
3.5076	24624
3.5139	24684
3.52022	25104
3.52653	24807
3.53283	24689
3.53915	25179
3.54545	25702
3.55177	25339
3.55808	25333
3.56438	24948
3.5707	24348
3.577	24574
3.58332	25323
3.58962	25440
3.59593	24955
3.60225	25150
3.60855	24344
3.61487	24761
3.62117	24850
3.62748	25026
3.6338	24895
3.6401	24384
3.64642	25339
3.65272	24938
3.65903	24599
3.66533	24889
3.67165	24358
3.67797	25807
3.68427	24711
3.69058	25266
3.69688	24340
3.7032	25497
3.70952	25143
3.71582	25343
3.72213	24974
3.72843	24002
3.73475	27822
3.74105	41568
3.74737	91931
3.75368	237187
3.75998	550821
3.7663	1109629
3.7726	2067907
3.77892	3391662
3.78522	4920104
3.79153	5833409
3.79785	6168364
3.80415	5688282
3.81047	4940877
3.81677	4228144
3.82308	3745794
3.8294	3520767
3.8357	3439168
3.84202	3308947
3.84832	3206216
3.85463	3023979
3.86093	2947776
3.86725	2879537
3.87357	2787589
3.87987	2790652
3.88618	2745156
3.89248	2699634
3.8988	2715768
3.90512	2666034
3.91142	2641875
3.91773	2628093
3.92403	2590373
3.93035	2588185
3.93665	2553011
3.94297	2548837
3.94928	2525561
3.95558	2506523
3.9619	2491896
3.9682	2467123
3.97452	2496915
3.98083	2490773
3.98713	2487518
3.99345	2485380
3.99975	2450512
4.00607	2428096
4.01237	2405405
4.01868	2359837
4.025	2343948
4.0313	2337853
4.03762	2302590
4.04392	2323798
4.05023	2298930
4.05655	2296916
4.06285	2291832
4.06917	2285103
4.07547	2258953
4.08178	2255541
4.08808	2215746
4.0944	2222077
4.10072	2187277
4.10702	2181003
4.11333	2167519
4.11963	2144159
4.12595	2142441
4.13227	2131772
4.13857	2097246
4.14488	2111295
4.15118	2089850
4.1575	2083089
4.1638	2175575
4.17012	2502525
4.17643	3320185
4.18273	4289691
4.18905	4791491
4.19535	4440316
4.20167	3714662
4.20798	2996925
4.21428	2585508
4.2206	2317588
4.2269	2186921
4.23322	2118853
4.23952	2055288
4.24583	2040194
4.25215	2006255
4.25845	1991705
4.26477	1985744
4.27107	1945163
4.27738	1940051
4.28368	1936601
4.29	1891898
4.29632	1876078
4.30262	1861840
4.30893	1832743
4.31523	1818889
4.32155	1778888
4.32787	1785367
4.33417	1747960
4.34048	1763523
4.34678	1755128
4.3531	1800242
4.3594	1866833
4.36572	1939236
4.37203	2087433
4.37833	2225075
4.38465	2292177
4.39095	2289929
4.39727	2205507
4.40358	2133903
4.40988	2117825
4.4162	2069288
4.4225	2050265
4.42882	2006791
4.43512	1978301
4.44143	1972467
4.44775	1939639
4.45405	1938863
4.46037	1918094
4.46667	1907767
4.47298	1913839
4.4793	1885033
4.4856	1878725
4.49192	1830587
4.49822	1745767
4.50453	1551405
4.51083	1240747
4.51715	913457
4.52347	590552
4.52977	350628
4.53608	208705
4.54238	147866
4.5487	128848
4.55502	128009
4.56132	123720
4.56763	122692
4.57393	118381
4.58025	119935
4.58655	117896
4.59287	117420
4.59918	114257
4.60548	113719
4.6118	112670
4.6181	114073
4.62442	113175
4.63073	108761
4.63703	108584
4.64335	108599
4.64965	105354
4.65597	103262
4.66227	105859
4.66858	101395
4.6749	101643
4.6812	99369
4.68752	100844
4.69382	97494
4.70013	97681
4.70645	96988
4.71275	98050
4.71907	94689
4.72537	96627
4.73168	95682
4.73798	96763
4.7443	95088
4.75062	91534
4.75692	93951
4.76323	94056
4.76953	95630
4.77585	94778
4.78217	93165
4.78847	93470
4.79478	89666
4.80108	88611
4.8074	87854
4.8137	85697
4.82002	85333
4.82633	85220
4.83263	83559
4.83895	83661
4.84525	81476
4.85157	81650
4.85787	81030
4.86418	80194
4.8705	81380
4.8768	90777
4.88312	134895
4.88942	191698
4.89573	213803
4.90205	195931
4.90835	161643
4.91467	134833
4.92097	119436
4.92728	109516
4.93358	98368
4.9399	93373
4.94622	86852
4.95252	84727
4.95883	81552
4.96513	81019
4.97145	81579
4.97777	80902
4.98407	79164
4.99038	75921
4.99668	75972
5.003	73313
5.0093	71892
5.01562	71616
5.02193	69341
5.02823	70950
5.03455	68545
5.04085	68854
5.04717	67009
5.05348	65673
5.05978	64468
5.0661	64852
5.0724	64116
5.07872	64125
5.08502	64165
5.09133	62931
5.09765	63408
5.10395	63676
5.11027	61459
5.11657	61548
5.12288	60392
5.1292	61196
5.1355	59477
5.14182	59549
5.14812	59913
5.15443	58980
5.16073	57223
5.16705	58108
5.17337	58639
5.17967	56253
5.18598	56668
5.19228	57430
5.1986	55795
5.20492	55617
5.21122	55490
5.21753	54082
5.22383	55452
5.23015	55469
5.23645	59046
5.24277	59649
5.24908	62041
5.25538	60510
5.2617	58267
5.268	57748
5.27432	56479
5.28063	55433
5.28693	55083
5.29325	53881
5.29955	56155
5.30587	56296
5.31217	56272
5.31848	61492
5.3248	71680
5.3311	81868
5.33742	80233
5.34372	74616
5.35003	69710
5.35633	63119
5.36265	61283
5.36897	58669
5.37527	57120
5.38158	55736
5.38788	53005
5.3942	51707
5.40052	53254
5.40682	52094
5.41313	52668
5.41943	55443
5.42575	54876
5.43205	53423
5.43837	51275
5.44468	49600
5.45098	48314
5.4573	47776
5.4636	47669
5.46992	47695
5.47623	48528
5.48253	50736
5.48885	54620
5.49515	59133
5.50147	62713
5.50777	69348
5.51408	73448
5.5204	78690
5.5267	85361
5.53302	90775
5.53932	98503
5.54563	102710
5.55195	113105
5.55825	122471
5.56457	109997
5.57087	81059
5.57718	69774
5.58348	61304
5.5898	56393
5.59612	53113
5.60242	51742
5.60873	49849
5.61503	48379
5.62135	46957
5.62767	45492
5.63397	44438
5.64028	43917
5.64658	42310
5.6529	42563
5.6592	40061
5.66552	41291
5.67183	40879
5.67813	40213
5.68445	39668
5.69075	39940
5.69707	39634
5.70338	38904
5.70968	38630
5.716	38226
5.7223	38427
5.72862	36748
5.73492	37412
5.74123	36612
5.74755	36443
5.75385	37094
5.76017	36113
5.76647	39213
5.77278	63484
5.7791	181492
5.7854	440013
5.79172	727325
5.79802	861768
5.80433	759037
5.81063	512800
5.81695	305622
5.82327	187064
5.82957	131536
5.83588	103750
5.84218	88983
5.8485	80760
5.8548	73075
5.86112	66372
5.86743	62920
5.87373	56784
5.88005	53680
5.88635	51690
5.89267	48873
5.89898	48016
5.90528	45202
5.9116	42736
5.9179	41030
5.92422	40643
5.93052	39069
5.93683	37876
5.94315	37046
5.94945	36685
5.95577	35378
5.96207	35519
5.96838	33776
5.9747	33769
5.981	32772
5.98732	33183
5.99362	33044
5.99993	31594
6.00623	31929
6.01255	31054
6.01887	30731
6.02517	30848
6.03148	30353
6.03778	29326
6.0441	29339
6.05042	29120
6.05672	28982
6.06303	29484
6.06933	29265
6.07565	28482
6.08195	28146
6.08827	27945
6.09458	28758
6.10088	27734
6.1072	27565
6.1135	27684
6.11982	26537
6.12613	26801
6.13243	26957
6.13875	26274
6.14505	26296
6.15137	25837
6.15767	26432
6.16398	25335
6.1703	24843
6.1766	25016
6.18292	25112
6.18922	24739
6.19553	24800
6.20185	24272
6.20815	24396
6.21447	24655
6.22077	23819
6.22708	24555
6.23338	24173
6.2397	24730
6.24602	24214
6.25232	24299
6.25863	23915
6.26493	23433
6.27125	23252
6.27757	23750
6.28387	23251
6.29018	23132
6.29648	23115
6.3028	23497
6.3091	23467
6.31542	23974
6.32173	26603
6.32803	28046
6.33435	30169
6.34065	29255
6.34697	27922
6.35327	27944
6.35958	26734
6.3659	26344
6.3722	24852
6.37852	24319
6.38482	23323
6.39113	23318
6.39745	21976
6.40375	22257
6.41007	22149
6.41637	23238
6.42268	30569
6.42898	44650
6.4353	57377
6.44162	60670
6.44792	56098
6.45423	50664
6.46053	44884
6.46685	40860
6.47317	37382
6.47947	34315
6.48578	33339
6.49208	32459
6.4984	31733
6.5047	31220
6.51102	30321
6.51733	30376
6.52363	28616
6.52995	27207
6.53625	26194
6.54257	25150
6.54888	25389
6.55518	23777
6.5615	22875
6.5678	23442
6.57412	22174
6.58042	22772
6.58673	21131
6.59305	21424
6.59935	21570
6.60567	20716
6.61197	21451
6.61828	20938
6.6246	20434
6.6309	20393
6.63722	20269
6.64352	20140
6.64983	19312
6.65613	19580
6.66245	20787
6.66877	19554
6.67507	20130
6.68138	20356
6.68768	20181
6.694	20288
6.70032	19731
6.70662	19388
6.71293	19254
6.71923	19241
6.72555	18711
6.73185	17927
6.73817	17988
6.74448	18247
6.75078	18244
6.7571	17797
6.7634	18424
6.76972	18079
6.77603	18253
6.78233	17700
6.78865	17657
6.79495	18623
6.80127	17705
6.80757	18769
6.81388	18271
6.8202	18264
6.8265	18062
6.83282	17257
6.83912	17688
6.84543	17463
6.85173	17644
6.85805	18178
6.86437	17737
6.87067	17337
6.87698	17430
6.88328	16741
6.8896	16510
6.89592	17067
6.90222	17440
6.90853	17547
6.91483	19618
6.92115	19066
6.92745	19835
6.93377	19068
6.94008	18843
6.94638	17971
6.9527	17548
6.959	17874
6.96532	17232
6.97163	16749
6.97793	17001
6.98425	16368
6.99055	16174
6.99687	16107
7.00317	16022
7.00948	16309
7.0158	17083
7.0221	16932
7.02842	17189
7.03472	16879
7.04103	15858
7.04735	16732
7.05365	17299
7.05997	16783
7.06627	16047
7.07258	16295
7.07888	16537
7.0852	27174
7.09152	95006
7.09782	231000
7.10413	402779
7.11043	561374
7.11675	720105
7.12307	843861
7.12937	976834
7.13568	1084836
7.14198	1161219
7.1483	1246175
7.1546	1265679
7.16092	1218968
7.16723	944162
7.17353	450425
7.17985	176077
7.18615	91029
7.19247	66303
7.19878	55719
7.20508	48555
7.2114	45768
7.2177	41773
7.22402	37601
7.23032	36191
7.23663	33625
7.24295	31570
7.24925	29077
7.25557	27705
7.26187	26782
7.26818	25439
7.2745	23718
7.2808	24264
7.28712	22591
7.29342	21286
7.29973	21501
7.30603	20349
7.31235	19868
7.31867	18951
7.32497	18965
7.33128	19378
7.33758	18160
7.3439	17854
7.3502	17705
7.35652	18279
7.36283	17694
7.36913	18790
7.37545	19381
7.38175	17975
7.38807	17772
7.39438	16785
7.40068	16393
7.407	16485
7.4133	16532
7.41962	16275
7.42592	15717
7.43223	15687
7.43855	14466
7.44485	15805
7.45117	14698
7.45747	14627
7.46378	15755
7.4701	16712
7.4764	17265
7.48272	17749
7.48902	18230
7.49533	17972
7.50163	18356
7.50795	18970
7.51427	18346
7.52057	18248
7.52688	18487
7.53318	17419
7.5395	16827
7.54582	17820
7.55212	16972
7.55843	17566
7.56473	16838
7.57105	17597
7.57735	17167
7.58367	17355
7.58998	16487
7.59628	16920
7.6026	16234
7.6089	16856
7.61522	16140
7.62153	14775
7.62783	15040
7.63415	15411
7.64045	15074
7.64677	14341
7.65307	14842
7.65938	15486
7.6657	14711
7.672	14711
7.67832	14735
7.68462	15127
7.69093	14403
7.69725	14985
7.70355	15347
7.70987	15244
7.71617	14961
7.72248	16003
7.72878	15518
7.7351	15484
7.74142	14391
7.74772	14614
7.75403	14118
7.76033	13821
7.76665	13321
7.77297	13341
7.77927	13157
7.78558	13317
7.79188	13425
7.7982	14877
7.8045	15833
7.81082	15470
7.81713	16639
7.82343	15835
7.82975	14189
7.83605	14141
7.84237	13541
7.84867	13900
7.85498	14287
7.8613	13642
7.8676	13381
7.87392	13388
7.88022	13207
7.88653	14608
7.89285	15194
7.89915	16017
7.90547	15992
7.91177	16206
7.91808	15369
7.92438	13120
7.9307	12682
7.93702	12926
7.94332	12688
7.94963	12150
7.95593	12461
7.96225	11926
7.96857	12295
7.97487	12070
7.98118	11850
7.98748	11849
7.9938	12022
8.0001	13439
8.00642	16362
8.01273	18933
8.01903	21745
8.02535	23460
8.03165	22808
8.03797	21150
8.04428	19124
8.05058	16475
8.0569	15502
8.0632	14513
8.06952	13961
8.07582	14020
8.08213	16569
8.08845	36511
8.09475	111075
8.10107	288697
8.10737	573520
8.11368	939359
8.12	1332764
8.1263	1734038
8.13262	2145128
8.13892	2510078
8.14523	2883455
8.15153	3264046
8.15785	3563229
8.16417	3542836
8.17047	2580774
8.17678	1095537
8.18308	389946
8.1894	221491
8.19572	176077
8.20202	155204
8.20833	141340
8.21463	155084
8.22095	227463
8.22725	410519
8.23357	728500
8.23988	1128774
8.24618	1519670
8.2525	1680684
8.2588	1394994
8.26512	813608
8.27143	370319
8.27773	189660
8.28405	131564
8.29035	112626
8.29667	102121
8.30297	92664
8.30928	84445
8.3156	79572
8.3219	74766
8.32822	69904
8.33452	65968
8.34083	63385
8.34715	58895
8.35345	58205
8.35977	56690
8.36607	55320
8.37238	51664
8.37868	50344
8.385	48443
8.39132	45979
8.39762	44743
8.40393	43666
8.41023	41588
8.41655	40011
8.42285	39849
8.42917	38513
8.43548	39446
8.44178	38481
8.4481	37610
8.4544	37881
8.46072	36312
8.46703	34934
8.47333	33596
8.47965	31864
8.48595	31218
8.49227	30200
8.49857	28536
8.50488	27130
8.5112	24367
8.5175	22285
8.52382	21303
8.53012	19827
8.53643	19138
8.54275	19274
8.54905	17589
8.55537	18061
8.56167	16694
8.56798	16542
8.57428	16664
8.5806	16223
8.58692	16343
8.59322	15930
8.59953	15943
8.60583	14913
8.61215	14905
8.61847	13790
8.62477	13603
8.63108	13325
8.63738	13194
8.6437	12843
8.65	12104
8.65632	12325
8.66263	12678
8.66893	12261
8.67525	12663
8.68155	12842
8.68787	13448
8.69418	13619
8.70048	13450
8.7068	13021
8.7131	12813
8.71942	13154
8.72572	13388
8.73203	12940
8.73835	12184
8.74465	12569
8.75097	12844
8.75727	13066
8.76358	12513
8.7699	12579
8.7762	12343
8.78252	11921
8.78882	11534
8.79513	11717
8.80143	11744
8.80775	11314
8.81407	10728
8.82037	11375
8.82668	11728
8.83298	11142
8.8393	11931
8.84562	11178
8.85192	11417
8.85823	11100
8.86453	10982
8.87085	10985
8.87715	10949
8.88347	10762
8.88978	11030
8.89608	11251
8.9024	10713
8.9087	10795
8.91502	10149
8.92132	10734
8.92763	11064
8.93395	10237
8.94025	11212
8.94657	10475
8.95287	11031
8.95918	10897
8.9655	10701
8.9718	10468
8.97812	10178
8.98442	10507
8.99073	11023
8.99703	12159
9.00335	12148
9.00967	14132
9.01597	14431
9.02228	13625
9.02858	12687
9.0349	11678
9.04122	12100
9.04752	11274
9.05383	11248
9.06013	11372
9.06645	12712
9.07275	11815
9.07907	13049
9.08538	15226
9.09168	18113
9.098	18769
9.1043	18276
9.11062	16597
9.11693	14575
9.12323	14420
9.12955	13987
9.13585	13249
9.14217	12164
9.14847	12707
9.15478	12661
9.1611	11867
9.1674	11475
9.17372	11753
9.18002	12189
9.18633	13204
9.19265	13139
9.19895	12965
9.20527	13541
9.21157	13025
9.21788	14397
9.22418	14395
9.2305	15496
9.23682	14333
9.24312	13529
9.24943	14103
9.25573	13488
9.26205	13791
9.26837	13217
9.27467	13131
9.28098	13277
9.28728	13247
9.2936	13741
9.2999	12853
9.30622	12283
9.31253	12256
9.31883	11888
9.32515	11457
9.33145	11022
9.33777	11582
9.34408	11172
9.35038	11586
9.3567	11100
9.363	10876
9.36932	10717
9.37562	10722
9.38193	10311
9.38825	11123
9.39455	10408
9.40087	10338
9.40717	10621
9.41348	10607
9.41978	10055
9.4261	10194
9.43242	10398
9.43872	10174
9.44503	9931
9.45133	10151
9.45765	10359
9.46397	9283
9.47027	9530
9.47658	9549
9.48288	9588
9.4892	10608
9.4955	10773
9.50182	11127
9.50813	10804
9.51443	10651
9.52075	10611
9.52705	10433
9.53337	9996
9.53968	10452
9.54598	10486
9.5523	10891
9.5586	10772
9.56492	10974
9.57122	11108
9.57753	10574
9.58385	10308
9.59015	10452
9.59647	9951
9.60277	10158
9.60908	9846
9.6154	10059
9.6217	9838
9.62802	9863
9.63432	9251
9.64063	9526
9.64693	9606
9.65325	9505
9.65957	9912
9.66587	9959
9.67218	9760
9.67848	9398
9.6848	9703
9.69112	9105
9.69742	9728
9.70373	9955
9.71003	9784
9.71635	9464
9.72265	10451
9.72897	11366
9.73528	11114
9.74158	10954
9.7479	10559
9.7542	11243
9.76052	10419
9.76683	10374
9.77313	10120
9.77945	9979
9.78575	10101
9.79207	10233
9.79837	10978
9.80468	9720
9.811	10725
9.8173	10404
9.82362	9770
9.82992	10627
9.83623	9596
9.84255	10102
9.84885	9187
9.85517	9488
9.86147	8941
9.86778	9517
9.87408	9460
9.8804	9471
9.88672	9423
9.89302	9512
9.89933	8910
9.90563	9583
9.91195	9783
9.91825	9725
9.92457	9223
9.93088	9175
9.93718	8996
9.9435	9862
9.9498	9126
9.95612	9088
9.96243	9267
9.96873	9331
9.97505	9149
9.98135	9404
9.98767	9336
9.99397	10078
10.0003	10837
10.0066	11863
10.0129	12725
10.0192	14095
10.0255	14210
10.0318	13472
10.0382	13038
10.0445	13315
10.0508	12169
10.0571	11674
10.0634	11007
10.0697	11078
10.076	10894
10.0823	10590
10.0886	10640
10.0949	10649
10.1012	10175
10.1076	9722
10.1139	9577
10.1202	9801
10.1265	9860
10.1328	10338
10.1391	9488
10.1454	9870
10.1517	9574
10.158	9808
10.1643	9676
10.1707	9927
10.177	9889
10.1833	9527
10.1896	9561
10.1959	9221
10.2022	9583
10.2085	9437
10.2148	9079
10.2211	9645
10.2274	9478
10.2338	9472
10.2401	9112
10.2464	9208
10.2527	9553
10.259	9144
10.2653	9380
10.2716	8777
10.2779	9199
10.2842	9666
10.2905	8890
10.2968	9245
10.3032	8527
10.3095	8844
10.3158	8933
10.3221	9026
10.3284	8812
10.3347	8931
10.341	8886
10.3473	8716
10.3536	9474
10.3599	9438
10.3663	13096
10.3726	29198
10.3789	77633
10.3852	186921
10.3915	388695
10.3978	637932
10.4041	840545
10.4104	876165
10.4167	786250
10.423	637441
10.4294	489380
10.4357	381954
10.442	307403
10.4483	256527
10.4546	219997
10.4609	195630
10.4672	169585
10.4735	157770
10.4798	144483
10.4861	134028
10.4924	125437
10.4988	114869
10.5051	110885
10.5114	106361
10.5177	101606
10.524	95333
10.5303	92110
10.5366	92103
10.5429	87329
10.5492	89227
10.5555	84839
10.5619	82551
10.5682	81515
10.5745	78668
10.5808	76836
10.5871	75971
10.5934	74627
10.5997	71472
10.606	72350
10.6123	69827
10.6186	66312
10.625	59575
10.6313	48696
10.6376	35806
10.6439	23068
10.6502	14414
10.6565	10713
10.6628	9105
10.6691	8595
10.6754	8891
10.6817	8628
10.6881	8800
10.6944	9152
10.7007	9023
10.707	9530
10.7133	9292
10.7196	8814
10.7259	8736
10.7322	8689
10.7385	8464
10.7448	8140
10.7511	7409
10.7575	7921
10.7638	8116
10.7701	8153
10.7764	8656
10.7827	8306
10.789	8594
10.7953	7913
10.8016	8059
10.8079	8258
10.8142	8044
10.8206	8060
10.8269	8332
10.8332	8488
10.8395	8948
10.8458	10497
10.8521	13485
10.8584	16879
10.8647	17256
10.871	17627
10.8773	16629
10.8837	14034
10.89	13037
10.8963	12160
10.9026	11126
10.9089	10638
10.9152	10678
10.9215	10061
10.9278	10098
10.9341	10282
10.9404	10119
10.9467	9600
10.9531	8956
10.9594	9061
10.9657	9298
10.972	9505
10.9783	9397
10.9846	9625
10.9909	9574
10.9972	9059
11.0035	9057
11.0098	9502
11.0162	8820
11.0225	8729
11.0288	8661
11.0351	8634
11.0414	8394
11.0477	8729
11.054	9317
11.0603	9618
11.0666	10869
11.0729	10313
11.0793	10535
11.0856	10955
11.0919	11027
11.0982	10700
11.1045	10405
11.1108	9963
11.1171	9411
11.1234	8601
11.1297	8904
11.136	8289
11.1423	8650
11.1487	8058
11.155	8376
11.1613	8466
11.1676	9593
11.1739	9870
11.1802	10577
11.1865	10840
11.1928	10107
11.1991	9869
11.2054	8714
11.2118	8424
11.2181	8300
11.2244	8155
11.2307	7646
11.237	7827
11.2433	7746
11.2496	8193
11.2559	7837
11.2622	8538
11.2685	7682
11.2749	7814
11.2812	7951
11.2875	7708
11.2938	7911
11.3001	7771
11.3064	7613
11.3127	7607
11.319	7436
11.3253	7898
11.3316	7904
11.338	8663
11.3443	8264
11.3506	8238
11.3569	8240
11.3632	7959
11.3695	7053
11.3758	7514
11.3821	7460
11.3884	6766
11.3947	6645
11.401	7641
11.4074	7219
11.4137	7094
11.42	7384
11.4263	6883
11.4326	6859
11.4389	7200
11.4452	7012
11.4515	6861
11.4578	7363
11.4641	7320
11.4705	7941
11.4768	7589
11.4831	8203
11.4894	8309
11.4957	7639
11.502	7649
11.5083	7453
11.5146	7303
11.5209	7186
11.5272	7330
11.5336	6904
11.5399	7259
11.5462	6806
11.5525	6650
11.5588	6574
11.5651	6405
11.5714	6548
11.5777	6853
11.584	6552
11.5903	6751
11.5966	6733
11.603	6367
11.6093	6917
11.6156	6390
11.6219	6688
11.6282	6914
11.6345	6970
11.6408	6975
11.6471	6812
11.6534	6773
11.6597	6550
11.6661	6708
11.6724	7100
11.6787	6584
11.685	6963
11.6913	6456
11.6976	6374
11.7039	6629
11.7102	6539
11.7165	6419
11.7228	6713
11.7292	6940
11.7355	6685
11.7418	7206
11.7481	7146
11.7544	7401
11.7607	6832
11.767	6984
11.7733	7276
11.7796	7278
11.7859	6731
11.7922	7098
11.7986	7091
11.8049	6810
11.8112	7089
11.8175	6793
11.8238	7203
11.8301	7170
11.8364	6843
11.8427	7250
11.849	6657
11.8553	6642
11.8617	6682
11.868	6751
11.8743	6488
11.8806	6832
11.8869	6451
11.8932	6930
11.8995	6649
11.9058	6237
11.9121	6484
11.9184	6249
11.9248	6691
11.9311	6563
11.9374	6658
11.9437	6288
11.95	6228
11.9563	6508
11.9626	6490
11.9689	6823
11.9752	6572
11.9815	6900
11.9878	6897
11.9942	6705
12.0005	6659
12.0068	6714
12.0131	6183
12.0194	6394
12.0257	6423
12.032	6351
12.0383	6304
12.0446	6346
12.0509	6633
12.0573	6532
12.0636	6841
12.0699	7068
12.0762	7337
12.0825	8272
12.0888	9430
12.0951	10778
12.1014	12190
12.1077	13025
12.114	12064
12.1204	11151
12.1267	10125
12.133	8538
12.1393	8190
12.1456	8353
12.1519	7777
12.1582	7444
12.1645	7726
12.1708	7210
12.1771	6990
12.1835	7062
12.1898	6980
12.1961	6893
12.2024	6585
12.2087	7065
12.215	6568
12.2213	6780
12.2276	7409
12.2339	8508
12.2402	8438
12.2465	8460
12.2529	8250
12.2592	7609
12.2655	7735
12.2718	7914
12.2781	6701
12.2844	7303
12.2907	6909
12.297	7172
12.3033	7025
12.3096	6803
12.316	6329
12.3223	6621
12.3286	6220
12.3349	5951
12.3412	5988
12.3475	6699
12.3538	6376
12.3601	7046
12.3664	7343
12.3727	7887
12.3791	10568
12.3854	13213
12.3917	16271
12.398	18760
12.4043	19923
12.4106	18117
12.4169	15982
12.4232	13825
12.4295	13244
12.4358	12678
12.4421	13993
12.4485	14271
12.4548	13948
12.4611	13053
12.4674	12433
12.4737	11571
12.48	10819
12.4863	11675
12.4926	11552
12.4989	11582
12.5052	11417
12.5116	10425
12.5179	9182
12.5242	8857
12.5305	8856
12.5368	8755
12.5431	7753
12.5494	7704
12.5557	8753
12.562	8355
12.5683	8095
12.5747	7999
12.581	7351
12.5873	7303
12.5936	7156
12.5999	6717
12.6062	6531
12.6125	6466
12.6188	6657
12.6251	6253
12.6314	6177
12.6377	6242
12.6441	6133
12.6504	6057
12.6567	6137
12.663	6083
12.6693	5744
12.6756	6179
12.6819	5941
12.6882	5700
12.6945	5703
[truncated: 3,692 more rows]
