# Supplementary material for: Aerial Warfare: A Volatile Dialogue between the Plant Pathogen Verticillium longisporum and Its Antagonist Paenibacillus polymyxa
Source: Front Plant Sci. 2017 Jul 27;8:1294. doi: 10.3389/fpls.2017.01294 (PMC5529406; doi:10.3389/fpls.2017.01294)
Supplement: Supplementary file 2 [file DataSheet2.ZIP › GCMS data 3 day Verticillium incubations/Verticillium_alone_sample2.D/acqmeth.txt]

                              INSTRUMENT CONTROL PARAMETERS:    GCMS
                              --------------------------------------

   C:\MSDCHEM\1\METHODS\OLD METHODS\SPME TOMISLAV\SPME60M 30MINUTES.M
      Fri Nov 28 05:10:23 2014

Control Information
------- -----------

Sample Inlet      :  GC
Injection Source  :  CTC PAL ALS
Mass Spectrometer :  Enabled

============================================================================
                                CTCPAL METHOD
============================================================================
                    Injection Volume: 1.00 ul
                        Syringe Size: Fiber
                          Cycle File: SPME-Heated

                                CYCLE DETAILS
                               ---------------
             Pre Incubation Time (s): 10
               Incubation Temp. (°C): 30
         Vial Penetration in mm (µl): 22
                 Extraction Time (s): 1800
                           Desorb to: GC Inj1
    Injection Penetration in mm (µl): 54
                 Desorption Time (s): 600
                      GC Runtime (s): 2400

 No Sample Prep method has been assigned to this method.

Oven
Equilibration Time                           0.5 min
Max Temperature                              310 degrees C
Slow Fan                                     Disabled
Oven Program                                 On
    40 °C for 2 min
    then 5 °C/min to 110 °C for 0 min
    then 10 °C/min to 280 °C for 3 min
Run Time                                     36 min


Sample Overlap
Sample overlap is not enabled


Front SS Inlet He
Mode                                         Splitless
Heater                                       On    270 °C
Pressure                                     On    19.024 psi
Total Flow                                   On    19.2 mL/min
Septum Purge Flow                            On    3 mL/min
Gas Saver                                    On    20 mL/min After 2 min
Purge Flow to Split Vent                     15 mL/min at 0.75 min


Thermal Aux 1 (ICPMS Transfer Line)
Heater                                       Off
Temperature Program                          Off
    150 °C for 0 min
Run Time                                     36 min


Thermal Aux 2 (MSD Transfer Line)
Heater                                       On
Temperature Program                          On
    280 °C for 0 min
Run Time                                     36 min


Thermal Aux 3 (ICPMS Injector)
Heater                                       Off
Temperature Program                          Off
    0 °C for 0 min
Run Time                                     36 min


Column #1
J&W 122-5562: 2842.65423
DB-5ms
325 °C: 60 m x 250 µm x 0.25 µm
In: Front SS Inlet He
Out: Vacuum

(Initial)                                    40 °C
Pressure                                     19.024 psi
Flow                                         1.2 mL/min
Average Velocity                             28.088 cm/sec
Holdup Time                                  3.5602 min
Flow Program                                 On
    1.2 mL/min for 0 min
Run Time                                     36 min


Valve 4
Switching Valve                              Off

PCM A-1 He
***Excluded from Affecting GC's Readiness State***
Pressure Program                             Off
    10 psi for 0 min
Run Time                                     36 min


PCM A-2 He
***Excluded from Affecting GC's Readiness State***
Pressure Program                             Off
    10 psi for 0 min
Run Time                                     36 min


Signals
Signal #1: Test Plot                         Save Off
                                             50 Hz
Signal #2: Test Plot                         Save Off
                                             50 Hz
Signal #3: Test Plot                         Save Off
                                             50 Hz
Signal #4: Test Plot                         Save Off
                                             50 Hz

                                MS ACQUISITION PARAMETERS


General Information
------- -----------

Tune File                : atune.u
Acquistion Mode          : Scan


MS Information
-- -----------

Solvent Delay            : 0.00 min

EMV Mode                 : Gain Factor
Gain Factor              : 1.00
Resulting EM Voltage     : 1729

[Scan Parameters]

Low Mass                 : 25.0
High Mass                : 300.0
Threshold                : 50
Sample #                 : 3       A/D Samples    8

[MSZones]

MS Source                : 230 C   maximum 250 C
MS Quad                  : 150 C   maximum 200 C


                             END OF MS ACQUISITION PARAMETERS


                              TUNE PARAMETERS for SN: US71236641
                        -----------------------------

 Trace Ion Detection is OFF.

 EMISSION    :      34.610
 ENERGY      :      69.922
 REPELLER    :      26.437
 IONFOCUS    :      90.157
 ENTRANCE_LE :      25.500
 EMVOLTS     :    1729.412
                               Actual EMV  :    1729.41
                               GAIN FACTOR :       0.98
 AMUGAIN     :    1860.000
 AMUOFFSET   :     124.688
 FILAMENT    :       1.000
 DCPOLARITY  :       0.000
 ENTLENSOFFS :      17.820
 MASSGAIN    :    -730.000   
 MASSOFFSET  :     -34.000   

                           END OF TUNE PARAMETERS
                      ------------------------------------


                               END OF INSTRUMENT CONTROL PARAMETERS
                               ------------------------------------
