# Supplementary material for: Aerial Warfare: A Volatile Dialogue between the Plant Pathogen Verticillium longisporum and Its Antagonist Paenibacillus polymyxa
Source: Front Plant Sci. 2017 Jul 27;8:1294. doi: 10.3389/fpls.2017.01294 (PMC5529406; doi:10.3389/fpls.2017.01294)
Supplement: Supplementary file 2 [file DataSheet2.ZIP › GCMS data 3 day Verticillium incubations/Verticillium_alone_sample2.D/GC.ini]

[7890 DriverItem]
gc.fw=A.01.15
gc.sn=CN10728162
gc.ready=3.0000
gc.status=1.0000
ALS.fr.present=0.0000
ALS.fr.syringe=<item not found>
ALS.fr.volume=<item not found>
ALS.bk.present=0.0000
ALS.bk.syringe=<item not found>
ALS.bk.volume=<item not found>
ALS.tray.present=0.0000
ALS.bcr.present=0.0000
gc.runlength=36.0000
gc.runtime=35.9999
gc.postrun=0.0000
gc.posttime=<item not found>
gc.pressureunits=1.0000
Oven.T.state=1.0000
Oven.T.actual=266.5241
Oven.T.setpoint=40.0000
oven.T.ramp=250,40,2,5,110,0,10,280,3
inlet.fr.T.state=1.0000
inlet.fr.T.actual=270.0200
inlet.fr.T.setpoint=270.0000
inlet.fr.column=1.0000
inlet.bk.T.state=<item not found>
inlet.bk.T.actual=<item not found>
inlet.bk.T.setpoint=<item not found>
inlet.bk.column=<item not found>
inlet.fr.gas=He
inlet.fr.p.actual=2717138.0000
inlet.fr.f.actual=0.0028
inlet.fr.mode=SPLITLESS
inlet.fr.splitratio=50.0000
inlet.bk.p.actual=<item not found>
inlet.bk.f.actual=<item not found>
inlet.bk.splitratio=<item not found>
Column.1.F.actual=1.2572
Column.2.F.actual=0.0000
Column.3.F.actual=0.0000
Column.4.F.actual=0.0000
Column.5.F.actual=0.0000
Column.6.F.actual=0.0000
column.1.L=60.0000
column.1.D=0.0003
column.1.t=0.0000
column.1.max=325.0000
column.1.name=J&W 122-5562
column.1.type=DB-5ms
column.2.L=10.0000
column.2.D=0.0003
column.2.t=0.0000
column.2.max=340.0000
column.2.name=Zebron 7CG-G000-00-GZ
column.2.type=Zebron Guard Column 
column.3.L=2.6000
column.3.D=0.0002
column.3.t=0.0000
column.3.max=450.0000
column.3.name=Agilent 260/0.18
column.3.type=260cm 0.18mm
column.4.L=30.0000
column.4.D=0.0003
column.4.t=0.0000
column.4.max=325.0000
column.4.name=Agilent 19091S-433
column.4.type=HP-5MS  5% Phenyl Methyl Silox
column.5.L=25.0000
column.5.D=0.0003
column.5.t=0.0000
column.5.max=450.0000
column.6.L=30.0000
column.6.D=0.0003
column.6.t=0.0000
column.6.max=325.0000
column.6.name=Agilent 19091S-433UI
column.6.type=Ultra Inert HP5MS
Column.1.description.Present=true
Column.1.description.NominalLength=60
Column.1.description.NominalDiameter=0.00025
Column.1.description.FilmThickness=2.5E-07
Column.1.description.InletConnection=FRONT_INLET
Column.1.description.OutletConnection=VACUUM
Column.1.description.CalculatedLength=60
Column.1.description.CalculatedDiameter=0.00025
Column.1.description.CalibrationMode=UNCALIBRATED
Column.1.description.CalibrationDateTime=2000-01-02T00:00:00
Column.1.description.ColumnMaxTemp=325
Column.1.description.Name=J&amp;W 122-5562
Column.1.description.Type=DB-5ms
Column.1.description.SerialNumber=2842.65423
Column.2.description.Present=true
Column.2.description.NominalLength=10
Column.2.description.NominalDiameter=0.00032
Column.2.description.FilmThickness=0
Column.2.description.InletConnection=NONE
Column.2.description.OutletConnection=VACUUM
Column.2.description.CalculatedLength=10
Column.2.description.CalculatedDiameter=0.00032
Column.2.description.CalibrationMode=UNCALIBRATED
Column.2.description.CalibrationDateTime=2000-01-02T00:00:00
Column.2.description.ColumnMaxTemp=340
Column.2.description.Name=Zebron 7CG-G000-00-GZ
Column.2.description.Type=Zebron Guard Column 
Column.2.description.SerialNumber=2697.78004
Column.3.description.Present=true
Column.3.description.NominalLength=2.6
Column.3.description.NominalDiameter=0.00018
Column.3.description.FilmThickness=0
Column.3.description.InletConnection=NONE
Column.3.description.OutletConnection=NONE
Column.3.description.CalculatedLength=2.6
Column.3.description.CalculatedDiameter=0.00018
Column.3.description.CalibrationMode=UNCALIBRATED
Column.3.description.CalibrationDateTime=2000-01-02T00:00:00
Column.3.description.ColumnMaxTemp=450
Column.3.description.Name=Agilent 260/0.18
Column.3.description.Type=260cm 0.18mm
Column.3.description.SerialNumber=""
Column.4.description.Present=true
Column.4.description.NominalLength=30
Column.4.description.NominalDiameter=0.00025
Column.4.description.FilmThickness=2.5E-07
Column.4.description.InletConnection=NONE
Column.4.description.OutletConnection=PCM_A_CHANNEL_A
Column.4.description.CalculatedLength=30
Column.4.description.CalculatedDiameter=0.00025
Column.4.description.CalibrationMode=UNCALIBRATED
Column.4.description.CalibrationDateTime=2000-01-02T00:00:00
Column.4.description.ColumnMaxTemp=325
Column.4.description.Name=Agilent 19091S-433
Column.4.description.Type=HP-5MS  5% Phenyl Methyl Silox
Column.4.description.SerialNumber=994.56867
Column.5.description.Present=true
Column.5.description.NominalLength=25
Column.5.description.NominalDiameter=0.00032
Column.5.description.FilmThickness=0
Column.5.description.InletConnection=NONE
Column.5.description.OutletConnection=NONE
Column.5.description.CalculatedLength=25
Column.5.description.CalculatedDiameter=0.00032
Column.5.description.CalibrationMode=UNCALIBRATED
Column.5.description.CalibrationDateTime=2000-01-02T00:00:00
Column.5.description.ColumnMaxTemp=450
Column.5.description.Name=""
Column.5.description.Type=""
Column.5.description.SerialNumber=""
Column.6.description.Present=true
Column.6.description.NominalLength=30
Column.6.description.NominalDiameter=0.00025
Column.6.description.FilmThickness=2.5E-07
Column.6.description.InletConnection=NONE
Column.6.description.OutletConnection=NONE
Column.6.description.CalculatedLength=30
Column.6.description.CalculatedDiameter=0.00025
Column.6.description.CalibrationMode=UNCALIBRATED
Column.6.description.CalibrationDateTime=2000-01-02T00:00:00
Column.6.description.ColumnMaxTemp=325
Column.6.description.Name=Agilent 19091S-433UI
Column.6.description.Type=Ultra Inert HP5MS
Column.6.description.SerialNumber=813.82453
det.fr.T.state=<item not found>
det.fr.T.setpoint=<item not found>
det.fr.T.actual=<item not found>
det.fr.Signal.actual=<item not found>
det.fr.Fuel.actual=<item not found>
det.fr.Utility.actual=<item not found>
det.fr.makeup.actual=<item not found>
det.bk.T.state=<item not found>
det.bk.T.setpoint=<item not found>
det.bk.T.actual=<item not found>
det.bk.Signal.actual=<item not found>
det.bk.Fuel.actual=<item not found>
det.bk.Utility.actual=<item not found>
det.bk.makeup.actual=<item not found>
det.aux.T.state=<item not found>
det.aux.T.setpoint=<item not found>
det.aux.T.actual=<item not found>
det.aux.Signal.actual=<item not found>
det.aux.Fuel.actual=<item not found>
det.aux.Utility.actual=<item not found>
det.aux.makeup.actual=<item not found>
det.4th.T.state=<item not found>
det.4th.T.setpoint=<item not found>
det.4th.T.actual=<item not found>
det.4th.Signal.actual=<item not found>
det.4th.Fuel.actual=<item not found>
det.4th.Utility.actual=<item not found>
det.4th.makeup.actual=<item not found>
AuxH.1.T.state=0.0000
AuxH.1.T.type=<item not found>
AuxH.1.T.actual=27.6992
AuxH.1.T.setpoint=150.0000
AuxH.2.T.state=1.0000
AuxH.2.T.type=<item not found>
AuxH.2.T.actual=280.0041
AuxH.2.T.setpoint=280.0000
AuxH.3.T.state=0.0000
AuxH.3.T.type=<item not found>
AuxH.3.T.actual=25.4608
AuxH.3.T.setpoint=0.0000
rtlpressure=1311624.8610
rtlpressure.1=1311624.8610
rtlpressure.2=<item not found>
rtlpressure.3=<item not found>
rtlpressure.4=<item not found>
rtlpressure.5=<item not found>
rtlpressure.6=<item not found>
Valve.1.state=0.0000
Valve.2.state=0.0000
Valve.3.state=0.0000
Valve.4.state=0.0000
Valve.5.state=0.0000
Valve.6.state=0.0000
Valve.7.state=0.0000
Valve.8.state=0.0000
APC.1.A.P.actual=<item not found>
APC.1.B.P.actual=<item not found>
APC.1.C.P.actual=<item not found>
APC.2.A.P.actual=<item not found>
APC.2.B.P.actual=<item not found>
APC.2.C.P.actual=<item not found>
APC.3.A.P.actual=<item not found>
APC.3.B.P.actual=<item not found>
APC.3.C.P.actual=<item not found>
APC.1.A.P.setpoint=<item not found>
APC.1.B.P.setpoint=<item not found>
APC.1.C.P.setpoint=<item not found>
APC.2.A.P.setpoint=<item not found>
APC.2.B.P.setpoint=<item not found>
APC.2.C.P.setpoint=<item not found>
APC.3.A.P.setpoint=<item not found>
APC.3.B.P.setpoint=<item not found>
APC.3.C.P.setpoint=<item not found>
APC.1.A.P.gas=<item not found>
APC.1.B.P.gas=<item not found>
APC.1.C.P.gas=<item not found>
APC.2.A.P.gas=<item not found>
APC.2.B.P.gas=<item not found>
APC.2.C.P.gas=<item not found>
APC.3.A.P.gas=<item not found>
APC.3.B.P.gas=<item not found>
APC.3.C.P.gas=<item not found>
pcm.1.a.P.setpoint=689475.0000
pcm.1.b.P.setpoint=689475.7000
pcm.2.a.P.setpoint=<item not found>
pcm.2.b.P.setpoint=<item not found>
pcm.3.a.P.setpoint=<item not found>
pcm.3.b.P.setpoint=<item not found>
pcm.1.a.P.actual=2492.0000
pcm.1.b.P.actual=284221.0000
pcm.2.a.P.actual=<item not found>
pcm.2.b.P.actual=<item not found>
pcm.3.a.P.actual=<item not found>
pcm.3.b.P.actual=<item not found>
pcm.1.a.F.actual=17.6926
pcm.1.b.F.actual=<item not found>
pcm.2.a.F.actual=<item not found>
pcm.2.b.F.actual=<item not found>
pcm.3.a.F.actual=<item not found>
pcm.3.b.F.actual=<item not found>
pcm.1.a.gas=<item not found>
pcm.1.b.gas=<item not found>
pcm.2.a.gas=<item not found>
pcm.2.b.gas=<item not found>
pcm.3.a.gas=<item not found>
pcm.3.b.gas=<item not found>
AuxP.1.P.actual=2492.0000
AuxP.2.P.actual=284221.0000
AuxP.3.P.actual=<item not found>
AuxP.4.P.actual=<item not found>
AuxP.5.P.actual=<item not found>
AuxP.6.P.actual=<item not found>
AuxP.7.P.actual=<item not found>
AuxP.8.P.actual=<item not found>
AuxP.9.P.actual=<item not found>
