# Supplementary material for: Aerial Warfare: A Volatile Dialogue between the Plant Pathogen Verticillium longisporum and Its Antagonist Paenibacillus polymyxa
Source: Front Plant Sci. 2017 Jul 27;8:1294. doi: 10.3389/fpls.2017.01294 (PMC5529406; doi:10.3389/fpls.2017.01294)
Supplement: Supplementary file 2 [file DataSheet2.ZIP › GCMS data 3 day Verticillium incubations/Verticillium_alone_sample2.D/tic_front.csv]

C:\MSDCHEM\1\DATA\TOMISLAV\141127_1\2V432.D 28 Nov 14 4:34 am
Start of data points
0.0938167	29719
0.100117	29958
0.106433	29032
0.11275	29210
0.11905	30165
0.125367	29438
0.131667	29530
0.137983	28691
0.144283	29479
0.1506	29602
0.156917	28568
0.163217	28427
0.169533	29210
0.175833	28738
0.18215	27545
0.188467	29216
0.194767	28593
0.201083	28629
0.207383	28267
0.2137	28185
0.22	28335
0.226317	28500
0.232633	29167
0.238933	28731
0.24525	29129
0.25155	28657
0.257867	28594
0.264183	28409
0.270483	28058
0.2768	28104
0.2831	27348
0.289417	27713
0.295717	28602
0.302033	27848
0.30835	28036
0.31465	28875
0.320967	27911
0.327267	28102
0.333583	28565
0.339883	27498
0.3462	28351
0.352517	28111
0.358817	28614
0.365133	27587
0.371433	28107
0.37775	27407
0.384067	28855
0.390367	28033
0.396683	28981
0.402983	28787
0.4093	27385
0.4156	27712
0.421917	28324
0.428233	27512
0.434533	27867
0.44085	28545
0.44715	27490
0.453467	28059
0.459783	27142
0.466083	27842
0.4724	26957
0.4787	27672
0.485017	27815
0.491317	27786
0.497633	26735
0.50395	28222
0.51025	27008
0.516567	28652
0.522867	27855
0.529183	26473
0.5355	27333
0.5418	27669
0.548117	26879
0.554417	27130
0.560733	27277
0.567033	27050
0.57335	27132
0.579667	27212
0.585967	26321
0.592283	27734
0.598583	28512
0.6049	27496
0.611217	27195
0.617517	27414
0.623833	27233
0.630133	26908
0.63645	27484
0.64275	26538
0.649067	28028
0.655383	27537
0.661683	27972
0.668	27452
0.6743	26560
0.680617	26883
0.686933	27877
0.693233	26859
0.69955	26587
0.70585	26756
0.712167	26799
0.718467	26900
0.724783	26556
0.7311	27484
0.7374	26563
0.743717	26983
0.750017	26327
0.756333	27512
0.76265	26487
0.76895	26503
0.775267	26385
0.781567	26715
0.787883	27337
0.794183	27437
0.8005	27107
0.806817	26790
0.813117	27371
0.819433	26536
0.825733	27142
0.83205	26921
0.83835	27110
0.844667	26311
0.850983	26668
0.857283	27310
0.8636	26533
0.8699	27254
0.876217	25593
0.882533	25899
0.888833	26982
0.89515	26497
0.90145	26206
0.907767	26521
0.914067	26878
0.920383	25932
0.9267	26692
0.933	26561
0.939317	25876
0.945617	27016
0.951933	26380
0.95825	25599
0.96455	26509
0.970867	25608
0.977167	26343
0.983483	26922
0.989783	26584
0.9961	26131
1.00242	27444
1.00872	25684
1.01503	27327
1.02133	25728
1.02765	26350
1.03397	26509
1.04027	25790
1.04658	25469
1.05288	26084
1.0592	25940
1.0655	25810
1.07182	26540
1.07813	25794
1.08443	25841
1.09075	26225
1.09705	25874
1.10337	26597
1.10968	26520
1.11598	26354
1.1223	25802
1.1286	25223
1.13492	25830
1.14122	26163
1.14753	26000
1.15385	25911
1.16015	25965
1.16647	26038
1.17277	25910
1.17908	26386
1.1854	25938
1.1917	26076
1.19802	26402
1.20432	25873
1.21063	26202
1.21693	26054
1.22325	24935
1.22957	26109
1.23587	25985
1.24218	26203
1.24848	25889
1.2548	25849
1.26112	26174
1.26742	26650
1.27373	26038
1.28003	25677
1.28635	26606
1.29265	26126
1.29897	25406
1.30528	25930
1.31158	26199
1.3179	25629
1.3242	25575
1.33052	26039
1.33682	25487
1.34313	26500
1.34945	24769
1.35575	25521
1.36207	25525
1.36837	26604
1.37468	25554
1.381	25860
1.3873	25330
1.39362	26241
1.39992	26041
1.40623	25090
1.41253	25447
1.41885	25157
1.42517	25906
1.43147	26015
1.43778	25880
1.44408	26283
1.4504	25672
1.45672	25845
1.46302	25904
1.46933	25757
1.47563	25125
1.48195	25922
1.48825	26062
1.49457	26534
1.50088	25639
1.50718	26026
1.5135	25501
1.5198	24900
1.52612	25714
1.53243	25172
1.53873	25906
1.54505	25636
1.55135	25790
1.55767	25435
1.56397	25427
1.57028	25324
1.5766	25940
1.5829	25721
1.58922	25603
1.59552	25973
1.60183	24590
1.60815	25908
1.61445	23824
1.62077	25738
1.62707	25678
1.63338	25599
1.63968	26015
1.646	25056
1.65232	25093
1.65862	25061
1.66493	25554
1.67123	25685
1.67755	24709
1.68387	25468
1.69017	26062
1.69648	27103
1.70278	27202
1.7091	26311
1.7154	26490
1.72172	25408
1.72803	25789
1.73433	25213
1.74065	25911
1.74695	25129
1.75327	25661
1.75958	26573
1.76588	25484
1.7722	25179
1.7785	24688
1.78482	25520
1.79112	24807
1.79743	25853
1.80375	25297
1.81005	25433
1.81637	26151
1.82267	25925
1.82898	25256
1.83528	25742
1.8416	25425
1.84792	26226
1.85422	25768
1.86053	24441
1.86683	25539
1.87315	25181
1.87947	25457
1.88577	24704
1.89208	25545
1.89838	24943
1.9047	25665
1.911	25408
1.91732	25933
1.92363	25740
1.92993	25435
1.93625	25610
1.94255	25136
1.94887	25053
1.95518	25684
1.96148	25236
1.9678	26282
1.9741	25619
1.98042	25080
1.98672	25084
1.99303	25171
1.99935	26098
2.00565	24976
2.01197	25272
2.01827	24415
2.02458	25727
2.0309	25917
2.0372	26648
2.04352	25943
2.04982	24958
2.05613	25907
2.06243	24843
2.06875	24493
2.07507	25802
2.08137	25454
2.08768	25958
2.09398	25788
2.1003	25792
2.10662	26177
2.11292	25711
2.11923	24026
2.12553	25531
2.13185	24793
2.13815	25484
2.14447	25007
2.15078	25005
2.15708	26128
2.1634	25327
2.1697	25319
2.17602	25185
2.18233	25272
2.18863	26447
2.19495	26064
2.20125	24930
2.20757	25111
2.21387	25443
2.22018	24884
2.2265	25606
2.2328	25299
2.23912	25434
2.24542	26091
2.25173	25516
2.25805	25052
2.26435	25742
2.27067	25639
2.27697	25742
2.28328	25305
2.28958	25354
2.2959	25497
2.30222	25966
2.30852	25919
2.31483	25470
2.32113	26163
2.32745	25158
2.33375	25328
2.34007	24348
2.34638	24850
2.35268	24744
2.359	26296
2.3653	26063
2.37162	26299
2.37793	25951
2.38423	24764
2.39055	24718
2.39685	24706
2.40317	25083
2.40947	25426
2.41578	25818
2.4221	25416
2.4284	25514
2.43472	25010
2.44102	25122
2.44733	25636
2.45365	25583
2.45995	25353
2.46627	25352
2.47257	25928
2.47888	26221
2.48518	25814
2.4915	25696
2.49782	25270
2.50412	25926
2.51043	25081
2.51673	26020
2.52305	25572
2.52937	25602
2.53567	24995
2.54198	24926
2.54828	25903
2.5546	24641
2.5609	25056
2.56722	25752
2.57353	25238
2.57983	24637
2.58615	25689
2.59245	25408
2.59877	27102
2.60508	24709
2.61138	24898
2.6177	25213
2.624	25540
2.63032	24920
2.63662	26193
2.64293	25627
2.64925	25581
2.65555	25694
2.66187	25880
2.66817	25647
2.67448	25480
2.6808	25100
2.6871	25112
2.69342	25286
2.69972	24919
2.70603	25284
2.71233	24570
2.71865	24711
2.72497	25789
2.73127	25002
2.73758	26074
2.74388	25426
2.7502	25077
2.75652	25045
2.76282	25732
2.76913	25809
2.77543	24885
2.78175	24778
2.78805	25873
2.79437	24977
2.80068	25725
2.80698	25614
2.8133	25123
2.8196	24295
2.82592	24690
2.83222	25199
2.83853	25225
2.84485	25833
2.85115	24342
2.85747	25873
2.86377	25725
2.87008	25683
2.8764	25075
2.8827	25589
2.88902	25453
2.89532	24886
2.90163	25547
2.90793	25345
2.91425	25389
2.92057	25857
2.92687	26455
2.93318	25707
2.93948	25674
2.9458	25280
2.95212	25173
2.95842	25155
2.96473	24988
2.97103	25750
2.97735	24193
2.98365	25331
2.98997	24833
2.99628	25031
3.00258	24643
3.0089	24740
3.0152	25159
3.02152	25588
3.02783	25072
3.03413	25748
3.04045	25565
3.04675	25915
3.05307	24549
3.05937	25522
3.06568	25182
3.072	25339
3.0783	24847
3.08462	25166
3.09092	25674
3.09723	25586
3.10355	25149
3.10985	25163
3.11617	25891
3.12247	25205
3.12878	25485
3.13508	25397
3.1414	25944
3.14772	24623
3.15402	25067
3.16033	24940
3.16663	25627
3.17295	24975
3.17927	25144
3.18557	24835
3.19188	24609
3.19818	25151
3.2045	26070
3.2108	25182
3.21712	25915
3.22343	26047
3.22973	25916
3.23605	24114
3.24235	25846
3.24867	25202
3.25498	25274
3.26128	25218
3.2676	25122
3.2739	25861
3.28022	25090
3.28652	24625
3.29283	25103
3.29915	25861
3.30545	25442
3.31177	25530
3.31807	25260
3.32438	25046
3.33068	24513
3.337	26014
3.34332	25415
3.34962	25236
3.35593	25583
3.36223	25006
3.36855	25839
3.37487	25209
3.38117	24477
3.38748	25566
3.39378	24990
3.4001	25099
3.4064	24572
3.41272	25137
3.41903	26032
3.42533	24773
3.43165	25759
3.43795	24848
3.44427	25587
3.45058	25433
3.45688	25182
3.4632	25702
3.4695	25760
3.47582	25164
3.48212	25289
3.48843	25937
3.49475	24946
3.50105	25748
3.50737	24849
3.51367	24995
3.51998	25655
3.5263	25277
3.5326	25844
3.53892	24824
3.54522	25635
3.55153	24698
3.55783	25291
3.56415	24580
3.57047	25141
3.57677	25496
3.58308	25298
3.58938	25627
3.5957	24978
3.60202	25195
3.60832	25153
3.61463	25327
3.62093	24458
3.62725	25803
3.63355	24901
3.63987	25496
3.64618	24646
3.65248	25129
3.6588	24862
3.6651	24956
3.67142	24740
3.67773	25970
3.68403	24115
3.69035	24738
3.69665	25654
3.70297	25155
3.70927	24721
3.71558	25570
3.7219	23792
3.7282	23586
3.73452	23667
3.74082	28915
3.74713	45082
3.75345	89643
3.75975	215293
3.76607	472142
3.77237	949021
3.77868	1745092
3.78498	2755807
3.7913	3610957
3.79762	3731675
3.80392	3483953
3.81023	3298922
3.81653	3293151
3.82285	3509428
3.82917	3569811
3.83547	3546405
3.84178	3527934
3.84808	3358557
3.8544	3228709
3.8607	3112570
3.86702	2973061
3.87333	2888699
3.87963	2875040
3.88595	2807874
3.89225	2791405
3.89857	2743682
3.90487	2733648
3.91118	2681630
3.9175	2674884
3.9238	2625186
3.93012	2630658
3.93642	2578382
3.94273	2561112
3.94905	2557165
3.95535	2511241
3.96167	2509677
3.96797	2510545
3.97428	2484863
3.98058	2503236
3.9869	2497788
3.99322	2444907
3.99952	2457777
4.00583	2414911
4.01213	2418493
4.01845	2396420
4.02477	2399970
4.03107	2386242
4.03738	2384946
4.04368	2351121
4.05	2363866
4.0563	2315124
4.06262	2295467
4.06893	2300202
4.07523	2271711
4.08155	2280604
4.08785	2263963
4.09417	2249479
4.10048	2257455
4.10678	2239717
4.1131	2215818
4.1194	2226507
4.12572	2184431
4.13202	2184450
4.13833	2177186
4.14465	2145601
4.15095	2161924
4.15727	2130750
4.16357	2159151
4.16988	2269340
4.1762	2666738
4.1825	3189555
4.18882	3413164
4.19512	3205756
4.20143	2861720
4.20773	2615128
4.21405	2500542
4.22037	2400506
4.22667	2355562
4.23298	2293241
4.23928	2230144
4.2456	2195901
4.25192	2137967
4.25822	2097996
4.26453	2088712
4.27083	2043505
4.27715	2033327
4.28345	2005370
4.28977	2001698
4.29608	1978992
4.30238	1954176
4.3087	1936540
4.315	1900209
4.32132	1900529
4.32763	1868791
4.33393	1852508
4.34025	1849190
4.34655	1809235
4.35287	1813361
4.35917	1816125
4.36548	1791441
4.3718	1827762
4.3781	1871852
4.38442	1881519
4.39072	1876068
4.39703	1820161
4.40333	1777289
4.40965	1773126
4.41597	1751775
4.42227	1740934
4.42858	1727530
4.43488	1703640
4.4412	1688308
4.44752	1654888
4.45382	1658119
4.46013	1639561
4.46643	1617498
4.47275	1617151
4.47905	1602377
4.48537	1578539
4.49168	1552903
4.49798	1469293
4.5043	1285826
4.5106	1049621
4.51692	780700
4.52323	522989
4.52953	319301
4.53585	195109
4.54215	144853
4.54847	130192
4.55477	130867
4.56108	129939
4.5674	129079
4.5737	126898
4.58002	124517
4.58632	121822
4.59263	122193
4.59895	119045
4.60525	116943
4.61157	117554
4.61787	116994
4.62418	113998
4.63048	112361
4.6368	112715
4.64312	109263
4.64942	109216
4.65573	107026
4.66203	105039
4.66835	106172
4.67467	106263
4.68097	104401
4.68728	102216
4.69358	103227
4.6999	102732
4.7062	100300
4.71252	99472
4.71883	98306
4.72513	97829
4.73145	97741
4.73775	96592
4.74407	97791
4.75038	94180
4.75668	95417
4.763	96774
4.7693	96890
4.77562	100903
4.78192	98117
4.78823	94837
4.79455	91843
4.80085	90924
4.80717	91148
4.81347	90817
4.81978	89324
4.8261	87051
4.8324	86020
4.83872	85518
4.84502	83276
4.85133	85050
4.85763	84124
4.86395	83200
4.87027	82644
4.87657	84404
4.88288	99664
4.88918	132155
4.8955	153231
4.9018	150785
4.90812	135016
4.91443	120654
4.92073	116661
4.92705	112072
4.93335	107795
4.93967	101929
4.94598	97620
4.95228	91499
4.9586	89771
4.9649	86856
4.97122	86371
4.97752	85758
4.98383	81651
4.99015	81801
4.99645	78730
5.00277	76090
5.00907	75859
5.01538	74881
5.0217	76350
5.028	73552
5.03432	73694
5.04062	71628
5.04693	72146
5.05323	71004
5.05955	69088
5.06587	69328
5.07217	68451
5.07848	66180
5.08478	66641
5.0911	66273
5.09742	65070
5.10372	64732
5.11003	63451
5.11633	62728
5.12265	61879
5.12895	62525
5.13527	62277
5.14158	62782
5.14788	61823
5.1542	60797
5.1605	60864
5.16682	58861
5.17313	60172
5.17943	59843
5.18575	58864
5.19205	58576
5.19837	58632
5.20467	58113
5.21098	57711
5.2173	57264
5.2236	56446
5.22992	55360
5.23622	56298
5.24253	58011
5.24885	61103
5.25515	60020
5.26147	59644
5.26777	57813
5.27408	56642
5.28038	57246
5.2867	56822
5.29302	55430
5.29932	58434
5.30563	57491
5.31193	56900
5.31825	59363
5.32457	64683
5.33087	72037
5.33718	74906
5.34348	72130
5.3498	69872
5.3561	65953
5.36242	64181
5.36873	64118
5.37503	61044
5.38135	59157
5.38765	56962
5.39397	56148
5.40027	54707
5.40658	55544
5.4129	56394
5.4192	55207
5.42552	56938
5.43182	54630
5.43813	54467
5.44445	52875
5.45075	51698
5.45707	49821
5.46337	50680
5.46968	49542
5.47598	49507
5.4823	48252
5.48862	48265
5.49492	48318
5.50123	46935
5.50753	45552
5.51385	44691
5.52017	45554
5.52647	45364
5.53278	44305
5.53908	44569
5.5454	45248
5.5517	48320
5.55802	57168
5.56433	69281
5.57063	72469
5.57695	68454
5.58325	62751
5.58957	59320
5.59588	58282
5.60218	55538
5.6085	54775
5.6148	52899
5.62112	49990
5.62742	49073
5.63373	47878
5.64005	49107
5.64635	52718
5.65267	55958
5.65897	59844
5.66528	64833
5.6716	69604
5.6779	76242
5.68422	80981
5.69052	86688
5.69683	94597
5.70313	100129
5.70945	105553
5.71577	93217
5.72207	64421
5.72838	52513
5.73468	48436
5.741	46466
5.74732	44413
5.75362	43089
5.75993	41687
5.76623	40218
5.77255	40181
5.77885	51179
5.78517	115782
5.79148	234672
5.79778	346581
5.8041	367480
5.8104	314624
5.81672	246928
5.82303	199793
5.82933	167779
5.83565	144547
5.84195	126172
5.84827	110219
5.85457	95640
5.86088	86407
5.8672	77620
5.8735	72054
5.87982	67047
5.88612	60997
5.89243	57872
5.89873	54768
5.90505	52591
5.91137	49594
5.91767	46511
5.92398	45207
5.93028	44020
5.9366	42686
5.94292	40433
5.94922	40298
5.95553	37528
5.96183	37208
5.96815	37765
5.97445	36334
5.98077	34391
5.98708	33646
5.99338	32957
5.9997	33338
6.006	31041
6.01232	31193
6.01863	32398
6.02493	30833
6.03125	31130
6.03755	30276
6.04387	30024
6.05017	30831
6.05648	30160
6.0628	29070
6.0691	29034
6.07542	28389
6.08172	28721
6.08803	27144
6.09435	27507
6.10065	27133
6.10697	26607
6.11327	28094
6.11958	27140
6.12588	27289
6.1322	27120
6.13852	26262
6.14482	27141
6.15113	26750
6.15743	25836
6.16375	24922
6.17007	25620
6.17637	24878
6.18268	25008
6.18898	25334
6.1953	25091
6.2016	24973
6.20792	24840
6.21423	24355
6.22053	24298
6.22685	25048
6.23315	24473
6.23947	23918
6.24578	24868
6.25208	24290
6.2584	23797
6.2647	24063
6.27102	24392
6.27732	23641
6.28363	24386
6.28995	23546
6.29625	23952
6.30257	23456
6.30887	24195
6.31518	24584
6.3215	26360
6.3278	27683
6.33412	30572
6.34042	30693
6.34673	30292
6.35303	29041
6.35935	27468
6.36567	27285
6.37197	26181
6.37828	26018
6.38458	26331
6.3909	24197
6.39722	24077
6.40352	24157
6.40983	23099
6.41613	22979
6.42245	23549
6.42875	30747
6.43507	42347
6.44138	48028
6.44768	49950
6.454	48718
6.4603	43834
6.46662	40806
6.47292	39191
6.47923	38904
6.48555	35691
6.49185	35111
6.49817	34375
6.50447	34243
6.51078	36237
6.5171	34324
6.5234	32981
6.52972	32502
6.53602	30795
6.54233	29521
6.54863	27404
6.55495	26428
6.56127	25566
6.56757	25690
6.57388	25692
6.58018	23786
6.5865	24677
6.59282	24115
6.59912	22456
6.60543	23680
6.61173	22470
6.61805	22210
6.62435	22504
6.63067	21815
6.63698	21930
6.64328	21922
6.6496	21487
6.6559	21346
6.66222	22254
6.66853	21345
6.67483	20794
6.68115	20631
6.68745	20713
6.69377	20154
6.70007	19880
6.70638	19727
6.7127	19504
6.719	20097
6.72532	19994
6.73162	19842
6.73793	19686
6.74425	19137
6.75055	18367
6.75687	18678
6.76317	18789
6.76948	18561
6.77578	18825
6.7821	17906
6.78842	19285
6.79472	17671
6.80103	18287
6.80733	18013
6.81365	17500
6.81997	18146
6.82627	17724
6.83258	18165
6.83888	18439
6.8452	18275
6.8515	18886
6.85782	17056
6.86413	17483
6.87043	18080
6.87675	17326
6.88305	17623
6.88937	16785
6.89568	17349
6.90198	17567
6.9083	17841
6.9146	17521
6.92092	19741
6.92722	19335
6.93353	18602
6.93985	18613
6.94615	18757
6.95247	17885
6.95877	18031
6.96508	17743
6.97138	17361
6.9777	17051
6.98402	16760
6.99032	16268
6.99663	16694
7.00293	16136
7.00925	16375
7.01557	15809
7.02187	16098
7.02818	16846
7.03448	16023
7.0408	15892
7.0471	15758
7.05342	16091
7.05973	16085
7.06603	15613
7.07235	15298
7.07865	15694
7.08497	15222
7.09128	15337
7.09758	14562
7.1039	15505
7.1102	15775
7.11652	15221
7.12282	15615
7.12913	16541
7.13545	17306
7.14175	16740
7.14807	17679
7.15437	16899
7.16068	16743
7.167	16531
7.1733	16981
7.17962	16220
7.18592	16633
7.19223	16376
7.19853	16883
7.20485	27398
7.21117	98136
7.21747	243330
7.22378	414212
7.23008	598572
7.2364	753001
7.24272	895211
7.24902	1032269
7.25533	1143943
7.26163	1216007
7.26795	1265407
7.27425	1280989
7.28057	1280127
7.28688	1239457
7.29318	962497
7.2995	492078
7.3058	190280
7.31212	96178
7.31843	67688
7.32473	56031
7.33105	47911
7.33735	42461
7.34367	37663
7.34997	34977
7.35628	31884
7.3626	29633
7.3689	29138
7.37522	27040
7.38152	26327
7.38783	24128
7.39415	23279
7.40045	23445
7.40677	22671
7.41307	20671
7.41938	20400
7.42568	19577
7.432	19285
7.43832	19091
7.44462	18518
7.45093	18518
7.45723	17551
7.46355	17908
7.46985	18109
7.47617	19332
7.48248	20330
7.48878	20536
7.4951	19782
7.5014	19394
7.50772	19974
7.51403	19453
7.52033	18499
7.52665	18599
7.53295	17841
7.53927	19020
7.54557	18336
7.55188	17378
7.5582	18065
7.5645	17657
7.57082	18119
7.57712	18025
7.58343	17378
7.58975	17371
7.59605	17031
7.60237	17230
7.60867	16886
7.61498	17069
7.62128	16728
7.6276	16355
7.63392	16474
7.64022	16040
7.64653	16944
7.65283	15875
7.65915	15336
7.66547	15693
7.67177	15415
7.67808	15230
7.68438	14868
7.6907	15031
7.697	14583
7.70332	15589
7.70963	15236
7.71593	14733
7.72225	14166
7.72855	14706
7.73487	14601
7.74118	14681
7.74748	14577
7.7538	14514
7.7601	14274
7.76642	14356
7.77272	14227
7.77903	15069
7.78535	14229
7.79165	14658
7.79797	14694
7.80427	15291
7.81058	15709
7.8169	15969
7.8232	15780
7.82952	15802
7.83582	15642
7.84213	16135
7.84843	15596
7.85475	15258
7.86107	15103
7.86737	15890
7.87368	15567
7.87998	16000
7.8863	16500
7.89262	15395
7.89892	14838
7.90523	14606
7.91153	13442
7.91785	14035
7.92415	13166
7.93047	13846
7.93678	13270
7.94308	13697
7.9494	13646
7.9557	13461
7.96202	13273
7.96832	13038
7.97463	12694
7.98095	12712
7.98725	12917
7.99357	13067
7.99987	12883
8.00618	14175
8.0125	15709
8.0188	18137
8.02512	18696
8.03142	19700
8.03773	19296
8.04403	18259
8.05035	17394
8.05667	16304
8.06297	15598
8.06928	15402
8.07558	14443
8.0819	14238
8.08822	19146
8.09452	45739
8.10083	138514
8.10713	340661
8.11345	638708
8.11975	1015314
8.12607	1401433
8.13238	1817434
8.13868	2201797
8.145	2515829
8.1513	2635534
8.15762	2249365
8.16393	1413790
8.17023	755536
8.17655	467180
8.18285	343593
8.18917	280922
8.19547	231790
8.20178	200910
8.2081	182621
8.2144	193374
8.22072	270407
8.22702	440048
8.23333	692166
8.23965	910321
8.24595	977891
8.25227	825242
8.25857	566517
8.26488	354797
8.27118	238848
8.2775	185920
8.28382	153042
8.29012	133535
8.29643	119224
8.30273	105778
8.30905	96204
8.31537	90035
8.32167	80571
8.32798	77258
8.33428	70179
8.3406	66313
8.3469	62787
8.35322	58891
8.35953	56186
8.36583	52867
8.37215	52346
8.37845	51304
8.38477	48841
8.39108	47509
8.39738	46171
8.4037	45370
8.41	42536
8.41632	41985
8.42262	40796
8.42893	40460
8.43525	39204
8.44155	39079
8.44787	38418
8.45417	37863
8.46048	37316
8.46678	36742
8.4731	34590
8.47942	32864
8.48572	32826
8.49203	31349
8.49833	29194
8.50465	28026
8.51097	25044
8.51727	23780
8.52358	21167
8.52988	19886
8.5362	18995
8.5425	18434
8.54882	18234
8.55513	17690
8.56143	17436
8.56775	17001
8.57405	16867
8.58037	16528
8.58668	16235
8.59298	15980
8.5993	15896
8.6056	15396
8.61192	14295
8.61822	14131
8.62453	13647
8.63085	12930
8.63715	12703
8.64347	12877
8.64977	12779
8.65608	12413
8.6624	12594
8.6687	11897
8.67502	12345
8.68132	12524
8.68763	12666
8.69393	12844
8.70025	13222
8.70657	13558
8.71287	12840
8.71918	12344
8.72548	12270
8.7318	11996
8.73812	12698
8.74442	12880
8.75073	12327
8.75703	12208
8.76335	12644
8.76965	12346
8.77597	12179
8.78228	11658
8.78858	12669
8.7949	12077
8.8012	11461
8.80752	11632
8.81383	11476
8.82013	11393
8.82645	11667
8.83275	11450
8.83907	11324
8.84537	11166
8.85168	10943
8.858	10997
8.8643	10752
8.87062	10955
8.87692	11115
8.88323	10897
8.88955	10816
8.89585	10469
8.90217	10786
8.90847	11012
8.91478	10664
8.92108	10338
8.9274	10513
8.93372	10640
8.94002	10602
8.94633	10321
8.95263	10632
8.95895	10751
8.96527	10554
8.97157	11013
8.97788	10611
8.98418	10554
8.9905	10482
8.9968	10948
9.00312	11641
9.00943	12408
9.01573	13263
9.02205	12652
9.02835	12177
9.03467	12336
9.04097	11957
9.04728	12014
9.0536	11779
9.0599	11342
9.06622	11585
9.07252	12518
9.07883	13564
9.08515	15474
9.09145	17549
9.09777	19096
9.10407	18992
9.11038	18813
9.11668	17824
9.123	16979
9.12932	15348
9.13562	15248
9.14193	14153
9.14823	13745
9.15455	13238
9.16087	12891
9.16717	12320
9.17348	12482
9.17978	12887
9.1861	13670
9.1924	13848
9.19872	14577
9.20503	14119
9.21133	13589
9.21765	13751
9.22395	13550
9.23027	14522
9.23658	13536
9.24288	12782
9.2492	13097
9.2555	12596
9.26182	12999
9.26812	12247
9.27443	12111
9.28075	12581
9.28705	12081
9.29337	11887
9.29967	12155
9.30598	12194
9.3123	12184
9.3186	11492
9.32492	11800
9.33122	11302
9.33753	11828
9.34383	11759
9.35015	12896
9.35647	11901
9.36277	11955
9.36908	11627
9.37538	12011
9.3817	12141
9.38802	11905
9.39432	10957
9.40063	10862
9.40693	11417
9.41325	10897
9.41955	10672
9.42587	10431
9.43218	10293
9.43848	11001
9.4448	10750
9.4511	9899
9.45742	10127
9.46373	9900
9.47003	10196
9.47635	10247
9.48265	9853
9.48897	10478
9.49527	9972
9.50158	10171
9.5079	10560
9.5142	10818
9.52052	10725
9.52682	10946
9.53313	10506
9.53943	10282
9.54575	10506
9.55207	11041
9.55837	10654
9.56468	11188
9.57098	10759
9.5773	10172
9.58362	10593
9.58992	9764
9.59623	10619
9.60253	10163
9.60885	9726
9.61515	10069
9.62147	9330
9.62778	9490
9.63408	9406
9.6404	9778
9.6467	9439
9.65302	9455
9.65933	9983
9.66563	9665
9.67195	9518
9.67825	9082
9.68457	9378
9.69087	9188
9.69718	9526
9.7035	9119
9.7098	9745
9.71612	10018
9.72242	9922
9.72873	9304
9.73505	9860
9.74135	10311
9.74767	10285
9.75397	11099
9.76028	10573
9.76658	10484
9.7729	9740
9.77922	10360
9.78552	9692
9.79183	10552
9.79813	9868
9.80445	10029
9.81077	10489
9.81707	10367
9.82338	10726
9.82968	10629
9.836	9953
9.8423	9862
9.84862	9721
9.85493	9761
9.86123	9687
9.86755	9616
9.87385	9747
9.88017	9704
9.88648	9372
9.89278	9675
9.8991	8966
9.9054	9323
9.91172	9508
9.91802	9875
9.92433	9466
9.93065	9813
9.93695	9474
9.94327	9122
9.94957	9018
9.95588	9864
9.9622	9834
9.9685	9696
9.97482	9208
9.98112	9209
9.98743	9490
9.99373	9955
10.0001	9771
10.0064	11072
10.0127	12465
10.019	12779
10.0253	13317
10.0316	13422
10.0379	12927
10.0442	13081
10.0505	11984
10.0568	12175
10.0632	11404
10.0695	11501
10.0758	11105
10.0821	10142
10.0884	10702
10.0947	11117
10.101	10506
10.1073	9782
10.1136	10525
10.1199	10086
10.1263	10789
10.1326	10035
10.1389	10187
10.1452	10123
10.1515	9734
10.1578	10123
10.1641	9501
10.1704	9265
10.1767	9709
10.183	9903
10.1893	8878
10.1957	9808
10.202	9707
10.2083	9328
10.2146	9524
10.2209	9912
10.2272	9888
10.2335	9582
10.2398	8882
10.2461	9534
10.2524	9272
10.2588	9059
10.2651	8639
10.2714	9058
10.2777	9467
10.284	9102
10.2903	9005
10.2966	9288
10.3029	9005
10.3092	9354
10.3155	8836
10.3219	8814
10.3282	8752
10.3345	8583
10.3408	8957
10.3471	8801
10.3534	8792
10.3597	9290
10.366	12175
10.3723	22528
10.3786	56815
10.385	139748
10.3913	297146
10.3976	525165
10.4039	754660
10.4102	877325
10.4165	907821
10.4228	827792
10.4291	727266
10.4354	616203
10.4417	509200
10.448	420402
10.4544	357585
10.4607	310587
10.467	271619
10.4733	243309
10.4796	217873
10.4859	195683
10.4922	178559
10.4985	164799
10.5048	153998
10.5111	143357
10.5175	135501
10.5238	126222
10.5301	119902
10.5364	115325
10.5427	111067
10.549	105385
10.5553	103855
10.5616	98291
10.5679	95847
10.5742	92383
10.5806	89475
10.5869	87896
10.5932	84965
10.5995	82807
10.6058	80535
10.6121	81088
10.6184	76407
10.6247	69281
10.631	60074
10.6373	43587
10.6436	28257
10.65	17877
10.6563	11854
10.6626	9976
10.6689	8827
10.6752	8990
10.6815	8846
10.6878	8816
10.6941	8613
10.7004	9031
10.7067	8524
10.7131	9067
10.7194	9425
10.7257	9188
10.732	8620
10.7383	8660
10.7446	8270
10.7509	8307
10.7572	8623
10.7635	8634
10.7698	8095
10.7762	8418
10.7825	8354
10.7888	8292
10.7951	7955
10.8014	8266
10.8077	8156
10.814	8079
10.8203	7825
10.8266	7655
10.8329	8331
10.8392	8781
10.8456	9867
10.8519	11509
10.8582	13042
10.8645	14967
10.8708	15506
10.8771	15279
10.8834	14308
10.8897	13673
10.896	12994
10.9023	12163
10.9087	11095
10.915	10816
10.9213	10842
10.9276	10003
10.9339	9704
10.9402	9556
10.9465	9379
10.9528	8990
10.9591	9246
10.9654	9204
10.9718	9066
10.9781	9059
10.9844	8608
10.9907	8866
10.997	8793
11.0033	9118
11.0096	9081
11.0159	8848
11.0222	8564
11.0285	8758
11.0348	8924
11.0412	8676
11.0475	8413
11.0538	8704
11.0601	8877
11.0664	8944
11.0727	10182
11.079	9569
11.0853	9799
11.0916	10136
11.0979	10150
11.1043	9187
11.1106	9283
11.1169	9359
11.1232	9611
11.1295	8753
11.1358	8914
11.1421	8599
11.1484	7883
11.1547	8421
11.161	7875
11.1674	8806
11.1737	9151
11.18	9656
11.1863	9556
11.1926	9440
11.1989	9598
11.2052	8583
11.2115	9079
11.2178	8121
11.2241	8490
11.2305	7911
11.2368	8287
11.2431	8144
11.2494	7644
11.2557	7785
11.262	7424
11.2683	7758
11.2746	7798
11.2809	8156
11.2872	8205
11.2935	8060
11.2999	7887
11.3062	7160
11.3125	7549
11.3188	7719
11.3251	7929
11.3314	8145
11.3377	8196
11.344	8504
11.3503	8054
11.3566	8268
11.363	7719
11.3693	7727
11.3756	7558
11.3819	6974
11.3882	6787
11.3945	7121
11.4008	7135
11.4071	7443
11.4134	7162
11.4197	7054
11.4261	7211
11.4324	6774
11.4387	6590
11.445	6671
11.4513	7242
11.4576	6756
11.4639	7596
11.4702	7239
11.4765	7494
11.4828	7195
11.4891	7942
11.4955	7443
11.5018	7331
11.5081	7294
11.5144	7138
11.5207	6850
11.527	7049
11.5333	6834
11.5396	7136
11.5459	6905
11.5522	7016
11.5586	7007
11.5649	6866
11.5712	6732
11.5775	6723
11.5838	6314
11.5901	6359
11.5964	6924
11.6027	6965
11.609	6656
11.6153	6451
11.6217	6984
11.628	6909
11.6343	6665
11.6406	6354
11.6469	6870
11.6532	6238
11.6595	6332
11.6658	6273
11.6721	6424
11.6784	6796
11.6847	6736
11.6911	6457
11.6974	6431
11.7037	6381
11.71	6168
11.7163	6474
11.7226	6351
11.7289	6776
11.7352	6268
11.7415	6956
11.7478	6694
11.7542	6519
11.7605	6173
11.7668	7044
11.7731	6983
11.7794	6556
11.7857	6873
11.792	6346
11.7983	6341
11.8046	6314
11.8109	6513
11.8173	6474
11.8236	6637
11.8299	6486
11.8362	6617
11.8425	6681
11.8488	6911
11.8551	6888
11.8614	6898
11.8677	7185
11.874	6625
11.8804	7198
11.8867	6541
11.893	6146
11.8993	6280
11.9056	6022
11.9119	6392
11.9182	6513
11.9245	6712
11.9308	6453
11.9371	6120
11.9434	6040
11.9498	6591
11.9561	6502
11.9624	7047
11.9687	6965
11.975	7108
11.9813	6835
11.9876	6650
11.9939	6640
12.0002	6457
12.0065	6375
12.0129	6913
12.0192	6547
12.0255	6734
12.0318	6081
12.0381	5999
12.0444	6181
12.0507	6011
12.057	6571
12.0633	6716
12.0696	6981
12.076	6494
12.0823	7294
12.0886	7537
12.0949	8755
12.1012	9335
12.1075	10647
12.1138	10656
12.1201	9876
12.1264	9307
12.1327	8586
12.139	8051
12.1454	7748
12.1517	7448
12.158	7384
12.1643	6861
12.1706	6930
12.1769	7055
12.1832	6779
12.1895	7122
12.1958	7063
12.2021	6708
12.2085	6688
12.2148	6731
12.2211	6551
12.2274	7631
12.2337	7792
12.24	8663
12.2463	8609
12.2526	8643
12.2589	8004
12.2652	7517
12.2716	7423
12.2779	7363
12.2842	7015
12.2905	7000
12.2968	6893
12.3031	7055
12.3094	6807
12.3157	6619
12.322	6206
12.3283	6707
12.3346	6438
12.341	6351
12.3473	6622
12.3536	6509
12.3599	6942
12.3662	7205
12.3725	7932
12.3788	8802
12.3851	10526
12.3914	12754
12.3977	14182
12.4041	15458
12.4104	15909
12.4167	14154
12.423	12652
12.4293	12398
12.4356	11738
12.4419	12004
12.4482	12250
12.4545	12418
12.4608	12121
12.4672	11299
12.4735	11248
12.4798	11839
12.4861	11472
12.4924	12812
12.4987	13699
12.505	13328
12.5113	12956
12.5176	12338
12.5239	10619
12.5303	9550
12.5366	9700
12.5429	8516
12.5492	9022
12.5555	9420
12.5618	8555
12.5681	8999
12.5744	8831
12.5807	7963
12.587	7131
12.5933	7173
12.5997	7333
12.606	6505
12.6123	6929
12.6186	6626
12.6249	6441
12.6312	6226
12.6375	6180
12.6438	6578
12.6501	5843
12.6564	6334
12.6628	6346
12.6691	6473
12.6754	6091
12.6817	5725
12.688	5606
12.6943	6230
[truncated: 3,692 more rows]
