# Supplementary material for: Aerial Warfare: A Volatile Dialogue between the Plant Pathogen Verticillium longisporum and Its Antagonist Paenibacillus polymyxa
Source: Front Plant Sci. 2017 Jul 27;8:1294. doi: 10.3389/fpls.2017.01294 (PMC5529406; doi:10.3389/fpls.2017.01294)
Supplement: Supplementary file 2 [file DataSheet2.ZIP › GCMS data 3 day Verticillium incubations/Verticillium_alone_sample3.D/tic_front.csv]

C:\MSDCHEM\1\DATA\TOMISLAV\141127_1\2V433.D 28 Nov 14 5:41 am
Start of data points
0.0939667	28859
0.100283	29619
0.1066	29374
0.1129	28321
0.119217	28286
0.125517	28988
0.131833	27887
0.13815	29438
0.14445	28906
0.150767	28185
0.157067	29062
0.163383	28106
0.169683	29225
0.176	28724
0.182317	27930
0.188617	29198
0.194933	28096
0.201233	27281
0.20755	28679
0.21385	28089
0.220167	27810
0.226483	28246
0.232783	27536
0.2391	28362
0.2454	28513
0.251717	28071
0.258033	27972
0.264333	28404
0.27065	28033
0.27695	28134
0.283267	28329
0.289567	27982
0.295883	27719
0.3022	27725
0.3085	27475
0.314817	27558
0.321117	26826
0.327433	27696
0.33375	28285
0.34005	27379
0.346367	27837
0.352667	27637
0.358983	27667
0.365283	28127
0.3716	26801
0.377917	26915
0.384217	27174
0.390533	27622
0.396833	27313
0.40315	28338
0.409467	27402
0.415767	27230
0.422083	27161
0.428383	27553
0.4347	27459
0.441	27302
0.447317	27257
0.453633	27352
0.459933	27063
0.46625	27700
0.47255	27746
0.478867	26729
0.485183	27710
0.491483	27883
0.4978	27906
0.5041	27213
0.510417	27592
0.516717	27492
0.523033	27265
0.52935	26510
0.53565	27374
0.541967	27285
0.548267	27483
0.554583	27389
0.5609	26767
0.5672	26259
0.573517	27309
0.579817	25885
0.586133	26960
0.592433	26471
0.59875	27387
0.605067	26817
0.611367	27240
0.617683	26295
0.623983	26861
0.6303	26666
0.636617	26441
0.642917	26829
0.649233	27491
0.655533	26019
0.66185	26466
0.66815	26532
0.674467	27486
0.680783	27390
0.687083	27415
0.6934	26479
0.6997	26316
0.706017	26566
0.712317	25648
0.718633	26203
0.72495	27055
0.73125	26965
0.737567	26911
0.743867	26455
0.750183	26654
0.7565	26631
0.7628	27169
0.769117	26516
0.775417	25556
0.781733	25836
0.788033	26353
0.79435	25560
0.800667	25954
0.806967	26344
0.813283	25755
0.819583	26422
0.8259	26980
0.832217	26112
0.838517	27091
0.844833	26799
0.851133	25931
0.85745	26250
0.86375	25846
0.870067	26354
0.876383	26343
0.882683	26313
0.889	26355
0.8953	26244
0.901617	26764
0.907933	25864
0.914233	26186
0.92055	25901
0.92685	26586
0.933167	26202
0.939467	26154
0.945783	27430
0.9521	25341
0.9584	26420
0.964717	26660
0.971017	26778
0.977333	26758
0.98365	26441
0.98995	25972
0.996267	26278
1.00257	26043
1.00888	25872
1.01518	26206
1.0215	26259
1.02782	25838
1.03412	26348
1.04043	25242
1.04673	26161
1.05305	25973
1.05937	25970
1.06567	25969
1.07198	25670
1.07828	26223
1.0846	26130
1.0909	26544
1.09722	25766
1.10353	25329
1.10983	26405
1.11615	26180
1.12245	25200
1.12877	26462
1.13508	26080
1.14138	26433
1.1477	26089
1.154	25658
1.16032	26413
1.16662	25800
1.17293	25276
1.17925	26054
1.18555	25491
1.19187	26558
1.19817	26623
1.20448	25656
1.21078	25972
1.2171	25806
1.22342	25905
1.22972	25307
1.23603	25494
1.24233	25849
1.24865	25587
1.25497	26274
1.26127	25671
1.26758	25218
1.27388	26006
1.2802	25207
1.2865	25211
1.29282	26530
1.29913	25869
1.30543	26209
1.31175	25035
1.31805	25624
1.32437	24880
1.33068	25296
1.33698	25765
1.3433	24838
1.3496	26742
1.35592	25660
1.36222	25273
1.36853	25564
1.37485	26017
1.38115	25481
1.38747	25847
1.39377	26248
1.40008	25172
1.4064	25660
1.4127	26289
1.41902	25492
1.42532	25830
1.43163	25345
1.43793	25845
1.44425	25345
1.45057	25120
1.45687	26781
1.46318	24914
1.46948	25776
1.4758	25902
1.48212	24138
1.48842	26267
1.49473	25494
1.50103	25478
1.50735	25437
1.51365	25596
1.51997	25098
1.52628	25505
1.53258	24783
1.5389	26138
1.5452	25131
1.55152	25636
1.55783	25675
1.56413	24952
1.57045	25074
1.57675	25094
1.58307	24881
1.58937	25900
1.59568	25636
1.602	25232
1.6083	25674
1.61462	25362
1.62092	25504
1.62723	25732
1.63355	25346
1.63985	25383
1.64617	25702
1.65247	25014
1.65878	25891
1.66508	25605
1.6714	25070
1.67772	25321
1.68402	24699
1.69033	24985
1.69663	24609
1.70295	25144
1.70927	25268
1.71557	24732
1.72188	26278
1.72818	25331
1.7345	24725
1.7408	25932
1.74712	25187
1.75343	25277
1.75973	25498
1.76605	25614
1.77235	25240
1.77867	24800
1.78497	25920
1.79128	25266
1.7976	24810
1.8039	25329
1.81022	25195
1.81652	25229
1.82283	24739
1.82915	24875
1.83545	25962
1.84177	24723
1.84807	26341
1.85438	25087
1.86068	25148
1.867	25705
1.87332	25414
1.87962	25379
1.88593	25903
1.89223	25300
1.89855	25251
1.90487	25316
1.91117	25367
1.91748	26348
1.92378	24510
1.9301	25257
1.9364	24985
1.94272	25290
1.94903	25512
1.95533	26112
1.96165	25440
1.96795	25141
1.97427	25306
1.98058	25478
1.98688	24554
1.9932	25832
1.9995	25374
2.00582	24654
2.01212	25131
2.01843	26085
2.02475	24801
2.03105	25524
2.03737	24459
2.04367	25543
2.04998	24893
2.0563	24900
2.0626	25859
2.06892	25103
2.07522	25758
2.08153	24234
2.08783	25039
2.09415	25816
2.10047	25093
2.10677	25599
2.11308	25438
2.11938	24589
2.1257	25648
2.13202	25429
2.13832	25828
2.14463	25122
2.15093	24719
2.15725	25750
2.16355	24149
2.16987	24619
2.17618	25765
2.18248	24991
2.1888	25972
2.1951	24430
2.20142	24684
2.20773	25213
2.21403	25482
2.22035	25892
2.22665	25103
2.23297	25397
2.23927	25195
2.24558	25289
2.2519	24635
2.2582	25906
2.26452	25071
2.27082	25531
2.27713	24652
2.28343	25479
2.28975	25054
2.29607	25217
2.30237	25485
2.30868	24346
2.31498	25320
2.3213	24684
2.32762	25796
2.33392	24216
2.34023	25348
2.34653	24833
2.35285	24756
2.35915	25557
2.36547	25061
2.37178	25851
2.37808	24948
2.3844	25281
2.3907	24901
2.39702	25080
2.40333	24966
2.40963	25321
2.41595	25046
2.42225	25555
2.42857	24745
2.43487	25257
2.44118	25293
2.4475	25130
2.4538	25787
2.46012	24333
2.46642	24717
2.47273	24504
2.47905	24724
2.48535	25217
2.49167	24441
2.49797	24702
2.50428	25211
2.51058	25864
2.5169	24866
2.52322	25715
2.52952	24781
2.53583	25438
2.54213	24448
2.54845	25360
2.55477	25149
2.56107	25669
2.56738	25498
2.57368	25710
2.58	25764
2.5863	24923
2.59262	25518
2.59893	24921
2.60523	24836
2.61155	25231
2.61785	25645
2.62417	24092
2.63048	25215
2.63678	25585
2.6431	25234
2.6494	25792
2.65572	24891
2.66202	25377
2.66833	24749
2.67465	24958
2.68095	25248
2.68727	25468
2.69357	25019
2.69988	25786
2.7062	25300
2.7125	24561
2.71882	25592
2.72512	23900
2.73143	25251
2.73773	24668
2.74405	24624
2.75037	25124
2.75667	25417
2.76298	24536
2.76928	26376
2.7756	25083
2.7819	25456
2.78822	24661
2.79453	25388
2.80083	24957
2.80715	25403
2.81345	24717
2.81977	24653
2.82608	25127
2.83238	25061
2.8387	25136
2.845	24097
2.85132	24698
2.85762	24510
2.86393	24947
2.87025	25567
2.87655	25610
2.88287	24770
2.88917	24959
2.89548	25344
2.9018	24529
2.9081	25448
2.91442	24871
2.92072	25125
2.92703	23883
2.93333	25705
2.93965	24645
2.94597	24536
2.95227	24438
2.95858	24413
2.96488	24843
2.9712	25326
2.97752	25384
2.98382	25802
2.99013	25312
2.99643	25332
3.00275	25647
3.00905	24931
3.01537	24666
3.02168	24210
3.02798	24769
3.0343	25834
3.0406	24649
3.04692	25085
3.05323	24990
3.05953	24947
3.06585	25536
3.07215	25207
3.07847	24787
3.08477	25008
3.09108	24864
3.0974	24541
3.1037	25220
3.11002	26155
3.11632	24694
3.12263	25016
3.12895	25676
3.13525	24558
3.14157	25217
3.14787	25418
3.15418	24502
3.16048	25321
3.1668	25083
3.17312	25519
3.17942	25407
3.18573	25450
3.19203	25151
3.19835	25266
3.20467	25108
3.21097	25478
3.21728	25013
3.22358	24895
3.2299	25250
3.2362	24879
3.24252	26126
3.24883	25095
3.25513	24818
3.26145	24902
3.26775	25435
3.27407	25170
3.28037	25769
3.28668	24670
3.293	25500
3.2993	24671
3.30562	25192
3.31192	25040
3.31823	24791
3.32455	24855
3.33085	24735
3.33717	24371
3.34347	24617
3.34978	24912
3.35608	24681
3.3624	24996
3.36872	24553
3.37502	25496
3.38133	24810
3.38763	24465
3.39395	24666
3.40027	25558
3.40657	24597
3.41288	24363
3.41918	24261
3.4255	24897
3.4318	25231
3.43812	24559
3.44443	24743
3.45073	25272
3.45705	24570
3.46335	25530
3.46967	24763
3.47598	25634
3.48228	24340
3.4886	24713
3.4949	25154
3.50122	24240
3.50752	24532
3.51383	24588
3.52015	24982
3.52645	25112
3.53277	24756
3.53907	25571
3.54538	24834
3.5517	24565
3.558	24950
3.56432	25215
3.57062	24667
3.57693	25182
3.58323	24289
3.58955	25292
3.59587	24512
3.60217	25052
3.60848	25540
3.61478	25273
3.6211	24687
3.62742	25302
3.63372	25462
3.64003	24815
3.64633	25138
3.65265	24989
3.65895	25212
3.66527	25220
3.67158	24850
3.67788	24784
3.6842	25492
3.6905	24766
3.69682	25433
3.70313	24497
3.70943	25787
3.71575	24624
3.72205	25228
3.72837	25889
3.73467	29312
3.74098	45815
3.7473	107201
3.7536	264294
3.75992	592957
3.76622	1205503
3.77253	2175527
3.77883	3551748
3.78515	5111364
3.79147	6071782
3.79777	6468785
3.80408	5928568
3.81038	5195696
3.8167	4263073
3.82302	3756214
3.82932	3471350
3.83563	3322232
3.84193	3261872
3.84825	3087022
3.85455	2971862
3.86087	2910348
3.86718	2833009
3.87348	2792042
3.8798	2763298
3.8861	2709037
3.89242	2693767
3.89873	2696570
3.90503	2651211
3.91135	2647390
3.91765	2612756
3.92397	2588751
3.93027	2565068
3.93658	2539654
3.9429	2518007
3.9492	2516582
3.95552	2490995
3.96182	2499637
3.96813	2466102
3.97445	2503540
3.98075	2506816
3.98707	2487303
3.99337	2479735
3.99968	2452237
4.00598	2399526
4.0123	2399392
4.01862	2359633
4.02492	2355785
4.03123	2342645
4.03753	2302016
4.04385	2322358
4.05017	2292619
4.05647	2301783
4.06278	2267989
4.06908	2285602
4.0754	2252092
4.0817	2238199
4.08802	2232286
4.09433	2205106
4.10063	2201920
4.10695	2180622
4.11325	2165198
4.11957	2176594
4.12588	2150851
4.13218	2138355
4.1385	2139104
4.1448	2105603
4.15112	2101103
4.15742	2102496
4.16373	2176503
4.17005	2627273
4.17635	3598220
4.18267	4754884
4.18897	5387404
4.19528	5096615
4.2016	4169893
4.2079	3290770
4.21422	2711953
4.22052	2401349
4.22683	2261758
4.23313	2144784
4.23945	2102556
4.24577	2062853
4.25207	2025498
4.25838	1993628
4.26468	1982030
4.271	1948631
4.27732	1939014
4.28362	1912763
4.28993	1895313
4.29623	1879794
4.30255	1853782
4.30885	1856815
4.31517	1837699
4.32148	1813222
4.32778	1805454
4.3341	1774036
4.3404	1806524
4.34672	1823466
4.35302	1892942
4.35933	1978790
4.36565	2044714
4.37195	2145239
4.37827	2269584
4.38457	2312377
4.39088	2289232
4.3972	2207326
4.4035	2123162
4.40982	2109360
4.41612	2067376
4.42243	2051686
4.42873	2023470
4.43505	1991402
4.44137	1982158
4.44767	1965271
4.45398	1957349
4.46028	1942816
4.4666	1912678
4.47292	1912848
4.47922	1880535
4.48553	1873091
4.49183	1846683
4.49815	1735914
4.50445	1540504
4.51077	1250311
4.51708	912253
4.52338	592890
4.5297	356408
4.536	207453
4.54232	148786
4.54863	130176
4.55493	128264
4.56125	125413
4.56755	126748
4.57387	122576
4.58017	123628
4.58648	118484
4.5928	120123
4.5991	118549
4.60542	117853
4.61172	116468
4.61803	114156
4.62435	113664
4.63065	113152
4.63697	111705
4.64327	109950
4.64958	109770
4.65588	107550
4.6622	105703
4.66852	105097
4.67482	103386
4.68113	102503
4.68743	102591
4.69375	103158
4.70007	99965
4.70637	98594
4.71268	98115
4.71898	99299
4.7253	96833
4.7316	95491
4.73792	96553
4.74423	94851
4.75053	95084
4.75685	93966
4.76315	93099
4.76947	95821
4.77578	95963
4.78208	94800
4.7884	94085
4.7947	89459
4.80102	88735
4.80732	88092
4.81363	88100
4.81995	87628
4.82625	83953
4.83257	84068
4.83887	85993
4.84518	82504
4.85148	82327
4.8578	80653
4.86412	82247
4.87042	81280
4.87673	92151
4.88303	133231
4.88935	196456
4.89567	216284
4.90197	202155
4.90828	165875
4.91458	135794
4.9209	120816
4.9272	108193
4.93352	100142
4.93983	91928
4.94613	87564
4.95245	84569
4.95875	80847
4.96507	80960
4.97138	83009
4.97768	79773
4.984	80379
4.9903	78241
4.99662	73826
5.00292	74463
5.00923	71157
5.01555	70093
5.02185	69921
5.02817	69927
5.03447	67593
5.04078	67681
5.0471	66188
5.0534	66862
5.05972	64948
5.06602	66110
5.07233	63426
5.07863	63522
5.08495	63458
5.09127	62146
5.09757	62097
5.10388	63420
5.11018	61615
5.1165	61151
5.12282	59777
5.12912	59274
5.13543	59276
5.14173	59623
5.14805	59317
5.15435	58502
5.16067	59141
5.16698	57876
5.17328	58024
5.1796	57512
5.1859	55736
5.19222	57076
5.19853	55997
5.20483	54369
5.21115	55717
5.21745	53665
5.22377	55207
5.23007	54890
5.23638	57121
5.2427	59432
5.249	60864
5.25532	61848
5.26162	59471
5.26793	56920
5.27425	55648
5.28055	55178
5.28687	55705
5.29317	54944
5.29948	55409
5.30578	55642
5.3121	56722
5.31842	63475
5.32472	75602
5.33103	85890
5.33733	84190
5.34365	78337
5.34995	71218
5.35627	64736
5.36258	61162
5.36888	59926
5.3752	55777
5.3815	55589
5.38782	53987
5.39413	52771
5.40043	51998
5.40675	52109
5.41305	53514
5.41937	55415
5.42567	54737
5.43198	52490
5.4383	51011
5.4446	49884
5.45092	48682
5.45722	47249
5.46353	46708
5.46985	47793
5.47615	49860
5.48247	54737
5.48877	57048
5.49508	63388
5.50138	68366
5.5077	71940
5.51402	77394
5.52032	83909
5.52663	88197
5.53293	97196
5.53925	100435
5.54557	105459
5.55187	89835
5.55818	75906
5.56448	76465
5.5708	74385
5.5771	68864
5.58342	60447
5.58973	56595
5.59603	52862
5.60235	50036
5.60865	48200
5.61497	48580
5.62128	47437
5.62758	44961
5.6339	44173
5.6402	43648
5.64652	41953
5.65282	42554
5.65913	41773
5.66545	40198
5.67175	41192
5.67807	40061
5.68437	39587
5.69068	39064
5.697	38661
5.7033	39337
5.70962	37972
5.71592	37650
5.72223	36381
5.72853	37212
5.73485	38261
5.74117	37729
5.74747	36612
5.75378	36583
5.76008	36041
5.7664	38402
5.77272	71263
5.77902	211333
5.78533	504214
5.79163	838434
5.79795	1021170
5.80425	905777
5.81057	612493
5.81688	348924
5.82318	200909
5.8295	138313
5.8358	106946
5.84212	93469
5.84842	81496
5.85473	73555
5.86105	67867
5.86735	64036
5.87367	59239
5.87997	54674
5.88628	53419
5.8926	49453
5.8989	47968
5.90522	45675
5.91152	44606
5.91783	42129
5.92413	41814
5.93045	41916
5.93677	38231
5.94307	38086
5.94938	36504
5.95568	35767
5.962	35992
5.96832	34965
5.97462	34061
5.98093	34094
5.98723	33834
5.99355	32555
5.99985	32508
6.00617	30993
6.01248	31553
6.01878	30283
6.0251	29945
6.0314	30707
6.03772	30596
6.04403	28958
6.05033	29262
6.05665	29587
6.06295	29354
6.06927	29380
6.07557	29394
6.08188	28213
6.0882	27299
6.0945	28523
6.10082	28641
6.10712	27220
6.11343	27523
6.11975	26556
6.12605	26679
6.13237	26138
6.13867	26428
6.14498	25650
6.15128	26532
6.1576	26011
6.16392	24967
6.17022	25411
6.17653	25930
6.18283	25401
6.18915	25451
6.19547	24839
6.20177	25954
6.20808	25195
6.21438	25249
6.2207	24067
6.227	24330
6.23332	24803
6.23963	24563
6.24593	24565
6.25225	24513
6.25855	24129
6.26487	24732
6.27118	23772
6.27748	23744
6.2838	24516
6.2901	23383
6.29642	23231
6.30272	23767
6.30903	23568
6.31535	24973
6.32165	26432
6.32797	27719
6.33427	30333
6.34058	30279
6.34688	27866
6.3532	27489
6.35952	26843
6.36582	25700
6.37213	25861
6.37843	23965
6.38475	23053
6.39107	22384
6.39737	21415
6.40368	22143
6.40998	21837
6.4163	23016
6.4226	28766
6.42892	46017
6.43523	57725
6.44153	61530
6.44785	56916
6.45415	50383
6.46047	45375
6.46678	41159
6.47308	36668
6.4794	33661
6.4857	32143
6.49202	31110
6.49832	31265
6.50463	31622
6.51095	31945
6.51725	30410
6.52357	29209
6.52987	27283
6.53618	25891
6.5425	25274
6.5488	24321
6.55512	22869
6.56142	23157
6.56773	22697
6.57403	22855
6.58035	22846
6.58667	22383
6.59297	21256
6.59928	21565
6.60558	20582
6.6119	21320
6.61822	21030
6.62452	21240
6.63083	20348
6.63713	21264
6.64345	20050
6.64975	20417
6.65607	20344
6.66238	20284
6.66868	19891
6.675	19100
6.6813	20839
6.68762	18993
6.69393	19295
6.70023	19079
6.70655	18984
6.71285	19241
6.71917	19235
6.72547	18756
6.73178	18384
6.7381	18318
6.7444	18230
6.75072	18582
6.75702	18007
6.76333	18568
6.76965	18244
6.77595	18455
6.78227	18213
6.78857	17925
6.79488	17902
6.80118	17702
6.8075	18328
6.81382	17710
6.82012	17904
6.82643	19151
6.83273	17086
6.83905	17986
6.84535	17374
6.85167	18146
6.85798	18024
6.86428	17920
6.8706	17284
6.8769	16487
6.88322	16870
6.88953	16648
6.89583	17079
6.90215	16941
6.90845	18465
6.91477	19156
6.92107	20636
6.92738	21317
6.9337	20495
6.94	19451
6.94632	18527
6.95262	17399
6.95893	17938
6.96525	17833
6.97155	16737
6.97787	17274
6.98417	17289
6.99048	16863
6.99678	16237
7.0031	16478
7.00942	17151
7.01572	16282
7.02203	16942
7.02833	17268
7.03465	16570
7.04097	15730
7.04727	16642
7.05358	15499
7.05988	16377
7.0662	15639
7.0725	15796
7.07882	17805
7.08513	60322
7.09143	171494
7.09775	327054
7.10405	487870
7.11037	644951
7.11668	793489
7.12298	897778
7.1293	1019206
7.1356	1127014
7.14192	1193704
7.14822	1243117
7.15453	1230151
7.16085	997054
7.16715	538485
7.17347	209366
7.17977	97902
7.18608	68461
7.1924	54574
7.1987	48954
7.20502	44447
7.21132	41269
7.21763	38390
7.22393	36560
7.23025	34453
7.23657	32232
7.24287	30285
7.24918	28376
7.25548	27138
7.2618	26290
7.26812	25025
7.27442	23929
7.28073	23192
7.28703	21791
7.29335	20903
7.29965	20023
7.30597	19789
7.31228	19739
7.31858	18687
7.3249	18409
7.3312	18388
7.33752	18298
7.34383	17907
7.35013	18205
7.35645	17937
7.36275	18023
7.36907	18281
7.37537	18782
7.38168	17463
7.388	17282
7.3943	16981
7.40062	16547
7.40692	16576
7.41323	15249
7.41953	15660
7.42585	14664
7.43217	15522
7.43847	15186
7.44478	15186
7.45108	14525
7.4574	15191
7.46372	15254
7.47002	17120
7.47633	18137
7.48263	18557
7.48895	19221
7.49525	19057
7.50157	19387
7.50788	20128
7.51418	18785
7.5205	18858
7.5268	19002
7.53312	18989
7.53943	19146
7.54573	18753
7.55205	19097
7.55835	18865
7.56467	18704
7.57097	18750
7.57728	18927
7.5836	18377
7.5899	17626
7.59622	17479
7.60252	16747
7.60883	16537
7.61515	15833
7.62145	16394
7.62777	16145
7.63407	16207
7.64038	16013
7.64668	15464
7.653	15466
7.65932	15802
7.66562	15395
7.67193	15665
7.67823	15716
7.68455	15585
7.69087	15898
7.69717	15637
7.70348	16151
7.70978	16439
7.7161	16451
7.7224	16777
7.72872	16201
7.73503	15254
7.74133	15904
7.74765	14145
7.75395	14122
7.76027	14314
7.76658	13275
7.77288	13166
7.7792	13114
7.7855	12706
7.79182	13605
7.79812	14006
7.80443	15272
7.81075	16067
7.81705	15655
7.82337	15958
7.82967	14665
7.83598	14257
7.8423	14132
7.8486	13871
7.85492	13649
7.86122	12812
7.86753	13287
7.87383	13604
7.88015	12746
7.88647	13502
7.89277	13490
7.89908	15420
7.90538	16150
7.9117	16164
7.918	16056
7.92432	15496
7.93063	13730
7.93693	13353
7.94325	12832
7.94955	12438
7.95587	12520
7.96218	11937
7.96848	11900
7.9748	12013
7.9811	12220
7.98742	11544
7.99372	12318
8.00003	13530
8.00635	15697
8.01265	19393
8.01897	22242
8.02527	23647
8.03158	23691
8.0379	21407
8.0442	19226
8.05052	17683
8.05682	16132
8.06313	15421
8.06943	14703
8.07575	14651
8.08207	17624
8.08837	37557
8.09468	114191
8.10098	294932
8.1073	584601
8.11362	950030
8.11992	1336502
8.12623	1742091
8.13253	2132485
8.13885	2489322
8.14515	2919048
8.15147	3296375
8.15778	3633029
8.16408	3887618
8.1704	3700272
8.1767	2530477
8.18302	985874
8.18933	345518
8.19563	208986
8.20195	171328
8.20825	155477
8.21457	154674
8.22087	197329
8.22718	337263
8.2335	609464
8.2398	993813
8.24612	1437616
8.25242	1822311
8.25873	1921542
8.26505	1471355
8.27135	756199
8.27767	317231
8.28397	169028
8.29028	125685
8.29658	111048
8.3029	101211
8.30922	92627
8.31552	87310
8.32183	80000
8.32813	76181
8.33445	72557
8.34077	70311
8.34707	66497
8.35338	63704
8.35968	61428
8.366	59032
8.3723	57794
8.37862	55676
8.38493	52420
8.39123	51411
8.39755	47959
8.40385	45249
8.41017	45354
8.41647	43756
8.42278	42024
8.4291	41670
8.4354	42835
8.44172	42626
8.44802	40306
8.45433	39909
8.46065	39545
8.46695	38453
8.47327	36134
8.47957	35640
8.48588	34858
8.49218	32843
8.4985	30664
8.50482	28647
8.51112	26360
8.51743	24276
8.52373	22611
8.53005	21135
8.53637	20224
8.54267	20785
8.54898	19502
8.55528	18557
8.5616	18568
8.5679	18127
8.57422	18434
8.58053	17932
8.58683	16865
8.59315	16646
8.59945	16704
8.60577	15848
8.61208	14779
8.61838	14972
8.6247	13351
8.631	13163
8.63732	13501
8.64362	13693
8.64993	13262
8.65625	13000
8.66255	12979
8.66887	12327
8.67517	13305
8.68148	12725
8.6878	13698
8.6941	13667
8.70042	14173
8.70672	13408
8.71303	13323
8.71933	12930
8.72565	12706
8.73197	12639
8.73827	13268
8.74458	13075
8.75088	12865
8.7572	13263
8.76352	13383
8.76982	13346
8.77613	12122
8.78243	11881
8.78875	11786
8.79505	11826
8.80137	11643
8.80768	11855
8.81398	11691
8.8203	11560
8.8266	11456
8.83292	11423
8.83923	11439
8.84553	11119
8.85185	10875
8.85815	11408
8.86447	11816
8.87077	11164
8.87708	11063
8.8834	11528
8.8897	11134
8.89602	11029
8.90232	11936
8.90863	10496
8.91493	11218
8.92125	10627
8.92757	10416
8.93387	10793
8.94018	10938
8.94648	10764
8.9528	11096
8.95912	10877
8.96542	11123
8.97173	10859
8.97803	10475
8.98435	10771
8.99065	10960
8.99697	12406
9.00328	12282
9.00958	13702
9.0159	14419
9.0222	13801
9.02852	12773
9.03483	12106
9.04113	12032
9.04745	12066
9.05375	11949
9.06007	11401
9.06637	11104
9.07268	12674
9.079	13742
9.0853	15718
9.09162	18344
9.09792	19672
9.10423	19031
9.11055	16327
9.11685	14834
9.12317	14423
9.12947	13230
9.13578	12723
9.14208	12394
9.1484	12364
9.15472	12308
9.16102	12630
9.16733	11996
9.17363	11640
9.17995	12035
9.18627	13031
9.19257	13044
9.19888	13666
9.20518	13150
9.2115	13451
9.2178	14503
9.22412	14903
9.23043	14847
9.23673	14739
9.24305	14127
9.24935	13252
9.25567	13192
9.26198	13743
9.26828	13567
9.2746	12791
9.2809	13181
9.28722	13268
9.29352	13359
9.29983	12530
9.30615	12426
9.31245	12287
9.31877	11642
9.32507	11394
9.33138	11319
9.3377	10970
9.344	11734
9.35032	11319
9.35662	11326
9.36293	11556
9.36923	10651
9.37555	10827
9.38187	10730
9.38817	11383
9.39448	10452
9.40078	10442
9.4071	10401
9.4134	10461
9.41972	10726
9.42603	10184
9.43233	10489
9.43865	9736
9.44495	10042
9.45127	10126
9.45758	9918
9.46388	9888
9.4702	9205
9.4765	9790
9.48282	9858
9.48912	10324
9.49543	11812
9.50175	11371
9.50805	11460
9.51437	10450
9.52067	10247
9.52698	10500
9.5333	9997
9.5396	10214
9.54592	11144
9.55222	10850
9.55853	10330
9.56483	10681
9.57115	10186
9.57747	10484
9.58377	10036
9.59008	10147
9.59638	9635
9.6027	9760
9.60902	9315
9.61532	9867
9.62163	9081
9.62793	9893
9.63425	9324
9.64055	9745
9.64687	9736
9.65318	9353
9.65948	9568
9.6658	10024
9.6721	9594
9.67842	9533
9.68473	9962
9.69103	9420
9.69735	10162
9.70365	9104
9.70997	9755
9.71627	9915
9.72258	10359
9.7289	10561
9.7352	10845
9.74152	11151
9.74782	10630
9.75413	10932
9.76045	10255
9.76675	10177
9.77307	10306
9.77937	10356
9.78568	9500
9.79198	10290
9.7983	10231
9.80462	10508
9.81092	10248
9.81723	10432
9.82353	10211
9.82985	9854
9.83617	10299
9.84247	9819
9.84878	9418
9.85508	9503
9.8614	9224
9.8677	9082
9.87402	8963
9.88033	9094
9.88663	9248
9.89295	9898
9.89925	9531
9.90557	9175
9.91188	8748
9.91818	8761
9.9245	9252
9.9308	9327
9.93712	9448
9.94342	9251
9.94973	9603
9.95605	9583
9.96235	9367
9.96867	9634
9.97497	9337
9.98128	9619
9.98758	9976
9.9939	10543
10.0002	11444
10.0065	12125
10.0128	14460
10.0191	14958
10.0255	14780
10.0318	14135
10.0381	13427
10.0444	12593
10.0507	12189
10.057	11985
10.0633	11135
10.0696	10605
10.0759	11209
10.0822	10813
10.0886	10986
10.0949	10130
10.1012	10337
10.1075	10259
10.1138	10309
10.1201	9843
10.1264	10252
10.1327	9941
10.139	9746
10.1453	9140
10.1517	9345
10.158	9556
10.1643	9988
10.1706	9615
10.1769	9794
10.1832	9504
10.1895	9184
10.1958	9193
10.2021	9571
10.2084	9478
10.2147	9360
10.2211	9495
10.2274	8821
10.2337	9874
10.24	8503
10.2463	9807
10.2526	9466
10.2589	8687
10.2652	9314
10.2715	9300
10.2778	9211
10.2842	9694
10.2905	9069
10.2968	9024
10.3031	8700
10.3094	8586
10.3157	8811
10.322	8356
10.3283	8846
10.3346	8660
10.3409	8668
10.3473	8743
10.3536	8554
10.3599	9241
10.3662	11710
10.3725	25804
10.3788	67060
10.3851	164513
10.3914	347175
10.3977	595415
10.404	775809
10.4104	822954
10.4167	744669
10.423	595577
10.4293	459853
10.4356	354016
10.4419	284708
10.4482	236483
10.4545	206186
10.4608	178202
10.4671	159809
10.4734	147295
10.4798	134708
10.4861	126596
10.4924	117417
10.4987	111738
10.505	103603
10.5113	101195
10.5176	96183
10.5239	92266
10.5302	88426
10.5365	87454
10.5429	83679
10.5492	83565
10.5555	81415
10.5618	78900
10.5681	78595
10.5744	77786
10.5807	75128
10.587	72921
10.5933	71589
10.5996	73354
10.606	69024
10.6123	66825
10.6186	64290
10.6249	57620
10.6312	47388
10.6375	34177
10.6438	21969
10.6501	14841
10.6564	9913
10.6627	9181
10.669	9091
10.6754	8356
10.6817	8705
10.688	8816
10.6943	8417
10.7006	9317
10.7069	9612
10.7132	9704
10.7195	8985
10.7258	8804
10.7321	8485
10.7385	8042
10.7448	7952
10.7511	8372
10.7574	8262
10.7637	7873
10.77	8276
10.7763	8037
10.7826	7748
10.7889	7656
10.7952	8120
10.8016	7739
10.8079	7675
10.8142	8046
10.8205	8664
10.8268	7955
10.8331	8699
10.8394	9158
10.8457	10919
10.852	12739
10.8583	15978
10.8646	17473
10.871	17573
10.8773	15848
10.8836	14328
10.8899	12823
10.8962	11942
10.9025	11126
10.9088	10751
10.9151	10111
10.9214	10069
10.9277	10436
10.9341	10541
10.9404	9727
10.9467	9808
10.953	8891
10.9593	8860
10.9656	9003
10.9719	9510
10.9782	9307
10.9845	9556
10.9908	8883
10.9972	9232
11.0035	9435
11.0098	8893
11.0161	8342
11.0224	9179
11.0287	9217
11.035	8534
11.0413	7976
11.0476	8300
11.0539	8943
11.0602	9634
11.0666	9809
11.0729	9907
11.0792	10744
11.0855	10756
11.0918	11526
11.0981	11718
11.1044	11088
11.1107	10183
11.117	9403
11.1233	8952
11.1297	8735
11.136	8583
11.1423	8583
11.1486	7988
11.1549	8743
11.1612	8770
11.1675	9237
11.1738	10159
11.1801	10869
11.1864	10651
11.1928	10222
11.1991	10057
11.2054	9528
11.2117	8632
11.218	8609
11.2243	8260
11.2306	8130
11.2369	7674
11.2432	8092
11.2495	7725
11.2559	7740
11.2622	8174
11.2685	8045
11.2748	8140
11.2811	8368
11.2874	7386
11.2937	7590
11.3	7486
11.3063	7076
11.3126	7683
11.3189	7565
11.3253	7138
11.3316	8047
11.3379	8374
11.3442	8408
11.3505	8051
11.3568	8860
11.3631	8042
11.3694	7385
11.3757	7533
11.382	6982
11.3884	7117
11.3947	7182
11.401	7002
11.4073	7057
11.4136	7080
11.4199	7364
11.4262	6953
11.4325	6793
11.4388	7924
11.4451	7020
11.4515	6478
11.4578	7142
11.4641	7222
11.4704	7334
11.4767	7922
11.483	8030
11.4893	8607
11.4956	7643
11.5019	7208
11.5082	7780
11.5145	7515
11.5209	6796
11.5272	6767
11.5335	6771
11.5398	7085
11.5461	7002
11.5524	6759
11.5587	6831
11.565	7265
11.5713	6838
11.5776	6716
11.584	6676
11.5903	6888
11.5966	7017
11.6029	6712
11.6092	6798
11.6155	6778
11.6218	6535
11.6281	6376
11.6344	6741
11.6407	6325
11.6471	6478
11.6534	6506
11.6597	6990
11.666	6465
11.6723	6916
11.6786	6598
11.6849	6057
11.6912	6796
11.6975	6380
11.7038	6342
11.7101	6809
11.7165	6519
11.7228	7026
11.7291	6795
11.7354	6294
11.7417	6947
11.748	7052
11.7543	7097
11.7606	6832
11.7669	6980
11.7732	7199
11.7796	6951
11.7859	6127
11.7922	6469
11.7985	7118
11.8048	7068
11.8111	6940
11.8174	6773
11.8237	6745
11.83	7275
11.8363	6439
11.8427	6678
11.849	6555
11.8553	6558
11.8616	6368
11.8679	6755
11.8742	6642
11.8805	6790
11.8868	6419
11.8931	6373
11.8994	6457
11.9058	6308
11.9121	6393
11.9184	6375
11.9247	5978
11.931	6354
11.9373	6192
11.9436	6537
11.9499	6434
11.9562	6649
11.9625	7000
11.9688	7143
11.9752	7203
11.9815	6913
11.9878	6203
11.9941	6610
12.0004	6318
12.0067	6468
12.013	6328
12.0193	5991
12.0256	6605
12.0319	6640
12.0383	6534
12.0446	6243
12.0509	6372
12.0572	6829
12.0635	7227
12.0698	6976
12.0761	7457
12.0824	7986
12.0887	9530
12.095	11030
12.1014	12209
12.1077	12468
12.114	11838
12.1203	11201
12.1266	9265
12.1329	8713
12.1392	7874
12.1455	7582
12.1518	7545
12.1581	7054
12.1644	7336
12.1708	7226
12.1771	6684
12.1834	6965
12.1897	6959
12.196	6699
12.2023	6772
12.2086	6540
12.2149	6953
12.2212	7325
12.2275	7671
12.2339	8329
12.2402	8558
12.2465	8386
12.2528	7881
12.2591	7838
12.2654	7546
12.2717	7560
12.278	6990
12.2843	6956
12.2906	6684
12.297	6539
12.3033	6435
12.3096	6700
12.3159	6239
12.3222	6578
12.3285	5880
12.3348	6725
12.3411	6850
12.3474	6622
12.3537	6980
12.36	7197
12.3664	7589
12.3727	8169
12.379	10176
12.3853	13200
12.3916	16323
12.3979	19777
12.4042	20274
12.4105	17785
12.4168	15730
12.4231	14289
12.4295	12872
12.4358	12889
12.4421	13940
12.4484	14398
12.4547	14419
12.461	13938
12.4673	12870
12.4736	11382
12.4799	11175
12.4862	11037
12.4926	11992
12.4989	11992
12.5052	11806
12.5115	10521
12.5178	9637
12.5241	8964
12.5304	8680
12.5367	8079
12.543	8009
12.5493	8207
12.5556	8341
12.562	8660
12.5683	8226
12.5746	7483
12.5809	7359
12.5872	7387
12.5935	6740
12.5998	6631
12.6061	6524
12.6124	6520
12.6187	6424
12.6251	6079
12.6314	6112
12.6377	6124
12.644	6023
12.6503	6147
12.6566	5624
12.6629	5658
12.6692	5935
12.6755	5898
12.6818	5783
12.6882	6141
12.6945	5964
[truncated: 3,692 more rows]
