# Supplementary material for: Aerial Warfare: A Volatile Dialogue between the Plant Pathogen Verticillium longisporum and Its Antagonist Paenibacillus polymyxa
Source: Front Plant Sci. 2017 Jul 27;8:1294. doi: 10.3389/fpls.2017.01294 (PMC5529406; doi:10.3389/fpls.2017.01294)
Supplement: Supplementary file 3 [file DataSheet3.ZIP › GCMS data 6 day Paenibacillus incubations/Paenibacillus_alone_sample1.D/cnorm.ini]

[targets]
base=69
masses=5
mass1=50
mass2=131
mass3=219
mass4=414
mass5=502
target1=1
target2=45
target3=55
target4=2.5
target5=2
[atune.cnorm]
masses=5
69=282624
50=2120
131=158400
219=298688
414=33696
502=39072
[CO_tune.cnorm]
masses=5
69=476544
50=3298
131=247936
219=489856
414=38616
502=43344
