# Supplementary material for: Aerial Warfare: A Volatile Dialogue between the Plant Pathogen Verticillium longisporum and Its Antagonist Paenibacillus polymyxa
Source: Front Plant Sci. 2017 Jul 27;8:1294. doi: 10.3389/fpls.2017.01294 (PMC5529406; doi:10.3389/fpls.2017.01294)
Supplement: Supplementary file 3 [file DataSheet3.ZIP › GCMS data 6 day Paenibacillus incubations/Paenibacillus_alone_sample1.D/SPME60M 30MINUTES.M/method.ini]

[GCInlet]
InjLoc=1
InjValveLoc=1
[global]
MethSaveTime=Tue Dec 09 09:34:04 2014
MethSaveWHO=msinsctl
gc6890scale=1
enhreports=0
Instrument=GCMSD
C_Labels=2
sn ion=0
Operator=Sakda khoomrung
[intfiles]
first_signal_genie=autoint1.e
second_signal_genie=autoint2.e
third_signal_genie=events3.e
first_signal_rte=rteint.p
second_signal_rte=rteint2.p
third_signal_rte=rteint3.p
[global_consumable]
front_liner_sel=liner_8
front_septum_sel=septum_6
front_syringe_sel=syringe_2
front_sol_sel=sol_21
rear_liner_sel=liner_5
rear_septum_sel=septum_6
rear_syringe_sel=syringe_2
rear_sol_sel=sol_20
[AutoSIM]
MinTime=0.05
GapFactor=0.6
Scansper=10
peakwidth=0
Maxdwell=25
SimRes=0
[level3]
ID=10
Time= 8 Jul 2009  11:13                        
Path=D:\GCMS\DATA\Sakda\090708_1\mix FAMEs 10 ppm 1.D
QTTime=Jul 08 13:25 2009
UpdTime=Wed Jul 08 13:25:59 2009
[level5]
ID=50
Time= 8 Jul 2009  13:28                
Path=D:\GCMS\DATA\Sakda\090708_1\mix FAMEs 50 ppm 1.D
QTTime=Jul 08 13:51 2009
UpdTime=Wed Jul 08 13:51:14 2009
[level4]
ID=25
Time= 8 Jul 2009  11:47                    
Path=D:\GCMS\DATA\Sakda\090708_1\mix FAMEs 25 ppm 1.D
QTTime=Jul 08 13:26 2009
UpdTime=Wed Jul 08 13:26:33 2009
[APGReports]
Database=D:\GCMS\DATABASESQUANT\0804008_1FATTY ACID.CRD
Template=C:\msdchem\custrpt\rptall.crt
[level6]
ID=6
Time=25 Mar 2008  16:24    
Path=D:\GCMS\DATA\Sakda\080325_2\STDC50ugml1_1.D
QTTime=Mar 27 13:52 2008
UpdTime=Thu Mar 27 13:52:08 2008
[Export3d]
lomass=18
himass=220
loscan=1
hiscan=1
outfile=3Dfattz acid 
[level1]
ID=1
Time= 8 Jul 2009  12:21    
Path=D:\GCMS\DATA\Sakda\090708_1\mix FAMEs 1 ppm 1.D
QTTime=Jul 08 13:22 2009
UpdTime=Wed Jul 08 13:22:27 2009
[level2]
ID=5
Time= 8 Jul 2009  12:54    
Path=D:\GCMS\DATA\Sakda\090708_1\mix FAMEs 5 ppm 1.D
QTTime=Jul 08 13:25 2009
UpdTime=Wed Jul 08 13:25:19 2009
[scaling]
p_scalemode=0
p_scalemode2=0
[Parameters]
GainFactorUpdate=1
[Overlays]
do_offset=0
offsetval=2
offset1=0
offset2=0
scale1=1
scale2=1
InvertRef=0
