# Supplementary material for: Aerial Warfare: A Volatile Dialogue between the Plant Pathogen Verticillium longisporum and Its Antagonist Paenibacillus polymyxa
Source: Front Plant Sci. 2017 Jul 27;8:1294. doi: 10.3389/fpls.2017.01294 (PMC5529406; doi:10.3389/fpls.2017.01294)
Supplement: Supplementary file 3 [file DataSheet3.ZIP › GCMS data 6 day Paenibacillus incubations/Paenibacillus_alone_sample1.D/SPME60M 30MINUTES.M/method.mac]

NAME METHINFO
  EditMethPanel 1,1,0
  MethInfoPanel 1,0,1,0,0,,,,,,
  METHCOMMENT0$ = "Tomislav"
  REMOVE METHINFO
