# Supplementary material for: Aerial Warfare: A Volatile Dialogue between the Plant Pathogen Verticillium longisporum and Its Antagonist Paenibacillus polymyxa
Source: Front Plant Sci. 2017 Jul 27;8:1294. doi: 10.3389/fpls.2017.01294 (PMC5529406; doi:10.3389/fpls.2017.01294)
Supplement: Supplementary file 3 [file DataSheet3.ZIP › GCMS data 6 day Paenibacillus incubations/Paenibacillus_alone_sample1.D/SPME60M 30MINUTES.M/win.pos]

[Instrument Control Frame]
MoveX=0.0163043
MoveY=0.0739437
SizeX=0.9975
SizeY=0.916667

[Instrument Control Window]
WindowPosition=0,0,1201,434,1
NOTFIRSTTIME=1

[6890 GC]
GCOVENTEMP=20,165,1,350.00,320.00,50.00,1,100.00,0.00
GCCOL1FLOW=145,230,1,100.00,100.00,0.00,0,100.00,0.00
Signal0=0.10,0.16,0.79,0.68,1
Monitor0=80,200
Signal1=0.14,0.21,0.79,0.68,2
Monitor1=80,265
Plot0=5.00,0,10,0
Plot1=5.00,0,10,0
Status=145,165,1
GCINFRTTEMP=270,230,1,100.00,100.00,0.00,0,100.00,0.00
GCAUX2TEMP=20,230,1,100.00,100.00,0.00,0,100.00,0.00
[6850 GC]
GCOVENTEMP=20,165,1,100.00,100.00,0.00,0,100.00,0.00
GCINFRTTEMP=270,230,1,100.00,100.00,0.00,0,100.00,0.00
GCINFRTFLOW=145,230,0,100.00,100.00,0.00,0,100.00,0.00
GCAUX1TEMP=20,230,1,100.00,100.00,0.00,0,100.00,0.00
Status=145,165,1
GCCOL1FLOW=145,230,1,100.00,100.00,0.00,0,100.00,0.00
[CTC STATUS]
TurnedOn=1
x=315
y=306
[GC STATUS]
TurnedOn=0
x=442
y=302
[7890 GC]
GCOVENTEMP=267,168,1,100.00,100.00,0.00,0,100.00,0.00
GCINFRTTEMP=263,233,1,100.00,100.00,0.00,0,100.00,0.00
GCINFRTPRSS=135,166,1,100.00,100.00,0.00,0,100.00,0.00
GCCOL1FLOW=135,230,1,100.00,100.00,0.00,0,100.00,0.00
GCAUX2TEMP=6,170,1,100.00,100.00,0.00,0,100.00,0.00
Signal0=0.01,0.03,0.10,0.04,2
Monitor0=24,298
Plot0=5.00,0,10,0
Signal1=0.00,0.00,0.07,0.11,1
Monitor1=161,298
Plot1=40.00,0,10,1
