# Supplementary material for: Aerial Warfare: A Volatile Dialogue between the Plant Pathogen Verticillium longisporum and Its Antagonist Paenibacillus polymyxa
Source: Front Plant Sci. 2017 Jul 27;8:1294. doi: 10.3389/fpls.2017.01294 (PMC5529406; doi:10.3389/fpls.2017.01294)
Supplement: Supplementary file 3 [file DataSheet3.ZIP › GCMS data 6 day Paenibacillus incubations/Paenibacillus_alone_sample1.D/tic_front.csv]

C:\MSDCHEM\1\DATA\TOMISLAV\141215_1\3Sb311.D 15 Dec 14 3:56 pm
Start of data points
0.0935667	23240
0.0998833	23537
0.106183	24130
0.1125	23550
0.118817	23701
0.125117	24520
0.131433	23819
0.137733	23643
0.14405	23071
0.15035	22772
0.156667	23512
0.162983	22939
0.169283	23772
0.1756	23864
0.1819	23209
0.188217	23332
0.194533	22955
0.200833	24288
0.20715	22974
0.21345	23513
0.219767	23496
0.226067	22611
0.232383	23083
0.2387	23077
0.245	22803
0.251317	23487
0.257617	22107
0.263933	23846
0.27025	22660
0.27655	23485
0.282867	22889
0.289167	23034
0.295483	23108
0.301783	22761
0.3081	22509
0.314417	22494
0.320717	23704
0.327033	22255
0.333333	23283
0.33965	23274
0.345967	22559
0.352267	23572
0.358583	22064
0.364883	22935
0.3712	22972
0.3775	23431
0.383817	22809
0.390133	23752
0.396433	22173
0.40275	23026
0.40905	22362
0.415367	22950
0.421683	22985
0.427983	22785
0.4343	22993
0.4406	23166
0.446917	21837
0.453217	22802
0.459533	22845
0.46585	22492
0.47215	22836
0.478467	21975
0.484767	22574
0.491083	22595
0.4974	21814
0.5037	22471
0.510017	22344
0.516317	22338
0.522633	21412
0.528933	22387
0.53525	21702
0.541567	22267
0.547867	22258
0.554183	22744
0.560483	22733
0.5668	21964
0.5731	21363
0.579417	21941
0.585733	21340
0.592033	22347
0.59835	22675
0.60465	21949
0.610967	22239
0.617283	22217
0.623583	21144
0.6299	21199
0.6362	21343
0.642517	21473
0.648817	22140
0.655133	22483
0.66145	22076
0.66775	22449
0.674067	22515
0.680367	22487
0.686683	21832
0.693	21330
0.6993	21616
0.705617	21853
0.711917	21215
0.718233	21519
0.724533	21752
0.73085	22133
0.737167	21302
0.743467	21640
0.749783	21767
0.756083	21546
0.7624	22104
0.768717	20954
0.775017	21748
0.781333	21396
0.787633	21601
0.79395	22311
0.80025	21288
0.806567	21154
0.812883	21617
0.819183	21896
0.8255	21878
0.8318	21865
0.838117	21684
0.844433	21492
0.850733	20721
0.85705	21126
0.86335	21493
0.869667	21540
0.875967	22166
0.882283	22086
0.8886	21449
0.8949	20868
0.901217	21492
0.907517	21521
0.913833	21454
0.92015	21797
0.92645	22035
0.932767	22253
0.939067	21709
0.945383	21111
0.951683	21535
0.958	20686
0.964317	21662
0.970617	21707
0.976933	21695
0.983233	21896
0.98955	22191
0.995867	21300
1.00217	21713
1.00848	20969
1.01478	21388
1.0211	20689
1.0274	20710
1.03372	20696
1.04003	20640
1.04633	20766
1.05265	21399
1.05895	21321
1.06527	21192
1.07157	20835
1.07788	20933
1.0842	21345
1.0905	21021
1.09682	20729
1.10312	20864
1.10943	20809
1.11575	21279
1.12205	21627
1.12837	21358
1.13467	21184
1.14098	20888
1.14728	20970
1.1536	21145
1.15992	20423
1.16622	21346
1.17253	20369
1.17883	21352
1.18515	20161
1.19147	21239
1.19777	20200
1.20408	20593
1.21038	20940
1.2167	21262
1.223	21724
1.22932	21701
1.23563	20502
1.24193	21209
1.24825	20380
1.25455	20740
1.26087	20784
1.26718	20818
1.27348	21055
1.2798	20820
1.2861	20842
1.29242	20852
1.29872	20550
1.30503	21007
1.31135	21229
1.31765	20962
1.32397	20111
1.33027	20675
1.33658	20545
1.3429	20664
1.3492	20965
1.35552	20688
1.36182	21526
1.36813	20289
1.37443	20986
1.38075	20869
1.38707	20581
1.39337	21225
1.39968	21747
1.40598	20530
1.4123	20380
1.41862	20421
1.42492	20539
1.43123	20719
1.43753	20572
1.44385	20776
1.45015	20626
1.45647	19914
1.46278	20267
1.46908	20370
1.4754	20433
1.4817	20872
1.48802	21152
1.49433	21295
1.50063	20613
1.50695	20456
1.51325	20699
1.51957	20692
1.52587	21036
1.53218	20534
1.5385	20263
1.5448	21687
1.55112	20017
1.55742	20993
1.56373	20112
1.57003	19855
1.57635	20910
1.58267	20480
1.58897	20892
1.59528	20700
1.60158	20977
1.6079	20612
1.61422	20553
1.62052	20710
1.62683	20524
1.63313	20135
1.63945	20523
1.64575	20857
1.65207	19905
1.65838	20622
1.66468	20444
1.671	20638
1.6773	20875
1.68362	20660
1.68993	20408
1.69623	19359
1.70255	20667
1.70885	20479
1.71517	21201
1.72147	21053
1.72778	20496
1.7341	20661
1.7404	20542
1.74672	20134
1.75302	19732
1.75933	19974
1.76565	20646
1.77195	20886
1.77827	20841
1.78457	20568
1.79088	20212
1.79718	20319
1.8035	20434
1.80982	20355
1.81612	20509
1.82243	20458
1.82873	20441
1.83505	20346
1.84137	20793
1.84767	20110
1.85398	20793
1.86028	20464
1.8666	19941
1.8729	20370
1.87922	20088
1.88553	20599
1.89183	20918
1.89815	20734
1.90445	20223
1.91077	20286
1.91708	20111
1.92338	20587
1.9297	20396
1.936	20211
1.94232	20467
1.94862	19724
1.95493	19364
1.96125	21444
1.96755	20117
1.97387	20860
1.98017	20592
1.98648	20487
1.9928	20057
1.9991	20740
2.00542	20377
2.01172	20154
2.01803	20167
2.02433	20481
2.03065	19930
2.03697	20130
2.04327	20510
2.04958	19923
2.05588	20753
2.0622	19802
2.06852	20170
2.07482	20103
2.08113	20406
2.08743	20608
2.09375	20165
2.10005	20889
2.10637	20867
2.11268	20704
2.11898	20420
2.1253	20677
2.1316	20314
2.13792	19979
2.14422	21042
2.15053	20521
2.15685	20358
2.16315	20008
2.16947	20781
2.17577	20109
2.18208	20030
2.1884	20210
2.1947	20306
2.20102	20233
2.20732	21080
2.21363	19695
2.21993	20080
2.22625	19458
2.23257	19761
2.23887	19727
2.24518	20229
2.25148	20593
2.2578	20141
2.26412	20662
2.27042	20506
2.27673	20422
2.28303	20199
2.28935	19869
2.29565	20238
2.30197	20647
2.30828	20469
2.31458	20293
2.3209	20811
2.3272	20377
2.33352	19775
2.33983	20210
2.34613	20170
2.35245	20217
2.35875	19898
2.36507	20164
2.37137	19998
2.37768	20078
2.384	21009
2.3903	20544
2.39662	20118
2.40292	20544
2.40923	20495
2.41555	20340
2.42185	20514
2.42817	20070
2.43447	20482
2.44078	19865
2.44708	19769
2.4534	19464
2.45972	20117
2.46602	20714
2.47233	20586
2.47863	19801
2.48495	20257
2.49127	20671
2.49757	20402
2.50388	20585
2.51018	20903
2.5165	19904
2.5228	20013
2.52912	20383
2.53543	20065
2.54173	20140
2.54805	20270
2.55435	20230
2.56067	20917
2.56698	20446
2.57328	20261
2.5796	19600
2.5859	20349
2.59222	20298
2.59852	20845
2.60483	20645
2.61115	19755
2.61745	21107
2.62377	19598
2.63007	20318
2.63638	19539
2.64268	19566
2.649	20157
2.65532	20596
2.66162	20717
2.66793	20497
2.67423	20368
2.68055	20052
2.68687	20156
2.69317	19636
2.69948	20740
2.70578	20556
2.7121	20929
2.7184	19757
2.72472	20710
2.73103	20658
2.73733	19532
2.74365	20745
2.74995	20442
2.75627	20029
2.76258	20254
2.76888	20932
2.7752	20686
2.7815	19951
2.78782	20671
2.79412	20168
2.80043	20074
2.80675	20159
2.81305	20295
2.81937	20203
2.82567	19669
2.83198	19868
2.8383	19938
2.8446	20538
2.85092	20478
2.85722	19721
2.86353	19840
2.86983	20333
2.87615	19587
2.88247	20113
2.88877	20280
2.89508	20446
2.90138	19642
2.9077	19687
2.91402	19870
2.92032	19320
2.92663	20122
2.93293	20249
2.93925	19821
2.94555	20505
2.95187	20860
2.95818	19871
2.96448	19930
2.9708	19790
2.9771	19663
2.98342	20455
2.98973	20341
2.99603	19770
3.00235	20561
3.00865	19750
3.01497	19919
3.02127	20574
3.02758	20383
3.0339	20035
3.0402	20030
3.04652	20145
3.05282	20130
3.05913	19950
3.06545	20147
3.07175	20211
3.07807	20357
3.08437	19838
3.09068	20216
3.09698	19843
3.1033	19992
3.10962	20145
3.11592	20116
3.12223	20472
3.12853	20355
3.13485	19953
3.14115	20224
3.14747	19420
3.15378	19539
3.16008	20049
3.1664	19375
3.1727	19807
3.17902	19990
3.18533	20053
3.19163	19797
3.19795	19920
3.20425	19734
3.21057	20698
3.21687	20745
3.22318	20848
3.2295	19764
3.2358	20067
3.24212	19912
3.24842	20002
3.25473	19956
3.26105	20701
3.26735	19368
3.27367	19768
3.27997	20127
3.28628	19781
3.29258	20344
3.2989	20036
3.30522	20312
3.31152	19934
3.31783	20318
3.32413	20495
3.33045	20836
3.33677	19960
3.34307	19799
3.34938	19852
3.35568	19422
3.362	20532
3.3683	20372
3.37462	20108
3.38093	19872
3.38723	20160
3.39355	19667
3.39985	19824
3.40617	19605
3.41248	20206
3.41878	20936
3.4251	20361
3.4314	19976
3.43772	19810
3.44402	20158
3.45033	19661
3.45665	19723
3.46295	20388
3.46927	20201
3.47557	19840
3.48188	20119
3.4882	19839
3.4945	19453
3.50082	19861
3.50712	19758
3.51343	20115
3.51973	19692
3.52605	19387
3.53237	20181
3.53867	19374
3.54498	20943
3.55128	19591
3.5576	19783
3.56392	20223
3.57022	20386
3.57653	19661
3.58283	19989
3.58915	20108
3.59545	20364
3.60177	20288
3.60808	19684
3.61438	20289
3.6207	19952
3.627	20380
3.63332	19877
3.63962	19697
3.64593	19356
3.65225	19874
3.65855	20260
3.66487	19561
3.67117	19750
3.67748	19736
3.6838	20071
3.6901	19445
3.69642	20317
3.70272	20529
3.70903	19699
3.71533	20441
3.72165	20361
3.72797	20248
3.73427	20799
3.74058	26047
3.74688	43780
3.7532	98843
3.75952	241848
3.76582	573956
3.77213	1299208
3.77843	2644947
3.78475	4427681
3.79105	6031422
3.79737	6723804
3.80368	6352967
3.80998	5514077
3.8163	4578041
3.8226	3934287
3.82892	3619899
3.83523	3385654
3.84153	3253411
3.84785	3191193
3.85415	3110068
3.86047	3040351
3.86677	3018737
3.87308	2941483
3.8794	2914169
3.8857	2872925
3.89202	2830428
3.89832	2801787
3.90463	2765635
3.91095	2735075
3.91725	2726070
3.92357	2693942
3.92987	2689558
3.93618	2654607
3.94248	2631365
3.9488	2629075
3.95512	2601167
3.96142	2599747
3.96773	2601100
3.97403	2605526
3.98035	2619569
3.98667	2619834
3.99297	2594833
3.99928	2568657
4.00558	2520671
4.0119	2514495
4.0182	2473687
4.02452	2456639
4.03083	2429960
4.03713	2442654
4.04345	2418212
4.04975	2419404
4.05607	2414923
4.06238	2397659
4.06868	2403407
4.075	2377875
4.0813	2364175
4.08762	2356795
4.09392	2317619
4.10023	2315213
4.10655	2307585
4.11285	2278459
4.11917	2272001
4.12547	2272386
4.13178	2252462
4.13808	2254962
4.1444	2240810
4.15072	2233897
4.15702	2212515
4.16333	2227160
4.16963	2325313
4.17595	2685843
4.18227	3152874
4.18857	3488905
4.19488	3492062
4.20118	3225811
4.2075	2911857
4.2138	2657827
4.22012	2459003
4.22643	2335451
4.23273	2265744
4.23905	2190037
4.24535	2147265
4.25167	2108409
4.25798	2069344
4.26428	2057967
4.2706	2020273
4.2769	2015421
4.28322	1992199
4.28952	1976758
4.29583	1960788
4.30215	1965971
4.30845	1988982
4.31477	1990900
4.32107	1998911
4.32738	1990959
4.3337	1972807
4.34	1978670
4.34632	1947638
4.35262	1988840
4.35893	2447295
4.36523	4372256
4.37155	8366504
4.37787	13444293
4.38417	17367738
4.39048	20234628
4.39678	21101422
4.4031	19237518
4.40942	13886701
4.41572	9211051
4.42203	6964448
4.42833	5838169
4.43465	5020809
4.44095	4511179
4.44727	4078273
4.45358	3724018
4.45988	3457392
4.4662	3213067
4.4725	3000911
4.47882	2862503
4.48513	2723441
4.49143	2599054
4.49775	2473855
4.50405	2219379
4.51037	1923092
4.51667	1563165
4.52298	1219118
4.5293	923699
4.5356	744158
4.54192	638844
4.54822	588096
4.55453	542966
4.56085	522476
4.56715	492815
4.57347	470182
4.57977	456157
4.58608	426662
4.59238	408721
4.5987	395915
4.60502	379041
4.61132	368350
4.61763	356027
4.62393	340795
4.63025	330262
4.63655	318450
4.64287	308791
4.64918	299361
4.65548	288623
4.6618	280664
4.6681	272865
4.67442	266627
4.68073	262329
4.68703	253420
4.69335	254605
4.69965	245259
4.70597	241357
4.71227	237033
4.71858	223808
4.7249	222290
4.7312	220846
4.73752	214226
4.74382	215635
4.75013	212949
4.75645	210974
4.76275	212822
4.76907	212628
4.77537	204378
4.78168	197507
4.78798	193614
4.7943	186927
4.80062	184005
4.80692	182237
4.81323	178601
4.81953	173266
4.82585	171060
4.83217	171377
4.83847	168920
4.84478	166867
4.85108	167050
4.8574	161083
4.8637	157642
4.87002	157993
4.87633	156885
4.88263	172621
4.88895	197345
4.89525	210215
4.90157	207147
4.90788	193970
4.91418	176142
4.9205	167579
4.9268	161245
4.93312	154485
4.93942	151492
4.94573	143224
4.95205	140846
4.95835	142058
4.96467	139558
4.97097	141693
4.97728	139289
4.9836	134760
4.9899	131629
4.99622	128415
5.00252	126034
5.00883	124257
5.01513	123762
5.02145	124902
5.02777	122524
5.03407	121832
5.04038	121951
5.04668	119239
5.053	114839
5.05932	115812
5.06562	111279
5.07193	107128
5.07823	95136
5.08455	81249
5.09085	69797
5.09717	61874
5.10348	57713
5.10978	56541
5.1161	55111
5.1224	54736
5.12872	54525
5.13503	52577
5.14133	52829
5.14765	52476
5.15395	51844
5.16027	51227
5.16657	49950
5.17288	50440
5.1792	49951
5.1855	51390
5.19182	49577
5.19812	49222
5.20443	48452
5.21073	48649
5.21705	50879
5.22337	56051
5.22967	83720
5.23598	153254
5.24228	234750
5.2486	272894
5.25492	264814
5.26122	227070
5.26753	194545
5.27383	175134
5.28015	159024
5.28645	150090
5.29277	142942
5.29908	140048
5.30538	138491
5.3117	152164
5.318	186467
5.32432	231606
5.33063	238722
5.33693	217566
5.34325	181866
5.34955	155778
5.35587	136695
5.36217	125612
5.36848	116979
5.3748	111627
5.3811	107426
5.38742	103868
5.39372	97242
5.40003	95414
5.40635	92477
5.41265	92839
5.41897	90773
5.42527	88216
5.43158	86247
5.43788	86983
5.4442	86203
5.45052	87956
5.45682	90491
5.46313	92556
5.46943	96281
5.47575	96271
5.48207	94921
5.48837	87029
5.49468	75990
5.50098	70474
5.5073	68223
5.5136	65338
5.51992	64642
5.52623	63430
5.53253	63011
5.53885	60042
5.54515	60905
5.55147	59422
5.55778	62128
5.56408	65488
5.5704	63670
5.5767	60397
5.58302	58027
5.58932	55987
5.59563	54150
5.60195	53050
5.60825	50966
5.61457	49826
5.62087	49372
5.62718	50222
5.6335	49982
5.6398	46881
5.64612	45656
5.65242	45517
5.65873	44486
5.66503	43630
5.67135	45168
5.67767	42525
5.68397	42184
5.69028	42286
5.69658	42330
5.7029	42285
5.7092	42655
5.71552	40957
5.72183	41605
5.72813	39912
5.73445	39187
5.74075	38962
5.74707	38687
5.75338	37662
5.75968	35660
5.766	35066
5.7723	34193
5.77862	37963
5.78492	54883
5.79123	82122
5.79755	99941
5.80385	94483
5.81017	79744
5.81647	61600
5.82278	49916
5.8291	42782
5.8354	38563
5.84172	37582
5.84802	35541
5.85433	34128
5.86063	32174
5.86695	31242
5.87327	29057
5.87957	28214
5.88588	27540
5.89218	26889
5.8985	26872
5.90482	26019
5.91112	25599
5.91743	25633
5.92373	25905
5.93005	24935
5.93635	25347
5.94267	24211
5.94898	24429
5.95528	22925
5.9616	23255
5.9679	22624
5.97422	22463
5.98053	23605
5.98683	22388
5.99315	22648
5.99945	22599
6.00577	22715
6.01207	22625
6.01838	22785
6.0247	21541
6.031	21251
6.03732	21656
6.04362	22543
6.04993	21689
6.05625	21952
6.06255	20251
6.06887	21153
6.07517	20638
6.08148	21319
6.08778	21365
6.0941	20639
6.10042	21350
6.10672	20027
6.11303	20473
6.11933	20126
6.12565	20445
6.13197	20457
6.13827	19822
6.14458	20123
6.15088	20650
6.1572	20155
6.1635	20306
6.16982	19117
6.17613	19480
6.18243	19204
6.18875	19638
6.19505	19237
6.20137	19644
6.20767	18907
6.21398	19722
6.2203	20140
6.2266	19119
6.23292	19007
6.23922	19133
6.24553	19268
6.25185	17404
6.25815	18429
6.26447	18900
6.27077	18416
6.27708	18709
6.28338	18099
6.2897	18527
6.29602	18736
6.30232	18219
6.30863	18590
6.31493	18725
6.32125	19537
6.32757	20615
6.33387	21490
6.34018	20721
6.34648	19853
6.3528	19790
6.3591	19383
6.36542	19086
6.37173	18601
6.37803	18313
6.38435	17599
6.39065	17918
6.39697	18397
6.40328	18193
6.40958	18880
6.4159	24509
6.4222	48014
6.42852	77642
6.43482	90210
6.44113	82964
6.44745	67220
6.45375	54525
6.46007	43646
6.46637	36628
6.47268	33072
6.479	32450
6.4853	37550
6.49162	61000
6.49792	111652
6.50423	171335
6.51053	205622
6.51685	191216
6.52317	141975
6.52947	93567
6.53578	61090
6.54208	45349
6.5484	36965
6.55472	32720
6.56102	29991
6.56733	29183
6.57363	26600
6.57995	25896
6.58625	23959
6.59257	22404
6.59888	22222
6.60518	21709
6.6115	21683
6.6178	19879
6.62412	19768
6.63043	19816
6.63673	18996
6.64305	19144
6.64935	18829
6.65567	18459
6.66197	18038
6.66828	18226
6.6746	17977
6.6809	18690
6.68722	17435
6.69352	17332
6.69983	17318
6.70613	17370
6.71245	17106
6.71877	16601
6.72507	16822
6.73138	16525
6.73768	16480
6.744	16581
6.75032	16324
6.75662	16058
6.76293	15823
6.76923	15876
6.77555	15616
6.78185	15777
6.78817	15481
6.79448	16020
6.80078	15173
6.8071	15703
6.8134	15181
6.81972	14939
6.82603	15212
6.83233	15683
6.83865	15676
6.84495	15525
6.85127	14798
6.85757	15309
6.86388	14918
6.8702	15083
6.8765	14631
6.88282	14801
6.88912	14709
6.89543	15196
6.90175	17510
6.90805	19641
6.91437	22965
6.92067	23572
6.92698	22600
6.93328	20349
6.9396	19341
6.94592	17447
6.95222	16181
6.95853	16574
6.96483	15700
6.97115	16078
6.97747	15195
6.98377	14585
6.99008	14943
6.99638	14398
7.0027	14266
7.009	14134
7.01532	14138
7.02163	15162
7.02793	14624
7.03425	14342
7.04055	14282
7.04687	12731
7.05318	13182
7.05948	15910
7.0658	46459
7.0721	119170
7.07842	220972
7.08472	335613
7.09103	448196
7.09735	560517
7.10365	665873
7.10997	755951
7.11627	855017
7.12258	942964
7.1289	1020139
7.1352	1063971
7.14152	1030694
7.14782	818907
7.15413	397418
7.16043	137277
7.16675	62177
7.17307	43005
7.17937	36363
7.18568	32505
7.19198	30511
7.1983	27595
7.2046	26877
7.21092	26546
7.21723	26345
7.22353	27809
7.22985	30727
7.23615	31249
7.24247	32472
7.24878	29086
7.25508	26528
7.2614	25666
7.2677	23512
7.27402	21279
7.28032	20221
7.28663	19484
7.29295	19116
7.29925	17952
7.30557	17334
7.31187	16529
7.31818	16204
7.3245	16155
7.3308	15710
7.33712	15237
7.34342	15391
7.34973	14663
7.35603	14818
7.36235	15080
7.36867	14607
7.37497	14050
7.38128	13790
7.38758	14738
7.3939	13546
7.40022	13899
7.40652	15564
7.41283	38649
7.41913	105254
7.42545	209497
7.43175	328938
7.43807	452334
7.44438	581824
7.45068	706963
7.457	815313
7.4633	902180
7.46962	966460
7.47593	1020422
7.48223	1048346
7.48855	1070485
7.49485	1091002
7.50117	1102799
7.50747	1090776
7.51378	1076750
7.5201	1055719
7.5264	1030357
7.53272	1010741
7.53902	971849
7.54533	943176
7.55165	920203
7.55795	885285
7.56427	857909
7.57057	836626
7.57688	815179
7.58318	795416
7.5895	773250
7.59582	752703
7.60212	736827
7.60843	724822
7.61473	711902
7.62105	692816
7.62737	688328
7.63367	689633
7.63998	679185
7.64628	690271
7.6526	707542
7.6589	740296
7.66522	802544
7.67153	873892
7.67783	914440
7.68415	806266
7.69045	551559
7.69677	288964
7.70307	137937
7.70938	72652
7.7157	46201
7.722	35862
7.72832	32282
7.73462	28373
7.74093	27159
7.74725	25930
7.75355	24957
7.75987	24460
7.76617	23242
7.77248	23393
7.77878	22200
7.7851	21895
7.79142	21692
7.79772	21339
7.80403	20241
7.81033	19941
7.81665	20386
7.82297	20135
7.82927	19672
7.83558	18847
7.84188	18562
7.8482	18768
7.8545	19012
7.86082	19726
7.86713	19742
7.87343	18582
7.87975	16965
7.88605	16155
7.89237	15706
7.89868	15006
7.90498	15323
7.9113	15370
7.9176	14889
7.92392	14757
7.93022	14296
7.93653	13640
7.94285	13268
7.94915	12873
7.95547	12433
7.96177	12757
7.96808	12499
7.9744	12005
7.9807	12065
7.98702	12478
7.99332	13339
7.99963	14823
8.00593	15453
8.01225	16870
8.01857	16465
8.02487	16686
8.03118	15898
8.03748	15262
8.0438	13290
8.05012	12889
8.05642	13115
8.06273	12142
8.06903	11827
8.07535	12486
8.08165	11565
8.08797	12950
8.09428	19261
8.10058	39078
8.1069	83984
8.1132	139700
8.11952	177425
8.12583	174735
8.13213	140358
8.13845	97987
8.14475	64880
8.15107	44805
8.15737	33505
8.16368	27221
8.17	22987
8.1763	21053
8.18262	18956
8.18892	19242
8.19523	23860
8.20153	48797
8.20785	123553
8.21417	273959
8.22047	492241
8.22678	729703
8.23308	866680
8.2394	828494
8.24572	589325
8.25202	317802
8.25833	157328
8.26463	93344
8.27095	65039
8.27725	54550
8.28357	45817
8.28988	40963
8.29618	36730
8.3025	34241
8.3088	31060
8.31512	28718
8.32143	27780
8.32773	26800
8.33405	23732
8.34035	23954
8.34667	22462
8.35297	21977
8.35928	21025
8.3656	19818
8.3719	18712
8.37822	18450
8.38452	18137
8.39083	17624
8.39715	16874
8.40345	16126
8.40977	16415
8.41607	17373
8.42238	19255
8.42868	23029
8.435	27225
8.44132	31328
8.44762	31280
8.45393	28824
8.46023	24392
8.46655	20253
8.47287	18305
8.47917	16875
8.48548	16999
8.49178	21066
8.4981	30083
8.5044	47113
8.51072	67032
8.51703	77119
8.52333	69488
8.52965	51197
8.53595	33743
8.54227	24002
8.54858	19199
8.55488	16558
8.5612	15326
8.5675	15413
8.57382	15847
8.58012	19698
8.58643	27486
8.59275	40181
8.59905	49490
8.60537	50588
8.61167	41958
8.61798	31461
8.6243	23184
8.6306	17896
8.63692	14945
8.64322	14802
8.64953	13587
8.65583	12664
8.66215	12342
8.66847	12349
8.67477	11546
8.68108	11589
8.68738	11360
8.6937	11046
8.70002	11133
8.70632	11462
8.71263	11059
8.71893	10851
8.72525	10893
8.73155	10953
8.73787	10941
8.74418	10930
8.75048	10942
8.7568	11446
8.7631	10739
8.76942	10771
8.77572	10134
8.78203	10278
8.78835	10071
8.79465	10049
8.80097	9742
8.80727	10323
8.81358	10201
8.8199	10650
8.8262	10239
8.83252	10341
8.83882	10075
8.84513	9963
8.85143	9953
8.85775	9900
8.86407	9808
8.87037	9482
8.87668	9874
8.88298	9196
8.8893	9633
8.89562	9186
8.90192	9551
8.90823	9463
8.91453	9259
8.92085	9041
8.92715	8813
8.93347	9949
8.93978	8998
8.94608	9313
8.9524	9305
8.9587	9511
8.96502	9267
8.97133	9554
8.97763	10090
8.98395	9473
8.99025	10099
8.99657	11724
9.00287	12048
9.00918	13155
9.0155	12931
9.0218	11911
9.02812	11845
9.03442	10870
9.04073	11236
9.04705	9964
9.05335	10166
9.05967	9979
9.06597	10580
9.07228	10690
9.07858	11354
9.0849	13234
9.09122	14395
9.09752	14064
9.10383	12830
9.11013	12720
9.11645	10942
9.12277	11318
9.12907	10369
9.13538	10177
9.14168	10099
9.148	9869
9.1543	9557
9.16062	9672
9.16693	10612
9.17323	10550
9.17955	11577
9.18585	12777
9.19217	12250
9.19848	12221
9.20478	11408
9.2111	11296
9.2174	11572
9.22372	11328
9.23002	11609
9.23633	10908
9.24265	10502
9.24895	10226
9.25527	9660
9.26157	9293
9.26788	9905
9.27418	10084
9.2805	10048
9.28682	10009
9.29312	9804
9.29943	9299
9.30573	9171
9.31205	9458
9.31837	9088
9.32467	8717
9.33098	9033
9.33728	9145
9.3436	8823
9.3499	8671
9.35622	9380
9.36253	9167
9.36883	9128
9.37515	9235
9.38145	8975
9.38777	9206
9.39408	8651
9.40038	8427
9.4067	8508
9.413	8989
9.41932	8903
9.42562	8701
9.43193	8244
9.43825	8924
9.44455	8278
9.45087	8956
9.45717	8869
9.46348	9027
9.4698	8244
9.4761	8550
9.48242	9609
9.48872	9842
9.49503	10634
9.50133	11075
9.50765	11156
9.51397	10430
9.52027	9665
9.52658	9037
9.53288	9170
9.5392	9292
9.54552	9077
9.55182	9571
9.55813	21146
9.56443	54978
9.57075	88385
9.57705	93140
9.58337	77636
9.58968	59768
9.59598	43563
9.6023	34092
9.6086	28683
9.61492	25175
9.62123	22227
9.62753	20595
9.63385	19198
9.64015	19093
9.64647	17952
9.65277	17529
9.65908	16897
9.6654	16702
9.6717	16510
9.67802	15577
9.68432	14857
9.69063	15462
9.69695	14497
9.70325	14112
9.70957	13154
9.71587	12399
9.72218	12553
9.72848	12585
9.7348	11787
9.74112	12175
9.74742	12244
9.75373	12017
9.76003	11693
9.76635	11221
9.77265	11217
9.77897	11477
9.78528	11383
9.79158	10814
9.7979	11090
9.8042	10739
9.81052	10601
9.81683	10086
9.82313	10333
9.82945	9864
9.83575	10233
9.84207	9552
9.84837	9928
9.85468	9605
9.861	10115
9.8673	9717
9.87362	9760
9.87992	10076
9.88623	9690
9.89255	9881
9.89885	9685
9.90517	9479
9.91147	9925
9.91778	9296
9.92408	9761
9.9304	10308
9.93672	10019
9.94302	10143
9.94933	10466
9.95563	9671
9.96195	9704
9.96827	9856
9.97457	9940
9.98088	10037
9.98718	10267
9.9935	12768
9.9998	16468
10.0061	22561
10.0124	29503
10.0187	35911
10.0251	37774
10.0314	35000
10.0377	31448
10.044	27714
10.0503	24149
10.0566	20661
10.0629	19678
10.0692	18175
10.0755	16080
10.0818	15560
10.0882	14734
10.0945	14870
10.1008	13658
10.1071	13174
10.1134	12402
10.1197	12170
10.126	11702
10.1323	11461
10.1386	10952
10.1449	11498
10.1512	11539
10.1576	10410
10.1639	10802
10.1702	10074
10.1765	10174
10.1828	9285
10.1891	10077
10.1954	9630
10.2017	9215
10.208	9995
10.2143	10719
10.2207	13670
10.227	18031
10.2333	22835
10.2396	25420
10.2459	26415
10.2522	25853
10.2585	25505
10.2648	23822
10.2711	21624
10.2774	21405
10.2838	19703
10.2901	17497
10.2964	17162
10.3027	15685
10.309	13570
10.3153	13588
10.3216	13662
10.3279	13475
10.3342	12466
10.3405	12182
10.3468	11824
10.3532	13544
10.3595	21933
10.3658	61969
10.3721	197105
10.3784	568833
10.3847	1318403
10.391	2413046
10.3973	3507229
10.4036	4139629
10.4099	3798386
10.4163	2695332
10.4226	1537564
10.4289	813648
10.4352	489411
10.4415	360721
10.4478	289864
10.4541	250171
10.4604	218733
10.4667	197464
10.473	179993
10.4794	159837
10.4857	148460
10.492	137597
10.4983	127161
10.5046	123035
10.5109	114221
10.5172	110206
10.5235	103353
10.5298	95566
10.5361	90327
10.5425	84181
10.5488	81460
10.5551	77455
10.5614	75669
10.5677	73501
10.574	71420
10.5803	69607
10.5866	67774
10.5929	66157
10.5992	64958
10.6055	62972
10.6119	61113
10.6182	56400
10.6245	49032
10.6308	37730
10.6371	26433
10.6434	17460
10.6497	11675
10.656	9864
10.6623	10352
10.6686	9908
10.675	10124
10.6813	9898
10.6876	9743
10.6939	9822
10.7002	10546
10.7065	10262
10.7128	10050
10.7191	9791
10.7254	9006
10.7317	8580
10.7381	8380
10.7444	8665
10.7507	8410
10.757	8534
10.7633	8092
10.7696	8221
10.7759	8413
10.7822	8132
10.7885	7977
10.7948	8264
10.8011	7948
10.8075	8159
10.8138	8046
10.8201	8077
10.8264	8012
10.8327	8076
10.839	8281
10.8453	9207
10.8516	10741
10.8579	11062
10.8642	11165
10.8706	11885
10.8769	11189
10.8832	9885
10.8895	8903
10.8958	8705
10.9021	9096
10.9084	8896
10.9147	8462
10.921	8598
10.9273	9227
10.9337	9660
10.94	9122
10.9463	9637
10.9526	9979
10.9589	10709
10.9652	10928
10.9715	11036
10.9778	11733
10.9841	12043
10.9904	12724
10.9967	13832
11.0031	14044
11.0094	14683
11.0157	15495
11.022	13853
11.0283	12159
11.0346	10243
11.0409	8694
11.0472	9276
11.0535	9142
11.0598	8892
11.0662	8677
11.0725	9385
11.0788	8452
11.0851	8945
11.0914	8640
11.0977	8683
11.104	8005
11.1103	8287
11.1166	8116
11.1229	8769
11.1293	7661
11.1356	8195
11.1419	8173
11.1482	8257
11.1545	8031
11.1608	8053
11.1671	7726
11.1734	8229
11.1797	8008
11.186	8409
11.1924	7869
11.1987	8354
11.205	7920
11.2113	7373
11.2176	7899
11.2239	7938
11.2302	8280
11.2365	7682
11.2428	7557
11.2491	7840
11.2554	8147
11.2618	8252
11.2681	7615
11.2744	7732
11.2807	7208
11.287	7280
11.2933	7349
11.2996	7463
11.3059	7322
11.3122	7239
11.3185	7190
11.3249	7303
11.3312	8036
11.3375	8302
11.3438	8423
11.3501	8391
11.3564	7518
11.3627	7330
11.369	7010
11.3753	7004
11.3816	6562
11.388	6978
11.3943	6941
11.4006	7348
11.4069	6796
11.4132	6879
11.4195	6856
11.4258	7072
11.4321	6945
11.4384	6846
11.4447	6762
11.451	6472
11.4574	6792
11.4637	6816
11.47	6620
11.4763	6417
11.4826	7200
11.4889	6956
11.4952	6567
11.5015	6633
11.5078	6857
11.5141	6607
11.5205	6334
11.5268	6456
11.5331	6281
11.5394	6196
11.5457	6629
11.552	6368
11.5583	6666
11.5646	6968
11.5709	7250
11.5772	8445
11.5836	10954
11.5899	13608
11.5962	15983
11.6025	16287
11.6088	14356
11.6151	11901
11.6214	10402
11.6277	8411
11.634	8337
11.6403	7281
11.6466	7122
11.653	6790
11.6593	6903
11.6656	6959
11.6719	6841
11.6782	7044
11.6845	6980
11.6908	6827
11.6971	6696
11.7034	6814
11.7097	6653
11.7161	6878
11.7224	6914
11.7287	6971
11.735	6926
11.7413	7441
11.7476	7597
11.7539	7276
11.7602	7161
11.7665	7155
11.7728	6734
11.7792	7429
11.7855	7851
11.7918	7167
11.7981	7095
11.8044	8027
11.8107	7521
11.817	6960
11.8233	7081
11.8296	7330
11.8359	7773
11.8422	7560
11.8486	7951
11.8549	7633
11.8612	8034
11.8675	7136
11.8738	6899
11.8801	6587
11.8864	6718
11.8927	6351
11.899	6481
11.9053	6658
11.9117	5996
11.918	6295
11.9243	6622
11.9306	6208
11.9369	6149
11.9432	6115
11.9495	6381
11.9558	6467
11.9621	7329
11.9684	6787
11.9748	7235
11.9811	6680
11.9874	6300
11.9937	6247
12	6062
12.0063	6265
12.0126	5789
12.0189	6282
12.0252	6324
12.0315	5759
12.0379	5729
12.0442	6042
12.0505	6005
12.0568	5939
12.0631	5988
12.0694	6267
12.0757	7152
12.082	7718
12.0883	10288
12.0946	12000
12.1009	11605
12.1073	11917
12.1136	10608
12.1199	9909
12.1262	9002
12.1325	7476
12.1388	7541
12.1451	7177
12.1514	6916
12.1577	6720
12.164	6240
12.1704	6474
12.1767	6958
12.183	6840
12.1893	6626
12.1956	6702
12.2019	7028
12.2082	8064
12.2145	11071
12.2208	14041
12.2271	17944
12.2335	19336
12.2398	17973
12.2461	15804
12.2524	12782
12.2587	11403
12.265	10386
12.2713	8612
12.2776	8529
12.2839	8041
12.2902	7823
12.2965	7471
12.3029	7953
12.3092	7168
12.3155	7177
12.3218	7437
12.3281	7204
12.3344	7338
12.3407	6715
12.347	7494
12.3533	7741
12.3596	7043
12.366	7813
12.3723	8503
12.3786	10439
12.3849	12117
12.3912	13773
12.3975	15058
12.4038	15566
12.4101	14072
12.4164	12042
12.4227	10696
12.4291	10078
12.4354	9911
12.4417	10683
12.448	10093
12.4543	10017
12.4606	10817
12.4669	10028
12.4732	10161
12.4795	11939
12.4858	14468
12.4921	17332
12.4985	17895
12.5048	15860
12.5111	13349
12.5174	11146
12.5237	9613
12.53	8447
12.5363	8909
12.5426	10282
12.5489	11738
12.5552	12925
12.5616	13599
12.5679	12987
12.5742	11554
12.5805	9538
12.5868	8532
12.5931	7795
12.5994	7057
12.6057	6655
12.612	6793
12.6183	6555
12.6247	6972
12.631	6560
12.6373	6672
12.6436	5770
12.6499	6481
12.6562	6037
12.6625	5481
12.6688	6062
12.6751	5800
12.6814	5957
12.6878	5862
12.6941	6029
[truncated: 3,692 more rows]
