# Supplementary material for: Aerial Warfare: A Volatile Dialogue between the Plant Pathogen Verticillium longisporum and Its Antagonist Paenibacillus polymyxa
Source: Front Plant Sci. 2017 Jul 27;8:1294. doi: 10.3389/fpls.2017.01294 (PMC5529406; doi:10.3389/fpls.2017.01294)
Supplement: Supplementary file 3 [file DataSheet3.ZIP › GCMS data 6 day Paenibacillus incubations/Paenibacillus_alone_sample2.D/tic_front.csv]

C:\MSDCHEM\1\DATA\TOMISLAV\141215_1\3Sb312.D 15 Dec 14 5:03 pm
Start of data points
0.0935667	28601
0.0998667	27913
0.106183	27021
0.112483	27955
0.1188	28862
0.125117	27194
0.131417	27129
0.137733	27475
0.144033	28644
0.15035	28235
0.15665	27736
0.162967	27193
0.169283	27225
0.175583	27554
0.1819	27032
0.1882	27208
0.194517	27139
0.200833	27013
0.207133	28132
0.21345	27648
0.21975	28060
0.226067	27232
0.232367	27735
0.238683	27656
0.245	26974
0.2513	27388
0.257617	26205
0.263917	26843
0.270233	26385
0.27655	26463
0.28285	27432
0.289167	26213
0.295467	26370
0.301783	27666
0.308083	26794
0.3144	26509
0.320717	27540
0.327017	26505
0.333333	27111
0.339633	26691
0.34595	27331
0.35225	26644
0.358567	26625
0.364883	26180
0.371183	25931
0.3775	26451
0.3838	26529
0.390117	26681
0.396433	25731
0.402733	25956
0.40905	25902
0.41535	25560
0.421667	25777
0.427967	26196
0.434283	25963
0.4406	26198
0.4469	26158
0.453217	26441
0.459517	26630
0.465833	25797
0.47215	26475
0.47845	26225
0.484767	26637
0.491067	25942
0.497383	25645
0.503683	25681
0.51	26070
0.516317	25880
0.522617	26153
0.528933	26368
0.535233	26357
0.54155	25422
0.547867	25548
0.554167	25046
0.560483	25061
0.566783	25945
0.5731	25713
0.5794	25116
0.585717	25233
0.592033	25644
0.598333	26408
0.60465	25262
0.61095	25537
0.617267	25455
0.623583	24518
0.629883	24902
0.6362	25641
0.6425	25198
0.648817	24893
0.655117	26005
0.661433	25234
0.66775	24078
0.67405	25085
0.680367	25326
0.686667	25614
0.692983	25350
0.6993	24372
0.7056	24804
0.711917	25787
0.718217	25120
0.724533	25287
0.730833	25163
0.73715	24089
0.743467	25035
0.749767	24610
0.756083	25633
0.762383	24388
0.7687	24483
0.775017	24349
0.781317	24162
0.787633	25065
0.793933	26432
0.80025	24544
0.80655	24273
0.812867	26108
0.819183	25008
0.825483	25453
0.8318	24901
0.8381	24679
0.844417	24856
0.850717	25058
0.857033	24546
0.86335	24926
0.86965	24466
0.875967	24292
0.882267	24794
0.888583	24525
0.8949	24907
0.9012	24305
0.907517	24835
0.913817	22943
0.920133	25124
0.926433	24786
0.93275	23823
0.939067	24686
0.945367	24922
0.951683	23583
0.957983	24945
0.9643	23783
0.970617	23899
0.976917	23986
0.983233	24470
0.989533	23602
0.99585	24676
1.00215	24476
1.00847	23995
1.01478	23942
1.02108	23519
1.0274	22456
1.0337	22176
1.04002	24043
1.04633	24188
1.05263	24092
1.05895	23685
1.06525	23255
1.07157	22543
1.07787	20773
1.08418	21124
1.0905	20421
1.0968	21075
1.10312	21844
1.10942	22856
1.11573	22184
1.12205	23334
1.12835	22831
1.13467	23590
1.14097	23303
1.14728	23973
1.15358	22411
1.1599	23387
1.16622	23549
1.17252	22931
1.17883	22985
1.18513	20925
1.19145	21259
1.19777	20794
1.20407	21251
1.21038	21492
1.21668	20927
1.223	21727
1.2293	21531
1.23562	21740
1.24193	22577
1.24823	22665
1.25455	22591
1.26085	21973
1.26717	23155
1.27348	22812
1.27978	23110
1.2861	24136
1.2924	23688
1.29872	22288
1.30502	20607
1.31133	20373
1.31765	20906
1.32395	20114
1.33027	20173
1.33657	20028
1.34288	20901
1.34918	20810
1.3555	20475
1.36182	20214
1.36812	21071
1.37443	20857
1.38073	20877
1.38705	20612
1.39337	20577
1.39967	20654
1.40598	21407
1.41228	20536
1.4186	20554
1.4249	20131
1.43122	21217
1.43753	20056
1.44383	19407
1.45015	21314
1.45645	21115
1.46277	19868
1.46908	20115
1.47538	19449
1.4817	20616
1.488	19846
1.49432	20541
1.50062	20761
1.50693	20797
1.51325	19660
1.51955	20833
1.52587	20382
1.53217	20662
1.53848	20286
1.5448	20303
1.5511	20867
1.55742	21115
1.56372	20306
1.57003	20322
1.57633	20147
1.58265	20342
1.58897	20031
1.59527	21006
1.60158	21165
1.60788	20674
1.6142	20614
1.62052	20740
1.62682	20524
1.63313	21394
1.63943	20015
1.64575	20849
1.65205	20042
1.65837	21122
1.66468	20557
1.67098	20150
1.6773	20565
1.6836	20472
1.68992	20789
1.69623	21728
1.70253	21889
1.70885	20894
1.71515	20935
1.72147	21552
1.72777	22007
1.73408	22068
1.7404	22838
1.7467	23017
1.75302	22673
1.75932	22520
1.76563	23132
1.77195	21998
1.77825	21962
1.78457	22039
1.79087	22449
1.79718	21926
1.80348	22138
1.8098	21912
1.81612	21585
1.82242	21776
1.82873	22129
1.83503	22429
1.84135	22547
1.84767	21216
1.85397	22419
1.86028	22455
1.86658	21924
1.8729	22546
1.8792	21886
1.88552	22234
1.89183	22712
1.89813	22272
1.90445	21980
1.91075	22468
1.91707	21933
1.92337	22677
1.92968	21687
1.936	22195
1.9423	22544
1.94862	22345
1.95492	22802
1.96123	22230
1.96755	21656
1.97385	22410
1.98017	22285
1.98647	21782
1.99278	22560
1.99908	22948
2.0054	22630
2.01172	21971
2.01802	22155
2.02433	21423
2.03063	22587
2.03695	22804
2.04327	22387
2.04957	21848
2.05588	21797
2.06218	22163
2.0685	21719
2.0748	23258
2.08112	23194
2.08743	22879
2.09373	23372
2.10005	23417
2.10635	20423
2.11267	20841
2.11898	22213
2.12528	22864
2.1316	21918
2.1379	22371
2.14422	22529
2.15052	22726
2.15683	23408
2.16315	22726
2.16945	22870
2.17577	23907
2.18207	22745
2.18838	21025
2.1947	20946
2.201	19885
2.20732	20320
2.21362	20529
2.21993	20978
2.22623	21872
2.23255	22601
2.23887	22188
2.24517	22392
2.25148	21857
2.25778	22163
2.2641	21122
2.27042	22254
2.27672	22310
2.28303	21907
2.28933	21965
2.29565	21326
2.30195	22892
2.30827	23141
2.31458	22022
2.32088	22435
2.3272	22415
2.3335	23265
2.33982	22947
2.34613	23004
2.35243	22479
2.35875	22356
2.36505	22991
2.37137	22654
2.37767	23053
2.38398	22655
2.3903	20244
2.3966	21141
2.40292	22009
2.40922	22195
2.41553	21554
2.42183	21311
2.42815	22254
2.43447	22176
2.44077	22578
2.44708	22655
2.45338	21906
2.4597	22953
2.46602	22569
2.47232	22723
2.47863	22390
2.48493	22457
2.49125	22997
2.49755	22064
2.50387	22528
2.51018	22827
2.51648	23055
2.5228	22738
2.5291	23025
2.53542	22048
2.54173	21348
2.54803	23031
2.55435	22325
2.56065	23021
2.56697	21148
2.57327	21334
2.57958	22497
2.5859	21378
2.5922	22057
2.59852	22320
2.60482	23005
2.61113	22879
2.61745	20798
2.62375	21458
2.63007	22326
2.63637	21622
2.64268	21489
2.64898	22522
2.6553	22518
2.66162	22603
2.66792	23138
2.67423	23172
2.68053	23397
2.68685	22409
2.69317	22392
2.69947	22606
2.70578	22236
2.71208	22345
2.7184	23161
2.7247	23409
2.73102	21383
2.73733	21622
2.74363	22247
2.74995	21757
2.75625	23436
2.76257	22131
2.76888	22564
2.77518	22247
2.7815	22881
2.7878	23396
2.79412	21754
2.80042	23083
2.80673	21975
2.81305	22742
2.81935	22732
2.82567	22716
2.83197	23297
2.83828	22703
2.8446	22170
2.8509	21210
2.85722	22901
2.86352	22776
2.86983	22782
2.87613	21890
2.88245	22444
2.88877	23177
2.89507	21230
2.90138	21425
2.90768	23053
2.914	21691
2.9203	22932
2.92662	22397
2.93293	22038
2.93923	22717
2.94555	22641
2.95185	23055
2.95817	22884
2.96448	22226
2.97078	22529
2.9771	22357
2.9834	21783
2.98972	23015
2.99602	22642
3.00233	22206
3.00865	22080
3.01495	22791
3.02127	22690
3.02757	21034
3.03388	18908
3.0402	19375
3.0465	19826
3.05282	19281
3.05912	19730
3.06543	19067
3.07173	19823
3.07805	20276
3.08437	20163
3.09067	20065
3.09698	19462
3.10328	19666
3.1096	20180
3.11592	19870
3.12222	19608
3.12853	20264
3.13483	19558
3.14115	20098
3.14745	19493
3.15377	19553
3.16008	19702
3.16638	19019
3.1727	19810
3.179	19687
3.18532	20059
3.19163	20286
3.19793	19842
3.20425	20015
3.21055	19834
3.21687	19742
3.22317	19872
3.22948	20255
3.2358	20005
3.2421	20325
3.24842	19832
3.25472	20513
3.26103	19781
3.26735	19119
3.27365	19646
3.27997	20228
3.28627	20646
3.29258	19719
3.29888	20119
3.3052	20360
3.31152	19815
3.31782	20069
3.32413	19289
3.33043	20103
3.33675	20239
3.34307	20102
3.34937	20062
3.35568	19567
3.36198	19059
3.3683	20169
3.3746	19992
3.38092	20220
3.38723	19790
3.39353	20504
3.39985	20370
3.40615	20793
3.41247	20293
3.41877	20034
3.42508	19560
3.4314	20212
3.4377	20574
3.44402	20023
3.45032	20141
3.45663	19781
3.46295	19980
3.46925	20379
3.47557	19727
3.48187	19279
3.48818	19786
3.49448	19690
3.5008	20096
3.50712	20086
3.51342	20406
3.51973	20092
3.52603	20059
3.53235	19881
3.53867	20040
3.54497	19776
3.55128	19944
3.55758	19705
3.5639	19201
3.5702	19816
3.57652	19127
3.58283	20135
3.58913	20388
3.59545	19456
3.60175	20595
3.60807	19959
3.61438	20389
3.62068	20166
3.627	20007
3.6333	19803
3.63962	20173
3.64592	19745
3.65223	19850
3.65855	19901
3.66485	20073
3.67117	20148
3.67747	20415
3.68378	20827
3.6901	20646
3.6964	20328
3.70272	20838
3.70902	19442
3.71533	20054
3.72163	20333
3.72795	19718
3.73427	21451
3.74057	26273
3.74688	45144
3.75318	104545
3.7595	255913
3.76582	622142
3.77212	1419958
3.77843	2941726
3.78473	4834333
3.79105	6431607
3.79735	7027021
3.80367	6708260
3.80998	5734621
3.81628	4874768
3.8226	4281389
3.8289	3882458
3.83522	3801856
3.84153	3629251
3.84783	3388562
3.85415	3293609
3.86045	3166565
3.86677	3070206
3.87307	3047980
3.87938	2965256
3.8857	2924993
3.892	2879108
3.89832	2830897
3.90462	2809109
3.91093	2744374
3.91723	2733620
3.92355	2717463
3.92987	2689251
3.93617	2693310
3.94248	2648515
3.94878	2642467
3.9551	2619607
3.96142	2581256
3.96772	2596178
3.97403	2600575
3.98033	2604771
3.98665	2624545
3.99295	2597177
3.99927	2581495
4.00558	2562107
4.01188	2525927
4.0182	2526859
4.0245	2494777
4.03082	2487600
4.03713	2455520
4.04343	2447045
4.04975	2429837
4.05605	2397686
4.06237	2400529
4.06867	2357135
4.07498	2364195
4.0813	2369197
4.0876	2345260
4.09392	2352745
4.10022	2335279
4.10653	2306614
4.11285	2301289
4.11915	2290805
4.12547	2272403
4.13177	2278738
4.13808	2262509
4.14438	2262219
4.1507	2247808
4.15702	2267688
4.16332	2271356
4.16963	2454643
4.17593	2899431
4.18225	3489325
4.18857	3840908
4.19487	3784187
4.20118	3441185
4.20748	3026429
4.2138	2720438
4.2201	2523292
4.22642	2377822
4.23273	2299041
4.23903	2249595
4.24535	2200104
4.25165	2176662
4.25797	2133880
4.26428	2120451
4.27058	2080566
4.2769	2057738
4.2832	2021956
4.28952	2015944
4.29582	1969159
4.30213	1971559
4.30845	1943330
4.31475	1952448
4.32107	1962512
4.32737	1977171
4.33368	2047976
4.34	2105554
4.3463	2154903
4.35262	2250586
4.35892	2759409
4.36523	4875863
4.37153	9010980
4.37785	13365094
4.38417	16707350
4.39047	18752982
4.39678	19584448
4.40308	18036640
4.4094	13350921
4.4157	9375922
4.42202	7427736
4.42833	6400019
4.43463	5694936
4.44095	5130907
4.44725	4759766
4.45357	4378635
4.45988	4045735
4.46618	3827565
4.4725	3602512
4.4788	3397154
4.48512	3291414
4.49142	3137088
4.49773	2955129
4.50405	2710121
4.51035	2329657
4.51667	1940702
4.52297	1500381
4.52928	1159808
4.5356	911446
4.5419	801963
4.54822	734051
4.55452	694925
4.56083	661755
4.56713	622919
4.57345	602757
4.57977	562464
4.58607	543655
4.59238	522313
4.59868	499872
4.605	479403
4.61132	459791
4.61762	436544
4.62393	421658
4.63023	410537
4.63655	396475
4.64285	389260
4.64917	375800
4.65548	367218
4.66178	353575
4.6681	345961
4.6744	338114
4.68072	333231
4.68703	329538
4.69333	318146
4.69965	316993
4.70595	307290
4.71227	298674
4.71857	294487
4.72488	285788
4.7312	279646
4.7375	274164
4.74382	267162
4.75012	262692
4.75643	257874
4.76275	259509
4.76905	261137
4.77537	262713
4.78167	251844
4.78798	250985
4.79428	242773
4.8006	237341
4.80692	233481
4.81322	229016
4.81953	223140
4.82583	215731
4.83215	216083
4.83847	212616
4.84477	207793
4.85108	207436
4.85738	205628
4.8637	202259
4.87	204712
4.87632	203372
4.88263	217708
4.88893	247814
4.89525	265485
4.90155	261181
4.90787	244250
4.91417	224231
4.92048	210321
4.9268	202842
4.9331	197288
4.93942	190361
4.94572	181728
4.95203	180460
4.95835	176185
4.96465	175365
4.97097	178042
4.97727	175029
4.98358	172895
4.98988	168229
4.9962	163679
5.00252	160422
5.00882	156317
5.01513	156586
5.02143	154771
5.02775	156385
5.03407	153904
5.04037	152212
5.04668	149422
5.05298	147239
5.0593	148453
5.0656	143809
5.07192	136543
5.07823	121045
5.08453	103421
5.09085	90955
5.09715	81119
5.10347	75741
5.10978	73699
5.11608	71632
5.1224	71347
5.1287	70018
5.13502	68491
5.14132	69890
5.14763	67386
5.15395	67448
5.16025	66696
5.16657	66511
5.17287	64978
5.17918	64337
5.1855	64187
5.1918	63306
5.19812	63087
5.20442	64549
5.21073	64362
5.21703	63724
5.22335	70492
5.22967	96966
5.23597	162070
5.24228	236471
5.24858	281736
5.2549	265784
5.26122	230350
5.26752	200027
5.27383	180755
5.28013	167583
5.28645	159381
5.29275	152248
5.29907	151521
5.30538	147580
5.31168	163714
5.318	202672
5.3243	242530
5.33062	260260
5.33693	235693
5.34323	201813
5.34955	169291
5.35585	150129
5.36217	138408
5.36847	130324
5.37478	123181
5.3811	117976
5.3874	114194
5.39372	110282
5.40002	107565
5.40633	105186
5.41265	102962
5.41895	105046
5.42527	100355
5.43157	97977
5.43788	92724
5.44418	92752
5.4505	92927
5.45682	91814
5.46312	95749
5.46943	97370
5.47573	100498
5.48205	104773
5.48835	106536
5.49467	107403
5.50098	102163
5.50728	91245
5.5136	85089
5.5199	78642
5.52622	77142
5.53253	74177
5.53883	72410
5.54515	72677
5.55145	75260
5.55777	77777
5.56407	79065
5.57038	79058
5.5767	75147
5.583	71423
5.58932	69429
5.59562	66078
5.60193	63078
5.60825	63674
5.61455	61886
5.62087	60841
5.62717	60181
5.63348	59508
5.63978	58610
5.6461	56790
5.65242	56047
5.65872	55043
5.66503	54284
5.67133	54130
5.67765	54255
5.68397	52332
5.69027	52416
5.69658	51351
5.70288	50692
5.7092	51052
5.7155	50192
5.72182	49512
5.72813	49618
5.73443	49031
5.74075	48150
5.74705	48264
5.75337	46852
5.75968	45001
5.76598	43852
5.7723	42358
5.7786	46463
5.78492	67052
5.79122	99078
5.79753	127922
5.80385	125620
5.81015	103848
5.81647	79720
5.82277	63561
5.82908	54372
5.8354	48119
5.8417	45281
5.84802	44854
5.85432	42959
5.86063	41427
5.86693	39085
5.87325	36841
5.87957	35503
5.88587	35058
5.89218	33586
5.89848	33836
5.9048	34249
5.91112	34036
5.91742	34033
5.92373	31383
5.93003	32560
5.93635	31349
5.94265	31424
5.94897	31146
5.95528	30381
5.96158	31404
5.9679	29984
5.9742	30247
5.98052	31023
5.98682	29614
5.99313	28495
5.99945	28839
6.00575	29494
6.01207	29434
6.01837	28188
6.02468	28567
6.031	27873
6.0373	27803
6.04362	27997
6.04992	27843
6.05623	28237
6.06253	27645
6.06885	27455
6.07517	27842
6.08147	28349
6.08778	26578
6.09408	27347
6.1004	26897
6.10672	26752
6.11302	26604
6.11933	27126
6.12563	26405
6.13195	26778
6.13825	26621
6.14457	26248
6.15088	25394
6.15718	26031
6.1635	26142
6.1698	25855
6.17612	25141
6.18243	25634
6.18873	25137
6.19505	25714
6.20135	24568
6.20767	25157
6.21397	24646
6.22028	24758
6.2266	23721
6.2329	24970
6.23922	23691
6.24552	25275
6.25183	24638
6.25815	24378
6.26445	23674
6.27077	24308
6.27707	24097
6.28338	24118
6.28968	23317
6.296	23790
6.30232	23698
6.30862	24214
6.31493	24541
6.32123	25367
6.32755	26060
6.33387	27021
6.34017	26118
6.34648	25410
6.35278	24537
6.3591	24849
6.3654	24423
6.37172	24422
6.37803	23776
6.38433	22899
6.39065	23274
6.39695	23428
6.40327	22639
6.40958	23819
6.41588	31554
6.4222	61985
6.4285	101646
6.43482	122572
6.44112	113585
6.44743	94466
6.45375	74787
6.46005	59281
6.46637	51300
6.47267	45457
6.47898	42052
6.48528	49594
6.4916	77394
6.49792	145283
6.50422	234347
6.51053	290965
6.51683	271837
6.52315	204530
6.52947	133231
6.53577	87790
6.54208	63343
6.54838	51136
6.5547	44837
6.561	40770
6.56732	36943
6.57363	35400
6.57993	34273
6.58625	32062
6.59255	31445
6.59887	30051
6.60518	29815
6.61148	27849
6.6178	27893
6.6241	27617
6.63042	25644
6.63672	26145
6.64303	24821
6.64935	24851
6.65565	24723
6.66197	24720
6.66827	23312
6.67458	22886
6.6809	23493
6.6872	23282
6.69352	22785
6.69982	22855
6.70613	22452
6.71243	21505
6.71875	22493
6.72507	21220
6.73137	20887
6.73768	21571
6.74398	21446
6.7503	21125
6.75662	20379
6.76292	20974
6.76923	20740
6.77553	20938
6.78185	20240
6.78815	20473
6.79447	19991
6.80078	20357
6.80708	20112
6.8134	20420
6.8197	20582
6.82602	19892
6.83233	20535
6.83863	19685
6.84495	18945
6.85125	19478
6.85757	19802
6.86387	20218
6.87018	19415
6.8765	19539
6.8828	19401
6.88912	19211
6.89542	19514
6.90173	21486
6.90805	24771
6.91435	29469
6.92067	29564
6.92697	29095
6.93328	25680
6.93958	24802
6.9459	22466
6.95222	21220
6.95852	20670
6.96483	19873
6.97113	19638
6.97745	19601
6.98375	19372
6.99007	19406
6.99638	19496
7.00268	18417
7.009	18895
7.0153	18612
7.02162	19127
7.02793	18252
7.03423	17969
7.04055	18211
7.04685	17177
7.05317	17365
7.05947	17654
7.06578	17010
7.0721	26878
7.0784	78974
7.08472	188268
7.09102	332427
7.09733	495394
7.10365	637198
7.10995	776389
7.11627	925583
7.12257	1042156
7.12888	1170920
7.13518	1284077
7.1415	1329230
7.14782	1359766
7.15412	1290646
7.16043	952999
7.16673	450110
7.17305	159234
7.17937	76991
7.18567	54322
7.19198	46646
7.19828	41756
7.2046	38308
7.2109	38469
7.21722	36453
7.22353	37642
7.22983	40029
7.23615	43098
7.24245	42161
7.24877	40606
7.25508	36838
7.26138	33038
7.2677	30878
7.274	29511
7.28032	27302
7.28662	26384
7.29293	25692
7.29925	23727
7.30555	22492
7.31187	22901
7.31817	21515
7.32448	20304
7.3308	20056
7.3371	20037
7.34342	19410
7.34972	18572
7.35603	18409
7.36233	19582
7.36865	19216
7.37497	19908
7.38127	19077
7.38758	18243
7.39388	17814
7.4002	17848
7.40652	18497
7.41282	24092
7.41913	64258
7.42543	153804
7.43175	270310
7.43805	391308
7.44437	520424
7.45068	633591
7.45698	750773
7.4633	856005
7.4696	939556
7.47592	1009024
7.48222	1027502
7.48853	1036812
7.49485	1053132
7.50115	1040838
7.50747	1027304
7.51377	1018724
7.52008	996408
7.5264	982870
7.5327	961882
7.53902	926801
7.54532	894827
7.55163	866510
7.55793	844127
7.56425	811848
7.57057	794851
7.57687	771130
7.58318	745236
7.58948	730238
7.5958	706966
7.60212	697939
7.60842	671594
7.61473	657386
7.62103	649614
7.62735	641056
7.63365	626721
7.63997	629171
7.64628	622300
7.65258	623697
7.6589	635444
7.6652	648488
7.67152	692750
7.67783	745959
7.68413	817318
7.69045	826414
7.69675	705753
7.70307	472906
7.70937	263349
7.71568	133058
7.722	76307
7.7283	51956
7.73462	39813
7.74092	35759
7.74723	31973
7.75355	30990
7.75985	29410
7.76617	27471
7.77247	26821
7.77878	25829
7.78508	25338
7.7914	25688
7.79772	25338
7.80402	25210
7.81033	24947
7.81663	24336
7.82295	23620
7.82927	23746
7.83557	22854
7.84188	22468
7.84818	22890
7.8545	23663
7.8608	24571
7.86712	24221
7.87343	23764
7.87973	22301
7.88605	20164
7.89235	18999
7.89867	19481
7.90498	19872
7.91128	19832
7.9176	20425
7.9239	18731
7.93022	18219
7.93652	17464
7.94283	16405
7.94915	16482
7.95545	16259
7.96177	15734
7.96807	15619
7.97438	15603
7.98068	16102
7.987	16103
7.99332	16019
7.99962	18002
8.00593	20515
8.01223	21862
8.01855	21468
8.02487	20149
8.03117	19803
8.03748	17957
8.04378	16933
8.0501	16477
8.0564	15761
8.06272	15783
8.06903	15013
8.07533	14723
8.08165	14639
8.08795	15865
8.09427	22542
8.10058	44860
8.10688	93962
8.1132	163400
8.1195	208683
8.12582	212123
8.13212	172804
8.13843	126497
8.14475	85770
8.15105	56769
8.15737	42378
8.16367	34198
8.16998	29024
8.1763	25707
8.1826	24242
8.18892	23305
8.19522	28802
8.20153	56229
8.20783	147186
8.21415	329093
8.22047	609236
8.22677	926429
8.23308	1168874
8.23938	1193396
8.2457	928714
8.25202	544303
8.25832	265611
8.26463	141878
8.27093	96414
8.27725	75841
8.28355	64422
8.28987	57828
8.29618	51119
8.30248	45225
8.3088	42453
8.3151	39346
8.32142	36264
8.32773	35830
8.33403	33106
8.34035	30767
8.34665	30435
8.35297	28698
8.35927	27293
8.36558	26582
8.3719	25003
8.3782	24175
8.38452	23871
8.39082	23219
8.39713	22761
8.40345	21800
8.40975	21821
8.41607	22484
8.42237	23776
8.42868	28163
8.43498	34383
8.4413	38321
8.44762	38889
8.45392	36578
8.46023	32221
8.46653	27498
8.47285	24986
8.47917	22141
8.48547	21722
8.49178	26110
8.49808	39793
8.5044	65861
8.5107	99723
8.51702	119461
8.52333	112465
8.52963	84240
8.53595	54094
8.54225	36920
8.54857	25989
8.55487	22234
8.56118	20987
8.5675	20340
8.5738	20902
8.58012	24113
8.58642	33661
8.59273	48476
8.59905	63420
8.60535	66369
8.61167	56255
8.61797	42706
8.62428	31080
8.63058	23941
8.6369	19307
8.64322	17433
8.64952	16837
8.65583	16013
8.66213	14882
8.66845	14924
8.67477	14935
8.68107	15308
8.68738	14549
8.69368	14593
8.7	14427
8.7063	14208
8.71262	14226
8.71893	13647
8.72523	14096
8.73155	13870
8.73785	13938
8.74417	14091
8.75048	13972
8.75678	14255
8.7631	14343
8.7694	12826
8.77572	13363
8.78202	13398
8.78833	13510
8.79465	12669
8.80095	12691
8.80727	12637
8.81357	12795
8.81988	13126
8.8262	12856
8.8325	12145
8.83882	12180
8.84512	12742
8.85143	12838
8.85773	12314
8.86405	11844
8.87037	12590
8.87667	12440
8.88298	11627
8.88928	12191
8.8956	11892
8.90192	12220
8.90822	12011
8.91453	12472
8.92083	11576
8.92715	12155
8.93345	12136
8.93977	12283
8.94608	11999
8.95238	11952
8.9587	11879
8.965	11877
8.97132	11995
8.97763	11912
8.98393	12656
8.99025	13231
8.99655	14036
9.00287	16513
9.00917	17150
9.01548	16769
9.0218	16350
9.0281	14453
9.03442	13787
9.04072	12712
9.04703	13095
9.05333	12898
9.05965	11978
9.06597	12760
9.07227	14138
9.07858	14427
9.08488	16196
9.0912	17455
9.09752	17514
9.10382	16224
9.11013	15758
9.11643	14839
9.12275	13755
9.12905	13115
9.13537	12717
9.14168	12308
9.14798	12631
9.1543	12453
9.1606	12148
9.16692	12655
9.17323	12705
9.17953	14608
9.18585	15107
9.19215	15486
9.19847	15847
9.20477	14386
9.21108	13940
9.2174	14702
9.2237	13346
9.23002	13554
9.23632	13521
9.24263	13410
9.24895	12565
9.25525	12151
9.26157	12517
9.26787	12573
9.27418	12443
9.28048	12000
9.2868	12727
9.29312	12328
9.29942	11591
9.30573	11625
9.31203	11277
9.31835	11330
9.32467	12150
9.33097	10876
9.33728	11984
9.34358	11634
9.3499	10917
9.3562	10667
9.36252	11230
9.36883	12130
9.37513	10977
9.38145	11515
9.38775	11266
9.39407	11203
9.40038	11593
9.40668	10732
9.413	11203
9.4193	10876
9.42562	11228
9.43192	10560
9.43823	10729
9.44455	10990
9.45085	10874
9.45717	10898
9.46347	10328
9.46978	10590
9.4761	11173
9.4824	11606
9.48872	11706
9.49502	13330
9.50133	13310
9.50763	13715
9.51395	13388
9.52027	12010
9.52657	11861
9.53288	11679
9.53918	11076
9.5455	10770
9.5518	11068
9.55812	11233
9.56443	12277
9.57073	39224
9.57705	82554
9.58335	107151
9.58967	102298
9.59598	81575
9.60228	62542
9.6086	46549
9.6149	38612
9.62122	32421
9.62752	29274
9.63383	27157
9.64015	24751
9.64645	24306
9.65277	23111
9.65907	22948
9.66538	21456
9.6717	20548
9.678	19263
9.68432	19583
9.69062	18546
9.69693	18575
9.70323	17936
9.70955	17152
9.71587	16670
9.72217	16142
9.72848	15491
9.73478	14942
9.7411	14782
9.74742	15018
9.75372	14755
9.76003	14771
9.76633	13576
9.77265	13827
9.77895	13506
9.78527	13456
9.79158	12909
9.79788	13790
9.8042	12723
9.8105	12763
9.81682	12840
9.82313	12301
9.82943	12808
9.83575	12505
9.84205	12904
9.84837	12450
9.85467	12342
9.86098	11778
9.8673	11639
9.8736	11862
9.87992	11770
9.88622	12117
9.89253	12036
9.89885	11523
9.90515	11960
9.91147	11832
9.91777	11752
9.92408	11547
9.93038	12186
9.9367	11419
9.94302	12237
9.94932	11557
9.95563	11570
9.96193	11566
9.96825	11832
9.97457	11779
9.98087	12146
9.98718	11758
9.99348	12754
9.9998	15446
10.0061	20848
10.0124	27017
10.0187	33865
10.025	36946
10.0314	36612
10.0377	32434
10.044	29003
10.0503	25722
10.0566	23345
10.0629	20490
10.0692	20045
10.0755	18305
10.0818	16915
10.0881	16785
10.0945	15755
10.1008	15377
10.1071	14541
10.1134	14543
10.1197	13882
10.126	14684
10.1323	13658
10.1386	13685
10.1449	13124
10.1512	12920
10.1575	12423
10.1639	12522
10.1702	11799
10.1765	12727
10.1828	12141
10.1891	11876
10.1954	11432
10.2017	11028
10.208	11648
10.2143	12013
10.2206	13081
10.227	16209
10.2333	20011
10.2396	24835
10.2459	25995
10.2522	26046
10.2585	26305
10.2648	24521
10.2711	24737
10.2774	22521
10.2837	21218
10.2901	19608
10.2964	18464
10.3027	16992
10.309	16424
10.3153	15729
10.3216	14860
10.3279	14996
10.3342	13916
10.3405	13435
10.3468	13576
10.3531	15077
10.3595	23014
10.3658	59175
10.3721	196825
10.3784	589004
10.3847	1424778
10.391	2703741
10.3973	4072585
10.4036	4944197
10.4099	4790945
10.4162	3637145
10.4226	2200461
10.4289	1217791
10.4352	733290
10.4415	517915
10.4478	416460
10.4541	346541
10.4604	303097
10.4667	274652
10.473	247637
10.4793	226391
10.4857	207257
10.492	186174
10.4983	174975
10.5046	166439
10.5109	156253
10.5172	146371
10.5235	141004
10.5298	132564
10.5361	126162
10.5424	117005
10.5487	110117
10.5551	109007
10.5614	103803
10.5677	99775
10.574	94243
10.5803	91974
10.5866	90571
10.5929	90037
10.5992	86312
10.6055	84602
10.6118	81620
10.6182	78810
10.6245	66555
10.6308	53986
10.6371	38249
10.6434	24596
10.6497	16277
10.656	12337
10.6623	11113
10.6686	11540
10.6749	11749
10.6813	12151
10.6876	12292
10.6939	12007
10.7002	12189
10.7065	12181
10.7128	12150
10.7191	11479
10.7254	11235
10.7317	10295
10.738	10020
10.7444	9909
10.7507	9932
10.757	10254
10.7633	9799
10.7696	9607
10.7759	9492
10.7822	9304
10.7885	9538
10.7948	9187
10.8011	9588
10.8074	9186
10.8138	8645
10.8201	8913
10.8264	9149
10.8327	9447
10.839	9625
10.8453	11038
10.8516	12291
10.8579	13045
10.8642	13838
10.8705	12907
10.8769	12107
10.8832	11642
10.8895	10729
10.8958	10625
10.9021	9940
10.9084	9881
10.9147	9821
10.921	9913
10.9273	10321
10.9336	10963
10.94	10884
10.9463	11232
10.9526	11969
10.9589	12374
10.9652	12830
10.9715	12903
10.9778	13646
10.9841	13860
10.9904	14856
10.9967	15696
11.003	16659
11.0094	16709
11.0157	16950
11.022	16100
11.0283	12231
11.0346	11350
11.0409	10649
11.0472	10668
11.0535	9825
11.0598	9874
11.0661	9769
11.0725	9778
11.0788	10063
11.0851	9585
11.0914	9860
11.0977	9588
11.104	9697
11.1103	9134
11.1166	8790
11.1229	8762
11.1292	9720
11.1356	9041
11.1419	9415
11.1482	9205
11.1545	9113
11.1608	9458
11.1671	9695
11.1734	9645
11.1797	9645
11.186	10211
11.1923	8862
11.1986	9400
11.205	8512
11.2113	9043
11.2176	9058
11.2239	8672
11.2302	8895
11.2365	8108
11.2428	8967
11.2491	8821
11.2554	8687
11.2617	8928
11.2681	8883
11.2744	9098
11.2807	8561
11.287	8507
11.2933	8671
11.2996	8265
11.3059	8566
11.3122	8340
11.3185	8190
11.3248	8823
11.3312	9216
11.3375	9584
11.3438	9671
11.3501	9518
11.3564	8662
11.3627	8612
11.369	8060
11.3753	7511
11.3816	7678
11.3879	7923
11.3943	8157
11.4006	7676
11.4069	7643
11.4132	8144
11.4195	8041
11.4258	7789
11.4321	8130
11.4384	7349
11.4447	7424
11.451	7741
11.4573	7338
11.4637	7829
11.47	7510
11.4763	7258
11.4826	7460
11.4889	7477
11.4952	7401
11.5015	7160
11.5078	7234
11.5141	7270
11.5204	7125
11.5268	7493
11.5331	7463
11.5394	7524
11.5457	7584
11.552	7222
11.5583	7230
11.5646	7501
11.5709	7692
11.5772	9655
11.5835	12674
11.5899	17002
11.5962	20524
11.6025	21609
11.6088	19549
11.6151	16223
11.6214	13293
11.6277	10827
11.634	9300
11.6403	8883
11.6466	8479
11.6529	7876
11.6593	8055
11.6656	7960
11.6719	8109
11.6782	7887
11.6845	8206
11.6908	7605
11.6971	8114
11.7034	7708
11.7097	7977
11.716	7475
11.7224	8018
11.7287	8248
11.735	8316
11.7413	8428
11.7476	8901
11.7539	8052
11.7602	8070
11.7665	8057
11.7728	8134
11.7791	8364
11.7855	8113
11.7918	8396
11.7981	7969
11.8044	7981
11.8107	8184
11.817	7576
11.8233	7914
11.8296	7932
11.8359	8333
11.8422	8986
11.8485	9290
11.8549	8237
11.8612	8484
11.8675	8196
11.8738	7547
11.8801	7859
11.8864	7192
11.8927	7024
11.899	6893
11.9053	6965
11.9116	7257
11.918	7186
11.9243	6728
11.9306	6647
11.9369	7343
11.9432	7376
11.9495	6832
11.9558	7102
11.9621	7303
11.9684	7225
11.9747	7180
11.9811	7618
11.9874	7426
11.9937	7034
12	6506
12.0063	6766
12.0126	6918
12.0189	6270
12.0252	6449
12.0315	6920
12.0378	6639
12.0442	7092
12.0505	6907
12.0568	6505
12.0631	6570
12.0694	7125
12.0757	8145
12.082	8985
12.0883	11583
12.0946	14041
12.1009	15252
12.1072	14281
12.1136	13144
12.1199	10956
12.1262	10082
12.1325	8984
12.1388	9242
12.1451	7819
12.1514	7881
12.1577	7750
12.164	7699
12.1703	7244
12.1767	7534
12.183	7138
12.1893	7051
12.1956	7439
12.2019	7992
12.2082	9335
12.2145	12752
12.2208	17316
12.2271	23325
12.2334	25323
12.2398	24479
12.2461	21317
12.2524	17538
12.2587	14739
12.265	13019
12.2713	11652
12.2776	10368
12.2839	9848
12.2902	9455
12.2965	8538
12.3028	9135
12.3092	8023
12.3155	8560
12.3218	7974
12.3281	7871
12.3344	7763
12.3407	7245
12.347	7776
12.3533	7477
12.3596	8267
12.3659	8072
12.3723	9108
12.3786	11401
12.3849	14485
12.3912	16402
12.3975	17857
12.4038	18529
12.4101	16855
12.4164	15599
12.4227	13153
12.429	11616
12.4354	12202
12.4417	12212
12.448	12074
12.4543	12202
12.4606	12285
12.4669	11398
12.4732	12048
12.4795	13313
12.4858	16706
12.4921	19026
12.4984	20816
12.5048	18393
12.5111	15858
12.5174	13058
12.5237	10734
12.53	10133
12.5363	10338
12.5426	10955
12.5489	12919
12.5552	15273
12.5615	16301
12.5679	16578
12.5742	14263
12.5805	11506
12.5868	10091
12.5931	8448
12.5994	7867
12.6057	6988
12.612	7339
12.6183	7087
12.6246	7224
12.631	6694
12.6373	6604
12.6436	6655
12.6499	6656
12.6562	6819
12.6625	6603
12.6688	6568
12.6751	6216
12.6814	6683
12.6877	6038
12.694	6270
[truncated: 3,692 more rows]
