# Supplementary material for: Aerial Warfare: A Volatile Dialogue between the Plant Pathogen Verticillium longisporum and Its Antagonist Paenibacillus polymyxa
Source: Front Plant Sci. 2017 Jul 27;8:1294. doi: 10.3389/fpls.2017.01294 (PMC5529406; doi:10.3389/fpls.2017.01294)
Supplement: Supplementary file 3 [file DataSheet3.ZIP › GCMS data 6 day Paenibacillus incubations/Paenibacillus_alone_sample3.D/tic_front.csv]

C:\MSDCHEM\1\DATA\TOMISLAV\141215_1\3Sb313.D 15 Dec 14 6:10 pm
Start of data points
0.09355	29224
0.09985	29779
0.106167	29403
0.112467	29674
0.118783	28771
0.1251	29499
0.1314	29074
0.137717	28996
0.144017	28784
0.150333	29159
0.15665	28892
0.16295	29058
0.169267	28759
0.175567	28629
0.181883	29327
0.188183	28354
0.1945	28660
0.200817	28144
0.207117	28286
0.213433	28247
0.219733	27810
0.22605	28927
0.23235	28145
0.238667	29058
0.244983	28377
0.251283	28993
0.2576	27373
0.2639	27194
0.270217	29004
0.276533	27456
0.282833	28598
0.28915	28498
0.29545	27331
0.301767	27002
0.308067	27324
0.314383	27778
0.3207	27115
0.327	27229
0.333317	27429
0.339617	27694
0.345933	27395
0.35225	28040
0.35855	27826
0.364867	28143
0.371167	28072
0.377483	28448
0.383783	27394
0.3901	27136
0.396417	27079
0.402717	27256
0.409033	27711
0.415333	27780
0.42165	27277
0.427967	26982
0.434267	27492
0.440583	27492
0.446883	27288
0.4532	27303
0.4595	26976
0.465817	26641
0.472133	26913
0.478433	26774
0.48475	27474
0.49105	26038
0.497367	27013
0.503683	26179
0.509983	27268
0.5163	26871
0.5226	26890
0.528917	27910
0.535217	26580
0.541533	26952
0.54785	27839
0.55415	26536
0.560467	27535
0.566767	27026
0.573083	25987
0.5794	26948
0.5857	26893
0.592017	26457
0.598317	27031
0.604633	26946
0.610933	27492
0.61725	26051
0.623567	26289
0.629867	26342
0.636183	27259
0.642483	27123
0.6488	26665
0.655117	26198
0.661417	26791
0.667733	26048
0.674033	26982
0.68035	26979
0.68665	26213
0.692967	26777
0.699283	26544
0.705583	25764
0.7119	26257
0.7182	27274
0.724517	26764
0.730833	26056
0.737133	26563
0.74345	26005
0.74975	26443
0.756067	25501
0.762367	26959
0.768683	25898
0.775	25909
0.7813	26133
0.787617	25745
0.793917	24993
0.800233	25960
0.806533	26072
0.81285	27051
0.819167	26557
0.825467	25602
0.831783	26199
0.838083	26817
0.8444	25996
0.850717	25741
0.857017	25703
0.863333	25647
0.869633	25091
0.87595	25906
0.88225	25652
0.888567	25607
0.894883	26389
0.901183	25211
0.9075	25878
0.9138	26128
0.920117	26374
0.926433	25776
0.932733	25868
0.93905	25814
0.94535	25942
0.951667	26003
0.957967	26906
0.964283	26384
0.9706	25883
0.9769	26579
0.983217	25714
0.989517	26335
0.995833	26011
1.00215	25979
1.00845	25551
1.01477	25295
1.02107	26692
1.02738	25375
1.03368	25474
1.04	25479
1.04632	25377
1.05262	25458
1.05893	25869
1.06523	25417
1.07155	25732
1.07787	25883
1.08417	24791
1.09048	25346
1.09678	24491
1.1031	26187
1.1094	25947
1.11572	25161
1.12203	25166
1.12833	25317
1.13465	24997
1.14095	24889
1.14727	25196
1.15358	24441
1.15988	25039
1.1662	24483
1.1725	25657
1.17882	24330
1.18512	24646
1.19143	24834
1.19775	24524
1.20405	25237
1.21037	24466
1.21667	25119
1.22298	24748
1.2293	24793
1.2356	24510
1.24192	24980
1.24822	24665
1.25453	25155
1.26083	24086
1.26715	26736
1.27347	24532
1.27977	25039
1.28608	24536
1.29238	24670
1.2987	24150
1.305	24356
1.31132	24373
1.31763	25549
1.32393	24523
1.33025	24572
1.33655	24206
1.34287	24265
1.34918	24017
1.35548	24481
1.3618	25102
1.3681	25195
1.37442	24961
1.38072	22691
1.38703	24766
1.39335	24315
1.39965	24745
1.40597	24397
1.41227	23975
1.41858	24421
1.4249	25224
1.4312	24122
1.43752	24263
1.44382	22687
1.45013	23831
1.45643	23843
1.46275	25160
1.46907	23772
1.47537	24376
1.48168	24279
1.48798	24556
1.4943	24058
1.50062	25079
1.50692	25304
1.51323	20693
1.51953	21426
1.52585	21266
1.53215	22520
1.53847	23078
1.54478	23111
1.55108	24091
1.5574	22746
1.5637	22742
1.57002	23742
1.57633	23793
1.58263	23524
1.58895	24317
1.59525	22863
1.60157	23268
1.60787	22919
1.61418	24193
1.6205	23494
1.6268	22925
1.63312	24366
1.63942	23710
1.64573	23778
1.65205	24522
1.65835	23542
1.66467	23399
1.67097	23554
1.67728	24370
1.68358	21664
1.6899	22814
1.69622	23408
1.70252	22679
1.70883	23068
1.71513	23453
1.72145	23860
1.72777	22746
1.73407	23023
1.74038	23949
1.74668	22810
1.753	23388
1.7593	24018
1.76562	23381
1.77193	24238
1.77823	21730
1.78455	23184
1.79085	23296
1.79717	22947
1.80347	23816
1.80978	24202
1.8161	22440
1.8224	23355
1.82872	23229
1.83502	23018
1.84133	22849
1.84765	22847
1.85395	22614
1.86027	23197
1.86657	23325
1.87288	23096
1.87918	23280
1.8855	22704
1.89182	23002
1.89812	23247
1.90443	23405
1.91073	23056
1.91705	22245
1.92337	21966
1.92967	23063
1.93598	22358
1.94228	20712
1.9486	20380
1.9549	20169
1.96122	19675
1.96753	19474
1.97383	20312
1.98015	19833
1.98645	19951
1.99277	19814
1.99908	20272
2.00538	20363
2.0117	20709
2.018	19750
2.02432	20200
2.03062	20536
2.03693	19998
2.04325	20087
2.04955	20455
2.05587	20078
2.06217	20640
2.06848	19947
2.0748	20039
2.0811	21041
2.08742	20267
2.09372	20190
2.10003	20218
2.10633	19708
2.11265	20571
2.11897	20424
2.12527	20326
2.13158	21000
2.13788	20176
2.1442	20497
2.15052	20707
2.15682	20722
2.16313	20454
2.16943	20017
2.17575	19747
2.18205	19936
2.18837	19443
2.19468	20133
2.20098	20363
2.2073	20031
2.2136	20280
2.21992	20134
2.22623	19870
2.23253	20070
2.23885	20248
2.24515	19869
2.25147	20163
2.25777	19657
2.26408	19966
2.2704	20201
2.2767	19029
2.28302	19600
2.28932	19877
2.29563	19999
2.30193	20082
2.30825	20309
2.31457	19514
2.32087	19957
2.32718	19944
2.33348	20326
2.3398	19824
2.34612	20183
2.35242	20470
2.35873	20188
2.36503	20021
2.37135	20338
2.37765	20786
2.38397	20287
2.39028	20299
2.39658	20005
2.4029	20366
2.4092	19758
2.41552	19993
2.42183	20431
2.42813	20725
2.43445	20152
2.44075	19706
2.44707	20612
2.45337	19807
2.45968	20134
2.466	20699
2.4723	20120
2.47862	20287
2.48492	20194
2.49123	20250
2.49755	21870
2.50385	20710
2.51017	20097
2.51647	20304
2.52278	20545
2.52908	20438
2.5354	19552
2.54172	20421
2.54802	20166
2.55433	20554
2.56063	20216
2.56695	21320
2.57327	20267
2.57957	19371
2.58588	19823
2.59218	19904
2.5985	20401
2.6048	19729
2.61112	20540
2.61743	19877
2.62373	19899
2.63005	19445
2.63635	20231
2.64267	20131
2.64898	19988
2.65528	20000
2.6616	19709
2.6679	20197
2.67422	20939
2.68052	19774
2.68683	19985
2.69315	20101
2.69945	20278
2.70577	19967
2.71207	20384
2.71838	20243
2.7247	20014
2.731	20385
2.73732	19741
2.74362	21130
2.74993	21219
2.75623	19968
2.76255	20428
2.76887	20240
2.77517	19667
2.78148	20653
2.78778	20289
2.7941	19484
2.8004	19913
2.80672	20027
2.81303	19917
2.81933	19588
2.82565	20032
2.83195	20666
2.83827	19872
2.84458	20480
2.85088	20477
2.8572	20292
2.8635	20551
2.86982	20060
2.87612	20128
2.88243	19312
2.88875	20410
2.89505	20482
2.90137	19939
2.90767	19720
2.91398	19580
2.9203	19997
2.9266	19296
2.93292	20043
2.93922	20639
2.94553	20188
2.95183	19482
2.95815	20437
2.96447	19103
2.97077	19973
2.97708	20499
2.98338	20075
2.9897	20804
2.99602	20647
3.00232	20519
3.00863	20655
3.01493	20271
3.02125	20771
3.02755	20212
3.03387	20617
3.04018	21553
3.04648	20203
3.0528	20053
3.0591	20708
3.06542	19867
3.07173	19542
3.07803	20316
3.08435	21067
3.09065	19781
3.09697	19934
3.10327	20719
3.10958	20488
3.1159	20791
3.1222	19984
3.12852	20550
3.13482	19897
3.14113	19904
3.14745	19835
3.15375	19398
3.16007	20486
3.16637	20353
3.17268	19962
3.17898	20332
3.1853	20475
3.19162	19407
3.19792	19480
3.20423	19819
3.21053	20169
3.21685	19632
3.22317	20498
3.22947	20809
3.23578	19841
3.24208	20435
3.2484	19893
3.2547	19725
3.26102	20373
3.26733	20904
3.27363	20676
3.27995	20725
3.28625	20385
3.29257	20559
3.29887	19910
3.30518	19672
3.3115	20279
3.3178	19825
3.32412	20484
3.33042	20355
3.33673	20790
3.34305	20848
3.34935	19882
3.35567	20687
3.36197	20038
3.36828	19694
3.37458	20313
3.3809	19364
3.38722	19728
3.39352	19695
3.39983	20988
3.40613	20210
3.41245	20530
3.41877	20104
3.42507	20582
3.43138	20048
3.43768	20092
3.444	20405
3.4503	19595
3.45662	20541
3.46293	20245
3.46923	20962
3.47555	20631
3.48185	20558
3.48817	20301
3.49448	20304
3.50078	20669
3.5071	20571
3.5134	20986
3.51972	20206
3.52602	20102
3.53233	20681
3.53865	20362
3.54495	20810
3.55127	20301
3.55757	21264
3.56388	20706
3.5702	20157
3.5765	19761
3.58282	19993
3.58912	20317
3.59543	20156
3.60173	20336
3.60805	20498
3.61437	21035
3.62067	19577
3.62698	20956
3.63328	20547
3.6396	19921
3.64592	20862
3.65222	20000
3.65853	20307
3.66483	20060
3.67115	21058
3.67745	20524
3.68377	20548
3.69008	20387
3.69638	20718
3.7027	21123
3.709	20156
3.71532	19610
3.72163	20096
3.72793	20692
3.73425	21867
3.74055	31060
3.74687	53233
3.75317	126873
3.75948	309790
3.7658	752335
3.7721	1746938
3.77842	3401653
3.78472	5344454
3.79103	6581127
3.79733	6884757
3.80365	6141784
3.80997	5215123
3.81627	4447443
3.82258	3913985
3.82888	3690396
3.8352	3565678
3.84152	3468144
3.84782	3432001
3.85413	3325520
3.86043	3243908
3.86675	3202721
3.87305	3125405
3.87937	3080500
3.88568	3053233
3.89198	2974535
3.8983	2965564
3.9046	2903527
3.91092	2894731
3.91723	2832790
3.92353	2827598
3.92985	2790191
3.93615	2762766
3.94247	2770474
3.94877	2730299
3.95508	2724990
3.9614	2713555
3.9677	2699454
3.97402	2713768
3.98032	2720444
3.98663	2715188
3.99295	2695351
3.99925	2651259
4.00557	2642932
4.01187	2596147
4.01818	2575462
4.02448	2561231
4.0308	2546579
4.03712	2516200
4.04342	2525547
4.04973	2486928
4.05603	2489305
4.06235	2481388
4.06867	2456450
4.07497	2454138
4.08128	2424670
4.08758	2417412
4.0939	2417658
4.1002	2380782
4.10652	2380900
4.11283	2387433
4.11913	2367853
4.12545	2368094
4.13175	2343597
4.13807	2331149
4.14438	2330386
4.15068	2299337
4.157	2309579
4.1633	2379086
4.16962	2705980
4.17592	3355681
4.18223	4016626
4.18855	4266342
4.19485	4012403
4.20117	3533842
4.20747	3078693
4.21378	2751133
4.2201	2553049
4.2264	2452368
4.23272	2353556
4.23902	2303614
4.24533	2278549
4.25163	2226654
4.25795	2218352
4.26427	2183553
4.27057	2172907
4.27688	2119771
4.28318	2126760
4.2895	2091462
4.29582	2073078
4.30212	2054520
4.30843	2022873
4.31473	2007338
4.32105	1984314
4.32735	1972836
4.33367	1947590
4.33998	1921415
4.34628	1944981
4.3526	2072272
4.3589	2959513
4.36522	5825118
4.37152	10188658
4.37783	14795437
4.38415	18314528
4.39045	20119504
4.39677	19935098
4.40307	16205484
4.40938	11114397
4.4157	7968042
4.422	6570654
4.42832	5657580
4.43462	5022927
4.44093	4564557
4.44723	4160731
4.45355	3866418
4.45987	3588759
4.46617	3328538
4.47248	3172983
4.47878	3026062
4.4851	2880526
4.49142	2782718
4.49772	2615667
4.50403	2392559
4.51033	2102125
4.51665	1740758
4.52295	1384757
4.52927	1031659
4.53558	809160
4.54188	689442
4.5482	625048
4.5545	589258
4.56082	556464
4.56713	533696
4.57343	504968
4.57975	482002
4.58605	463037
4.59237	437036
4.59867	423361
4.60498	409205
4.6113	389886
4.6176	376993
4.62392	367925
4.63022	350274
4.63653	337709
4.64285	330652
4.64915	324502
4.65547	322960
4.66177	325875
4.66808	317625
4.67438	317579
4.6807	303775
4.68702	301075
4.69332	291752
4.69963	286695
4.70593	278595
4.71225	273314
4.71857	266809
4.72487	264658
4.73118	259516
4.73748	257189
4.7438	253237
4.7501	248535
4.75642	245282
4.76273	238261
4.76903	242396
4.77535	238625
4.78165	236244
4.78797	231931
4.79428	232981
4.80058	224240
4.8069	221641
4.8132	207728
4.81952	213498
4.82582	213983
4.83213	208388
4.83845	205853
4.84475	190315
4.85107	194069
4.85737	194895
4.86368	197690
4.86998	186165
4.8763	194387
4.88262	220295
4.88892	247594
4.89523	259247
4.90153	250859
4.90785	236825
4.91417	215802
4.92047	208984
4.92678	200718
4.93308	192586
4.9394	188660
4.9457	182900
4.95202	178570
4.95833	176201
4.96463	172296
4.97095	173891
4.97725	173527
4.98357	167151
4.98988	168722
4.99618	164824
5.0025	161755
5.0088	159768
5.01512	156610
5.02142	154796
5.02773	151675
5.03405	151961
5.04035	151810
5.04667	147117
5.05297	149108
5.05928	143448
5.0656	144071
5.0719	135028
5.07822	123610
5.08452	108982
5.09083	93617
5.09713	85043
5.10345	79407
5.10977	76320
5.11607	73492
5.12238	73460
5.12868	72729
5.135	72221
5.14132	69973
5.14762	69942
5.15393	70552
5.16023	67512
5.16655	69647
5.17285	68378
5.17917	68693
5.18548	67497
5.19178	66074
5.1981	64564
5.2044	66214
5.21072	63760
5.21703	66128
5.22333	75141
5.22965	110840
5.23595	176610
5.24227	248171
5.24857	271400
5.25488	252305
5.2612	217615
5.2675	196889
5.27382	175658
5.28012	167320
5.28643	157986
5.29275	158146
5.29905	152998
5.30537	157107
5.31167	167003
5.31798	206584
5.32428	246061
5.3306	241378
5.33692	218015
5.34322	189076
5.34953	161802
5.35583	149244
5.36215	137425
5.36845	129157
5.37477	125073
5.38108	120827
5.38738	116169
5.3937	111106
5.4	108907
5.40632	107375
5.41263	105344
5.41893	106499
5.42525	102052
5.43155	97047
5.43787	93776
5.44417	90406
5.45048	90777
5.4568	87026
5.4631	85370
5.46942	85635
5.47572	84776
5.48203	87252
5.48835	90311
5.49465	93402
5.50097	96851
5.50727	100941
5.51358	103027
5.51988	104374
5.5262	97291
5.53252	84897
5.53882	80261
5.54513	77873
5.55143	80311
5.55775	82307
5.56407	87505
5.57037	82342
5.57668	79962
5.58298	73890
5.5893	69646
5.5956	68317
5.60192	66420
5.60823	65505
5.61453	64748
5.62085	63868
5.62715	60896
5.63347	61416
5.63978	60135
5.64608	60933
5.6524	60264
5.6587	55817
5.66502	56156
5.67132	55821
5.67763	55793
5.68395	54633
5.69025	52286
5.69657	53896
5.70287	53598
5.70918	51618
5.7155	51999
5.7218	52277
5.72812	50893
5.73442	51554
5.74073	51414
5.74703	49145
5.75335	49093
5.75967	47276
5.76597	45687
5.77228	45186
5.77858	50179
5.7849	72982
5.79122	106222
5.79752	125481
5.80383	120522
5.81013	96844
5.81645	75769
5.82275	61247
5.82907	53292
5.83538	49667
5.84168	47455
5.848	45650
5.8543	44698
5.86062	42411
5.86692	40330
5.87323	38716
5.87955	37356
5.88585	37144
5.89217	36776
5.89847	34638
5.90478	35327
5.9111	34778
5.9174	35198
5.92372	33421
5.93002	33538
5.93633	33164
5.94263	33272
5.94895	32008
5.95527	31809
5.96157	32608
5.96788	31887
5.97418	31282
5.9805	30676
5.98682	31602
5.99312	31161
5.99943	30790
6.00573	29402
6.01205	29856
6.01835	30167
6.02467	29927
6.03098	29659
6.03728	29376
6.0436	29861
6.0499	28517
6.05622	28890
6.06253	29512
6.06883	28348
6.07515	28282
6.08145	29055
6.08777	28090
6.09407	28291
6.10038	28382
6.1067	28172
6.113	27590
6.11932	27105
6.12562	28198
6.13193	27545
6.13825	26804
6.14455	26313
6.15087	26126
6.15717	27123
6.16348	26514
6.16978	26907
6.1761	26460
6.18242	26913
6.18872	26391
6.19503	26473
6.20133	25810
6.20765	26307
6.21397	25564
6.22027	25591
6.22658	26326
6.23288	25348
6.2392	25420
6.2455	25822
6.25182	25534
6.25813	24865
6.26443	26413
6.27075	24877
6.27705	25417
6.28337	25154
6.28968	24979
6.29598	24412
6.3023	25549
6.3086	25419
6.31492	25536
6.32122	26671
6.32753	27855
6.33385	27915
6.34015	26687
6.34647	26549
6.35277	26214
6.35908	24962
6.36538	25374
6.3717	24973
6.37802	24352
6.38432	24543
6.39063	23802
6.39693	24049
6.40325	23782
6.40957	24428
6.41587	37204
6.42218	72340
6.42848	112602
6.4348	127428
6.4411	114605
6.44742	92352
6.45373	75878
6.46003	60365
6.46635	51806
6.47265	45978
6.47897	45240
6.48528	56191
6.49158	97729
6.4979	182397
6.5042	278744
6.51052	327926
6.51682	294508
6.52313	212359
6.52945	137683
6.53575	90788
6.54207	67089
6.54837	56139
6.55468	49070
6.561	44070
6.5673	41139
6.57362	38813
6.57992	36897
6.58623	35761
6.59253	33671
6.59885	31781
6.60517	30477
6.61147	30113
6.61778	30024
6.62408	28715
6.6304	27961
6.63672	27369
6.64302	26973
6.64933	27769
6.65563	25755
6.66195	25864
6.66825	24507
6.67457	25056
6.68088	24885
6.68718	25101
6.6935	25388
6.6998	23769
6.70612	23701
6.71243	23724
6.71873	22761
6.72505	23226
6.73135	23005
6.73767	22687
6.74397	21703
6.75028	22340
6.7566	21966
6.7629	22466
6.76922	22010
6.77552	21267
6.78183	21647
6.78815	21508
6.79445	21102
6.80077	21071
6.80707	20950
6.81338	20615
6.81968	20276
6.826	21052
6.83232	21172
6.83862	21095
6.84493	20243
6.85123	21043
6.85755	20767
6.86385	20574
6.87017	20770
6.87648	20368
6.88278	20632
6.8891	20147
6.8954	20562
6.90172	22490
6.90803	26885
6.91433	29286
6.92065	30834
6.92695	28840
6.93327	27459
6.93957	24150
6.94588	24010
6.9522	23078
6.9585	22077
6.96482	21083
6.97112	21184
6.97743	20712
6.98375	20482
6.99005	20645
6.99637	19606
7.00267	19738
7.00898	20075
7.01528	19713
7.0216	19113
7.02792	19668
7.03422	19140
7.04053	18315
7.04683	18959
7.05315	18082
7.05947	18638
7.06577	18367
7.07208	17766
7.07838	18212
7.0847	18478
7.091	43376
7.09732	115551
7.10363	248189
7.10993	401119
7.11625	551688
7.12255	708182
7.12887	844252
7.13518	984369
7.14148	1120821
7.1478	1211879
7.1541	1302892
7.16042	1341806
7.16672	1316118
7.17303	1230112
7.17935	829605
7.18565	349529
7.19197	129451
7.19827	71834
7.20458	53570
7.2109	47485
7.2172	45342
7.22352	46779
7.22982	48456
7.23613	49855
7.24243	48793
7.24875	44617
7.25507	40456
7.26137	36239
7.26768	34477
7.27398	32378
7.2803	31188
7.28662	28344
7.29292	27013
7.29923	24866
7.30553	23555
7.31185	24400
7.31815	23231
7.32447	23482
7.33078	21859
7.33708	21835
7.3434	20731
7.3497	21261
7.35602	21494
7.36233	20897
7.36863	20183
7.37495	20198
7.38125	19816
7.38757	20043
7.39387	18479
7.40018	19193
7.4065	19370
7.4128	27010
7.41912	66919
7.42542	150975
7.43173	264688
7.43803	390798
7.44435	506035
7.45067	626566
7.45697	721849
7.46328	805781
7.46958	880430
7.4759	945835
7.48222	1002926
7.48852	1024561
7.49483	1035780
7.50113	1019719
7.50745	987093
7.51375	965671
7.52007	937942
7.52638	914656
7.53268	894083
7.539	864791
7.5453	841516
7.55162	802164
7.55793	785398
7.56423	762610
7.57055	747323
7.57685	717311
7.58317	696184
7.58947	673363
7.59578	662341
7.6021	647596
7.6084	635730
7.61472	614998
7.62102	608680
7.62733	590936
7.63365	580553
7.63995	575159
7.64627	562587
7.65257	559367
7.65888	553948
7.66518	556818
7.6715	556039
7.67782	566746
7.68412	586857
7.69043	637365
7.69673	710963
7.70305	757201
7.70937	721432
7.71567	552786
7.72198	337206
7.72828	180435
7.7346	97355
7.7409	61005
7.74722	45066
7.75353	37378
7.75983	33773
7.76615	30627
7.77245	28948
7.77877	28091
7.78508	26517
7.79138	25967
7.7977	26593
7.804	25927
7.81032	25886
7.81662	24684
7.82293	24409
7.82925	23501
7.83555	24175
7.84187	23791
7.84817	24681
7.85448	25728
7.8608	27894
7.8671	26981
7.87342	26227
7.87972	23410
7.88603	22421
7.89233	20997
7.89865	20659
7.90497	21259
7.91127	20440
7.91758	21319
7.92388	19853
7.9302	18651
7.9365	18047
7.94282	18348
7.94913	17420
7.95543	17116
7.96175	16896
7.96805	16727
7.97437	16285
7.98068	16259
7.98698	17172
7.9933	17882
7.9996	19583
8.00592	21144
8.01222	22126
8.01853	21283
8.02485	20916
8.03115	20640
8.03747	18504
8.04377	17851
8.05008	16641
8.0564	16327
8.0627	16169
8.06902	16567
8.07532	16187
8.08163	16472
8.08793	17108
8.09425	23568
8.10057	47304
8.10687	98110
8.11318	161322
8.11948	202587
8.1258	200650
8.13212	162602
8.13842	114307
8.14473	78871
8.15103	55111
8.15735	42161
8.16365	35620
8.16997	29305
8.17628	27485
8.18258	23712
8.1889	24297
8.1952	31561
8.20152	65674
8.20783	166684
8.21413	367254
8.22045	649251
8.22675	972811
8.23307	1210114
8.23937	1230337
8.24568	944562
8.252	545243
8.2583	265557
8.26462	146376
8.27092	102317
8.27723	82140
8.28355	69901
8.28985	61216
8.29617	54358
8.30247	49037
8.30878	46037
8.31508	42117
8.3214	40232
8.32772	37675
8.33402	35305
8.34033	34112
8.34663	31880
8.35295	30270
8.35927	29714
8.36557	28242
8.37188	26589
8.37818	26642
8.3845	25857
8.3908	24045
8.39712	24581
8.40343	22620
8.40973	23030
8.41605	23846
8.42235	27179
8.42867	33396
8.43497	38339
8.44128	43558
8.4476	45186
8.4539	40940
8.46022	35131
8.46652	29699
8.47283	26581
8.47915	24931
8.48545	24564
8.49177	28058
8.49807	42671
8.50438	69998
8.51068	100907
8.517	116983
8.52332	108467
8.52962	80169
8.53593	53484
8.54223	35681
8.54855	27072
8.55487	23560
8.56117	22269
8.56748	21485
8.57378	22562
8.5801	25765
8.5864	36925
8.59272	54443
8.59903	66031
8.60533	66719
8.61165	58072
8.61795	42266
8.62427	31930
8.63058	24861
8.63688	19780
8.6432	18538
8.6495	17834
8.65582	17093
8.66212	16842
8.66843	15823
8.67475	15693
8.68105	15541
8.68737	15888
8.69367	15203
8.69998	15007
8.7063	15217
8.7126	14519
8.71892	14410
8.72522	14909
8.73153	14301
8.73783	14670
8.74415	14367
8.75047	14799
8.75677	14831
8.76308	14388
8.76938	14911
8.7757	14437
8.78202	13803
8.78832	13898
8.79463	13739
8.80093	13695
8.80725	13992
8.81355	14012
8.81987	13286
8.82618	13227
8.83248	13653
8.8388	13531
8.8451	13624
8.85142	12773
8.85773	13269
8.86403	12549
8.87035	12621
8.87665	13465
8.88297	13098
8.88927	12924
8.89558	13024
8.9019	12480
8.9082	12508
8.91452	12425
8.92082	12705
8.92713	12010
8.93343	12778
8.93975	12994
8.94607	12569
8.95237	12943
8.95868	12508
8.96498	12894
8.9713	12858
8.97762	12527
8.98392	12192
8.99023	13384
8.99653	16020
9.00285	17769
9.00915	18644
9.01547	18115
9.02178	17470
9.02808	16030
9.0344	14079
9.0407	14642
9.04702	13076
9.05333	13081
9.05963	13751
9.06595	14244
9.07225	14133
9.07857	14780
9.08487	16958
9.09118	17507
9.0975	18613
9.1038	17010
9.11012	15942
9.11642	15145
9.12273	14204
9.12905	14570
9.13535	14081
9.14167	13716
9.14797	13025
9.15428	13507
9.16058	13858
9.1669	13545
9.17322	14450
9.17952	16193
9.18583	16497
9.19213	16960
9.19845	16090
9.20477	14973
9.21107	15345
9.21738	14285
9.22368	14832
9.23	14342
9.2363	14857
9.24262	13977
9.24893	14090
9.25523	13769
9.26155	13859
9.26785	14090
9.27417	13526
9.28048	13082
9.28678	13376
9.2931	13604
9.2994	12441
9.30572	13049
9.31202	11999
9.31833	12993
9.32465	11948
9.33095	12366
9.33727	12369
9.34357	12138
9.34988	12199
9.3562	12485
9.3625	12298
9.36882	11934
9.37512	12454
9.38143	11629
9.38773	11887
9.39405	11530
9.40037	12100
9.40667	11554
9.41298	11658
9.41928	11659
9.4256	11474
9.4319	11881
9.43822	11740
9.44453	11387
9.45083	11726
9.45715	11457
9.46345	11529
9.46977	11594
9.47608	11926
9.48238	12044
9.4887	12592
9.495	13773
9.50132	14420
9.50762	14060
9.51393	13378
9.52025	12835
9.52655	12402
9.53287	11952
9.53917	12621
9.54548	12543
9.5518	12389
9.5581	12271
9.56442	11957
9.57072	11636
9.57703	11660
9.58333	14750
9.58965	31823
9.59597	49241
9.60227	51896
9.60858	46336
9.61488	39748
9.6212	34583
9.62752	29982
9.63382	27728
9.64013	25274
9.64643	24016
9.65275	23446
9.65905	22519
9.66537	21039
9.67168	21148
9.67798	19771
9.6843	19702
9.6906	19541
9.69692	18572
9.70323	17702
9.70953	17576
9.71585	16883
9.72215	16225
9.72847	15563
9.73477	15418
9.74108	16023
9.7474	15165
9.7537	15139
9.76002	14353
9.76632	14339
9.77263	13994
9.77895	13702
9.78525	13464
9.79157	13342
9.79787	12619
9.80418	13305
9.81048	13451
9.8168	13138
9.82312	12916
9.82942	12741
9.83573	13117
9.84203	12510
9.84835	12527
9.85467	12278
9.86097	12570
9.86728	12575
9.87358	12165
9.8799	12436
9.8862	12193
9.89252	11843
9.89883	11697
9.90513	11792
9.91145	12067
9.91775	11898
9.92407	12163
9.93037	12227
9.93668	12027
9.943	11291
9.9493	11534
9.95562	11868
9.96192	11994
9.96823	11638
9.97455	11891
9.98085	11282
9.98717	12191
9.99347	13225
9.99978	15455
10.0061	19696
10.0124	27182
10.0187	31961
10.025	35284
10.0313	33634
10.0376	31018
10.044	28211
10.0503	24714
10.0566	22745
10.0629	19912
10.0692	20398
10.0755	17725
10.0818	17012
10.0881	16280
10.0944	16122
10.1007	15015
10.1071	15459
10.1134	14926
10.1197	15054
10.126	13794
10.1323	14336
10.1386	13551
10.1449	12905
10.1512	13866
10.1575	12911
10.1638	13327
10.1702	12608
10.1765	12947
10.1828	12919
10.1891	11861
10.1954	12156
10.2017	11953
10.208	12483
10.2143	12783
10.2206	13761
10.2269	16553
10.2332	20102
10.2396	23964
10.2459	25363
10.2522	25546
10.2585	24172
10.2648	24812
10.2711	23507
10.2774	23105
10.2837	21296
10.29	20358
10.2963	18733
10.3027	17602
10.309	16396
10.3153	16550
10.3216	15401
10.3279	14610
10.3342	14801
10.3405	14245
10.3468	14437
10.3531	14661
10.3594	23550
10.3658	62765
10.3721	202334
10.3784	614238
10.3847	1465972
10.391	2780088
10.3973	4138687
10.4036	4917616
10.4099	4676055
10.4162	3547649
10.4225	2119534
10.4289	1180696
10.4352	745966
10.4415	527698
10.4478	425951
10.4541	364865
10.4604	318690
10.4667	283115
10.473	255121
10.4793	228503
10.4856	210426
10.4919	196599
10.4983	179398
10.5046	171704
10.5109	164427
10.5172	152061
10.5235	143583
10.5298	138077
10.5361	134091
10.5424	124778
10.5487	117472
10.555	111773
10.5614	104823
10.5677	103062
10.574	99205
10.5803	95107
10.5866	93899
10.5929	92946
10.5992	88494
10.6055	88324
10.6118	84443
10.6181	80074
10.6245	70563
10.6308	57424
10.6371	41957
10.6434	27297
10.6497	17754
10.656	14125
10.6623	12659
10.6686	11937
10.6749	11152
10.6812	11568
10.6875	12320
10.6939	12299
10.7002	12614
10.7065	12571
10.7128	12160
10.7191	12187
10.7254	11587
10.7317	11292
10.738	11081
10.7443	10292
10.7506	10556
10.757	10557
10.7633	10710
10.7696	10493
10.7759	10097
10.7822	9871
10.7885	10536
10.7948	10421
10.8011	10193
10.8074	10045
10.8137	9981
10.8201	10184
10.8264	9636
10.8327	10456
10.839	10145
10.8453	11511
10.8516	12515
10.8579	13575
10.8642	14292
10.8705	13991
10.8768	12936
10.8831	12744
10.8895	11836
10.8958	11509
10.9021	10619
10.9084	10510
10.9147	10433
10.921	10385
10.9273	10667
10.9336	11022
10.9399	11186
10.9462	11557
10.9526	12192
10.9589	12756
10.9652	12955
10.9715	14351
10.9778	13327
10.9841	15199
10.9904	15411
10.9967	16174
11.003	16274
11.0093	16743
11.0157	15617
11.022	13473
11.0283	11794
11.0346	11020
11.0409	10651
11.0472	11387
11.0535	10765
11.0598	10449
11.0661	10846
11.0724	10387
11.0787	10265
11.0851	9773
11.0914	10300
11.0977	9597
11.104	10162
11.1103	10035
11.1166	10200
11.1229	10409
11.1292	10258
11.1355	9622
11.1418	9561
11.1482	9968
11.1545	9313
11.1608	9450
11.1671	9395
11.1734	9513
11.1797	10064
11.186	10590
11.1923	9998
11.1986	10004
11.2049	9876
11.2113	9344
11.2176	8979
11.2239	9796
11.2302	8840
11.2365	8962
11.2428	9137
11.2491	9505
11.2554	9341
11.2617	9142
11.268	9197
11.2744	8909
11.2807	9403
11.287	9219
11.2933	8682
11.2996	9333
11.3059	9085
11.3122	8475
11.3185	9084
11.3248	9246
11.3311	9319
11.3374	9311
11.3438	9540
11.3501	9518
11.3564	9731
11.3627	8989
11.369	8422
11.3753	8591
11.3816	8667
11.3879	8056
11.3942	8101
11.4005	8717
11.4069	8039
11.4132	8535
11.4195	8280
11.4258	8240
11.4321	8132
11.4384	7959
11.4447	7861
11.451	7883
11.4573	8129
11.4636	8691
11.47	7978
11.4763	7971
11.4826	8211
11.4889	7938
11.4952	7648
11.5015	7794
11.5078	8174
11.5141	7933
11.5204	7607
11.5267	7819
11.533	7990
11.5394	7779
11.5457	7615
11.552	8098
11.5583	7898
11.5646	8079
11.5709	8928
11.5772	11187
11.5835	14794
11.5898	19455
11.5961	22618
11.6025	23881
11.6088	21816
11.6151	18033
11.6214	14176
11.6277	11352
11.634	10408
11.6403	9800
11.6466	9270
11.6529	8701
11.6592	8843
11.6656	8700
11.6719	8537
11.6782	7812
11.6845	7992
11.6908	7917
11.6971	8145
11.7034	7645
11.7097	8267
11.716	7733
11.7223	8656
11.7286	8330
11.735	8923
11.7413	8774
11.7476	9043
11.7539	8871
11.7602	9001
11.7665	8917
11.7728	8955
11.7791	8197
11.7854	8416
11.7917	8749
11.7981	8563
11.8044	8771
11.8107	8385
11.817	8442
11.8233	8706
11.8296	8276
11.8359	8800
11.8422	8863
11.8485	9570
11.8548	9320
11.8612	9333
11.8675	8178
11.8738	8018
11.8801	7944
11.8864	7525
11.8927	7415
11.899	7416
11.9053	7597
11.9116	7573
11.9179	7315
11.9243	7053
11.9306	7603
11.9369	7241
11.9432	7495
11.9495	7469
11.9558	7703
11.9621	7036
11.9684	7964
11.9747	7903
11.981	7515
11.9873	7339
11.9937	7310
12	6850
12.0063	6919
12.0126	7149
12.0189	6941
12.0252	7069
12.0315	7098
12.0378	7216
12.0441	6649
12.0504	7400
12.0568	7155
12.0631	7124
12.0694	7671
12.0757	7851
12.082	9494
12.0883	11590
12.0946	13135
12.1009	14703
12.1072	14620
12.1135	12777
12.1199	10971
12.1262	9527
12.1325	8792
12.1388	8236
12.1451	7851
12.1514	8075
12.1577	7913
12.164	7812
12.1703	7673
12.1766	7122
12.1829	7338
12.1893	7222
12.1956	7730
12.2019	8136
12.2082	10118
12.2145	14508
12.2208	21723
12.2271	27556
12.2334	31047
12.2397	29615
12.246	25877
12.2524	21043
12.2587	16985
12.265	14342
12.2713	12948
12.2776	12345
12.2839	11474
12.2902	10382
12.2965	10652
12.3028	9975
12.3091	9285
12.3155	8923
12.3218	8598
12.3281	8835
12.3344	8362
12.3407	8089
12.347	8396
12.3533	8489
12.3596	8196
12.3659	9075
12.3722	9492
12.3785	11200
12.3849	14618
12.3912	16409
12.3975	18313
12.4038	18219
12.4101	16528
12.4164	14518
12.4227	12662
12.429	12093
12.4353	12456
12.4416	12324
12.448	12624
12.4543	12618
12.4606	12814
12.4669	11846
12.4732	12137
12.4795	13122
12.4858	16155
12.4921	18652
12.4984	19176
12.5047	18515
12.5111	15575
12.5174	12570
12.5237	10998
12.53	9734
12.5363	9546
12.5426	11088
12.5489	12944
12.5552	15475
12.5615	17085
12.5678	17175
12.5741	14315
12.5805	11832
12.5868	10061
12.5931	8600
12.5994	8348
12.6057	7853
12.612	7809
12.6183	6936
12.6246	7809
12.6309	7179
12.6372	6984
12.6436	6531
12.6499	6870
12.6562	6741
12.6625	6969
12.6688	7113
12.6751	6908
12.6814	7049
12.6877	6372
12.694	6996
[truncated: 3,692 more rows]
