# Supplementary material for: Aerial Warfare: A Volatile Dialogue between the Plant Pathogen Verticillium longisporum and Its Antagonist Paenibacillus polymyxa
Source: Front Plant Sci. 2017 Jul 27;8:1294. doi: 10.3389/fpls.2017.01294 (PMC5529406; doi:10.3389/fpls.2017.01294)
Supplement: Supplementary file 3 [file DataSheet3.ZIP › GCMS data 6 day Paenibacillus incubations/Paenibacillus_coincubation_sample1.D/SPME60M 30MINUTES.M/autoint1.e]

NAME IEvents
  CLREVENTS
  INITWIDTH    0.041
  INITTHRESH     11.5
  INITREJECT   1000.0
  SHOULDERS OFF
  REMOVE IEvents
  RETURN
