# Supplementary material for: Aerial Warfare: A Volatile Dialogue between the Plant Pathogen Verticillium longisporum and Its Antagonist Paenibacillus polymyxa
Source: Front Plant Sci. 2017 Jul 27;8:1294. doi: 10.3389/fpls.2017.01294 (PMC5529406; doi:10.3389/fpls.2017.01294)
Supplement: Supplementary file 4 [file DataSheet4.ZIP]

Archive with 385 entries (366 files):
- GCMS data 6 day Verticillium incubations/
- GCMS data 6 day Verticillium incubations/Verticillium_alone_sample1.D/
- GCMS data 6 day Verticillium incubations/Verticillium_alone_sample1.D/acqmeth.txt
- GCMS data 6 day Verticillium incubations/Verticillium_alone_sample1.D/cnorm.ini
- GCMS data 6 day Verticillium incubations/Verticillium_alone_sample1.D/DATA.MS
- GCMS data 6 day Verticillium incubations/Verticillium_alone_sample1.D/GC.ini
- GCMS data 6 day Verticillium incubations/Verticillium_alone_sample1.D/PRE_POST.INI
- GCMS data 6 day Verticillium incubations/Verticillium_alone_sample1.D/runstart.txt
- GCMS data 6 day Verticillium incubations/Verticillium_alone_sample1.D/SPME60M 30MINUTES.M/
- GCMS data 6 day Verticillium incubations/Verticillium_alone_sample1.D/SPME60M 30MINUTES.M/68501.mth
- GCMS data 6 day Verticillium incubations/Verticillium_alone_sample1.D/SPME60M 30MINUTES.M/7890method.bin
- GCMS data 6 day Verticillium incubations/Verticillium_alone_sample1.D/SPME60M 30MINUTES.M/acq.ctl
- GCMS data 6 day Verticillium incubations/Verticillium_alone_sample1.D/SPME60M 30MINUTES.M/acq.ms
- GCMS data 6 day Verticillium incubations/Verticillium_alone_sample1.D/SPME60M 30MINUTES.M/acqmeth.txt
- GCMS data 6 day Verticillium incubations/Verticillium_alone_sample1.D/SPME60M 30MINUTES.M/Audit.txt
- GCMS data 6 day Verticillium incubations/Verticillium_alone_sample1.D/SPME60M 30MINUTES.M/autoint1.e
- GCMS data 6 day Verticillium incubations/Verticillium_alone_sample1.D/SPME60M 30MINUTES.M/autoint2.e
- GCMS data 6 day Verticillium incubations/Verticillium_alone_sample1.D/SPME60M 30MINUTES.M/bfb.val
- GCMS data 6 day Verticillium incubations/Verticillium_alone_sample1.D/SPME60M 30MINUTES.M/cc.val
- GCMS data 6 day Verticillium incubations/Verticillium_alone_sample1.D/SPME60M 30MINUTES.M/cqual.mac
- GCMS data 6 day Verticillium incubations/Verticillium_alone_sample1.D/SPME60M 30MINUTES.M/CTC.mth
- GCMS data 6 day Verticillium incubations/Verticillium_alone_sample1.D/SPME60M 30MINUTES.M/CTC.PMX
- GCMS data 6 day Verticillium incubations/Verticillium_alone_sample1.D/SPME60M 30MINUTES.M/custparm.mac
- GCMS data 6 day Verticillium incubations/Verticillium_alone_sample1.D/SPME60M 30MINUTES.M/deuser.bkp
- GCMS data 6 day Verticillium incubations/Verticillium_alone_sample1.D/SPME60M 30MINUTES.M/deuser.mac
- GCMS data 6 day Verticillium incubations/Verticillium_alone_sample1.D/SPME60M 30MINUTES.M/dftpp.val
- GCMS data 6 day Verticillium incubations/Verticillium_alone_sample1.D/SPME60M 30MINUTES.M/envdaver.mac
- GCMS data 6 day Verticillium incubations/Verticillium_alone_sample1.D/SPME60M 30MINUTES.M/epa.val
- GCMS data 6 day Verticillium incubations/Verticillium_alone_sample1.D/SPME60M 30MINUTES.M/events.e
- GCMS data 6 day Verticillium incubations/Verticillium_alone_sample1.D/SPME60M 30MINUTES.M/events2.e
- GCMS data 6 day Verticillium incubations/Verticillium_alone_sample1.D/SPME60M 30MINUTES.M/events3.e
- GCMS data 6 day Verticillium incubations/Verticillium_alone_sample1.D/SPME60M 30MINUTES.M/genie.e
- GCMS data 6 day Verticillium incubations/Verticillium_alone_sample1.D/SPME60M 30MINUTES.M/grouprpt.txt
- GCMS data 6 day Verticillium incubations/Verticillium_alone_sample1.D/SPME60M 30MINUTES.M/i7673.mth
- GCMS data 6 day Verticillium incubations/Verticillium_alone_sample1.D/SPME60M 30MINUTES.M/ionrpt.txt
- GCMS data 6 day Verticillium incubations/Verticillium_alone_sample1.D/SPME60M 30MINUTES.M/iq1.mth
- GCMS data 6 day Verticillium incubations/Verticillium_alone_sample1.D/SPME60M 30MINUTES.M/lastacq.ms
- GCMS data 6 day Verticillium incubations/Verticillium_alone_sample1.D/SPME60M 30MINUTES.M/LastData.mac
- GCMS data 6 day Verticillium incubations/Verticillium_alone_sample1.D/SPME60M 30MINUTES.M/list.txt
- GCMS data 6 day Verticillium incubations/Verticillium_alone_sample1.D/SPME60M 30MINUTES.M/lscint.e
- GCMS data 6 day Verticillium incubations/Verticillium_alone_sample1.D/SPME60M 30MINUTES.M/lscint.p
- GCMS data 6 day Verticillium incubations/Verticillium_alone_sample1.D/SPME60M 30MINUTES.M/method.ini
- GCMS data 6 day Verticillium incubations/Verticillium_alone_sample1.D/SPME60M 30MINUTES.M/method.mac
- GCMS data 6 day Verticillium incubations/Verticillium_alone_sample1.D/SPME60M 30MINUTES.M/method.txt
- GCMS data 6 day Verticillium incubations/Verticillium_alone_sample1.D/SPME60M 30MINUTES.M/methver.mac
- GCMS data 6 day Verticillium incubations/Verticillium_alone_sample1.D/SPME60M 30MINUTES.M/msdamisc.mac
- GCMS data 6 day Verticillium incubations/Verticillium_alone_sample1.D/SPME60M 30MINUTES.M/pbmstrat.mac
- GCMS data 6 day Verticillium incubations/Verticillium_alone_sample1.D/SPME60M 30MINUTES.M/QDB.BAK
- GCMS data 6 day Verticillium incubations/Verticillium_alone_sample1.D/SPME60M 30MINUTES.M/qdb.mth
- GCMS data 6 day Verticillium incubations/Verticillium_alone_sample1.D/SPME60M 30MINUTES.M/quant.val
- GCMS data 6 day Verticillium incubations/Verticillium_alone_sample1.D/SPME60M 30MINUTES.M/refspec/
- GCMS data 6 day Verticillium incubations/Verticillium_alone_sample1.D/SPME60M 30MINUTES.M/rptdef.xls
- GCMS data 6 day Verticillium incubations/Verticillium_alone_sample1.D/SPME60M 30MINUTES.M/rteint.p
- GCMS data 6 day Verticillium incubations/Verticillium_alone_sample1.D/SPME60M 30MINUTES.M/rteint2.p
- GCMS data 6 day Verticillium incubations/Verticillium_alone_sample1.D/SPME60M 30MINUTES.M/rteint3.p
- GCMS data 6 day Verticillium incubations/Verticillium_alone_sample1.D/SPME60M 30MINUTES.M/samename.txt
- GCMS data 6 day Verticillium incubations/Verticillium_alone_sample1.D/SPME60M 30MINUTES.M/sim.ini
- GCMS data 6 day Verticillium incubations/Verticillium_alone_sample1.D/SPME60M 30MINUTES.M/sn.csv
- GCMS data 6 day Verticillium incubations/Verticillium_alone_sample1.D/SPME60M 30MINUTES.M/spur188.E
- GCMS data 6 day Verticillium incubations/Verticillium_alone_sample1.D/SPME60M 30MINUTES.M/temp
- GCMS data 6 day Verticillium incubations/Verticillium_alone_sample1.D/SPME60M 30MINUTES.M/tempevt.mac
- GCMS data 6 day Verticillium incubations/Verticillium_alone_sample1.D/SPME60M 30MINUTES.M/tic.val
- GCMS data 6 day Verticillium incubations/Verticillium_alone_sample1.D/SPME60M 30MINUTES.M/win.pos
- GCMS data 6 day Verticillium incubations/Verticillium_alone_sample1.D/SPME60M 30MINUTES.M/win.tmp
- GCMS data 6 day Verticillium incubations/Verticillium_alone_sample1.D/tic_front.csv
- GCMS data 6 day Verticillium incubations/Verticillium_alone_sample2.D/
- GCMS data 6 day Verticillium incubations/Verticillium_alone_sample2.D/acqmeth.txt
- GCMS data 6 day Verticillium incubations/Verticillium_alone_sample2.D/cnorm.ini
- GCMS data 6 day Verticillium incubations/Verticillium_alone_sample2.D/DATA.MS
- GCMS data 6 day Verticillium incubations/Verticillium_alone_sample2.D/GC.ini
- GCMS data 6 day Verticillium incubations/Verticillium_alone_sample2.D/PRE_POST.INI
- GCMS data 6 day Verticillium incubations/Verticillium_alone_sample2.D/runstart.txt
- GCMS data 6 day Verticillium incubations/Verticillium_alone_sample2.D/SPME60M 30MINUTES.M/
- GCMS data 6 day Verticillium incubations/Verticillium_alone_sample2.D/SPME60M 30MINUTES.M/68501.mth
- GCMS data 6 day Verticillium incubations/Verticillium_alone_sample2.D/SPME60M 30MINUTES.M/7890method.bin
- GCMS data 6 day Verticillium incubations/Verticillium_alone_sample2.D/SPME60M 30MINUTES.M/acq.ctl
- GCMS data 6 day Verticillium incubations/Verticillium_alone_sample2.D/SPME60M 30MINUTES.M/acq.ms
- GCMS data 6 day Verticillium incubations/Verticillium_alone_sample2.D/SPME60M 30MINUTES.M/acqmeth.txt
- GCMS data 6 day Verticillium incubations/Verticillium_alone_sample2.D/SPME60M 30MINUTES.M/Audit.txt
- GCMS data 6 day Verticillium incubations/Verticillium_alone_sample2.D/SPME60M 30MINUTES.M/autoint1.e
- GCMS data 6 day Verticillium incubations/Verticillium_alone_sample2.D/SPME60M 30MINUTES.M/autoint2.e
- GCMS data 6 day Verticillium incubations/Verticillium_alone_sample2.D/SPME60M 30MINUTES.M/bfb.val
- GCMS data 6 day Verticillium incubations/Verticillium_alone_sample2.D/SPME60M 30MINUTES.M/cc.val
- GCMS data 6 day Verticillium incubations/Verticillium_alone_sample2.D/SPME60M 30MINUTES.M/cqual.mac
- GCMS data 6 day Verticillium incubations/Verticillium_alone_sample2.D/SPME60M 30MINUTES.M/CTC.mth
- GCMS data 6 day Verticillium incubations/Verticillium_alone_sample2.D/SPME60M 30MINUTES.M/CTC.PMX
- GCMS data 6 day Verticillium incubations/Verticillium_alone_sample2.D/SPME60M 30MINUTES.M/custparm.mac
- GCMS data 6 day Verticillium incubations/Verticillium_alone_sample2.D/SPME60M 30MINUTES.M/deuser.bkp
- GCMS data 6 day Verticillium incubations/Verticillium_alone_sample2.D/SPME60M 30MINUTES.M/deuser.mac
- GCMS data 6 day Verticillium incubations/Verticillium_alone_sample2.D/SPME60M 30MINUTES.M/dftpp.val
- GCMS data 6 day Verticillium incubations/Verticillium_alone_sample2.D/SPME60M 30MINUTES.M/envdaver.mac
- GCMS data 6 day Verticillium incubations/Verticillium_alone_sample2.D/SPME60M 30MINUTES.M/epa.val
- GCMS data 6 day Verticillium incubations/Verticillium_alone_sample2.D/SPME60M 30MINUTES.M/events.e
- GCMS data 6 day Verticillium incubations/Verticillium_alone_sample2.D/SPME60M 30MINUTES.M/events2.e
- GCMS data 6 day Verticillium incubations/Verticillium_alone_sample2.D/SPME60M 30MINUTES.M/events3.e
- GCMS data 6 day Verticillium incubations/Verticillium_alone_sample2.D/SPME60M 30MINUTES.M/genie.e
- GCMS data 6 day Verticillium incubations/Verticillium_alone_sample2.D/SPME60M 30MINUTES.M/grouprpt.txt
- GCMS data 6 day Verticillium incubations/Verticillium_alone_sample2.D/SPME60M 30MINUTES.M/i7673.mth
- GCMS data 6 day Verticillium incubations/Verticillium_alone_sample2.D/SPME60M 30MINUTES.M/ionrpt.txt
- GCMS data 6 day Verticillium incubations/Verticillium_alone_sample2.D/SPME60M 30MINUTES.M/iq1.mth
- GCMS data 6 day Verticillium incubations/Verticillium_alone_sample2.D/SPME60M 30MINUTES.M/lastacq.ms
- GCMS data 6 day Verticillium incubations/Verticillium_alone_sample2.D/SPME60M 30MINUTES.M/LastData.mac
- GCMS data 6 day Verticillium incubations/Verticillium_alone_sample2.D/SPME60M 30MINUTES.M/list.txt
- GCMS data 6 day Verticillium incubations/Verticillium_alone_sample2.D/SPME60M 30MINUTES.M/lscint.e
- GCMS data 6 day Verticillium incubations/Verticillium_alone_sample2.D/SPME60M 30MINUTES.M/lscint.p
- GCMS data 6 day Verticillium incubations/Verticillium_alone_sample2.D/SPME60M 30MINUTES.M/method.ini
- GCMS data 6 day Verticillium incubations/Verticillium_alone_sample2.D/SPME60M 30MINUTES.M/method.mac
- GCMS data 6 day Verticillium incubations/Verticillium_alone_sample2.D/SPME60M 30MINUTES.M/method.txt
- GCMS data 6 day Verticillium incubations/Verticillium_alone_sample2.D/SPME60M 30MINUTES.M/methver.mac
- GCMS data 6 day Verticillium incubations/Verticillium_alone_sample2.D/SPME60M 30MINUTES.M/msdamisc.mac
- GCMS data 6 day Verticillium incubations/Verticillium_alone_sample2.D/SPME60M 30MINUTES.M/pbmstrat.mac
- GCMS data 6 day Verticillium incubations/Verticillium_alone_sample2.D/SPME60M 30MINUTES.M/QDB.BAK
- GCMS data 6 day Verticillium incubations/Verticillium_alone_sample2.D/SPME60M 30MINUTES.M/qdb.mth
- GCMS data 6 day Verticillium incubations/Verticillium_alone_sample2.D/SPME60M 30MINUTES.M/quant.val
- GCMS data 6 day Verticillium incubations/Verticillium_alone_sample2.D/SPME60M 30MINUTES.M/refspec/
- GCMS data 6 day Verticillium incubations/Verticillium_alone_sample2.D/SPME60M 30MINUTES.M/rptdef.xls
- GCMS data 6 day Verticillium incubations/Verticillium_alone_sample2.D/SPME60M 30MINUTES.M/rteint.p
- GCMS data 6 day Verticillium incubations/Verticillium_alone_sample2.D/SPME60M 30MINUTES.M/rteint2.p
- GCMS data 6 day Verticillium incubations/Verticillium_alone_sample2.D/SPME60M 30MINUTES.M/rteint3.p
- GCMS data 6 day Verticillium incubations/Verticillium_alone_sample2.D/SPME60M 30MINUTES.M/samename.txt
- GCMS data 6 day Verticillium incubations/Verticillium_alone_sample2.D/SPME60M 30MINUTES.M/sim.ini
- GCMS data 6 day Verticillium incubations/Verticillium_alone_sample2.D/SPME60M 30MINUTES.M/sn.csv
- GCMS data 6 day Verticillium incubations/Verticillium_alone_sample2.D/SPME60M 30MINUTES.M/spur188.E
- GCMS data 6 day Verticillium incubations/Verticillium_alone_sample2.D/SPME60M 30MINUTES.M/temp
- GCMS data 6 day Verticillium incubations/Verticillium_alone_sample2.D/SPME60M 30MINUTES.M/tempevt.mac
- GCMS data 6 day Verticillium incubations/Verticillium_alone_sample2.D/SPME60M 30MINUTES.M/tic.val
- GCMS data 6 day Verticillium incubations/Verticillium_alone_sample2.D/SPME60M 30MINUTES.M/win.pos
- GCMS data 6 day Verticillium incubations/Verticillium_alone_sample2.D/SPME60M 30MINUTES.M/win.tmp
- GCMS data 6 day Verticillium incubations/Verticillium_alone_sample2.D/tic_front.csv
- GCMS data 6 day Verticillium incubations/Verticillium_alone_sample3.D/
- GCMS data 6 day Verticillium incubations/Verticillium_alone_sample3.D/acqmeth.txt
- GCMS data 6 day Verticillium incubations/Verticillium_alone_sample3.D/cnorm.ini
- GCMS data 6 day Verticillium incubations/Verticillium_alone_sample3.D/DATA.MS
- GCMS data 6 day Verticillium incubations/Verticillium_alone_sample3.D/GC.ini
- GCMS data 6 day Verticillium incubations/Verticillium_alone_sample3.D/PRE_POST.INI
- GCMS data 6 day Verticillium incubations/Verticillium_alone_sample3.D/runstart.txt
- GCMS data 6 day Verticillium incubations/Verticillium_alone_sample3.D/SPME60M 30MINUTES.M/
- GCMS data 6 day Verticillium incubations/Verticillium_alone_sample3.D/SPME60M 30MINUTES.M/68501.mth
- GCMS data 6 day Verticillium incubations/Verticillium_alone_sample3.D/SPME60M 30MINUTES.M/7890method.bin
- GCMS data 6 day Verticillium incubations/Verticillium_alone_sample3.D/SPME60M 30MINUTES.M/acq.ctl
- GCMS data 6 day Verticillium incubations/Verticillium_alone_sample3.D/SPME60M 30MINUTES.M/acq.ms
- GCMS data 6 day Verticillium incubations/Verticillium_alone_sample3.D/SPME60M 30MINUTES.M/acqmeth.txt
- GCMS data 6 day Verticillium incubations/Verticillium_alone_sample3.D/SPME60M 30MINUTES.M/Audit.txt
- GCMS data 6 day Verticillium incubations/Verticillium_alone_sample3.D/SPME60M 30MINUTES.M/autoint1.e
- GCMS data 6 day Verticillium incubations/Verticillium_alone_sample3.D/SPME60M 30MINUTES.M/autoint2.e
- GCMS data 6 day Verticillium incubations/Verticillium_alone_sample3.D/SPME60M 30MINUTES.M/bfb.val
- GCMS data 6 day Verticillium incubations/Verticillium_alone_sample3.D/SPME60M 30MINUTES.M/cc.val
- GCMS data 6 day Verticillium incubations/Verticillium_alone_sample3.D/SPME60M 30MINUTES.M/cqual.mac
- GCMS data 6 day Verticillium incubations/Verticillium_alone_sample3.D/SPME60M 30MINUTES.M/CTC.mth
- GCMS data 6 day Verticillium incubations/Verticillium_alone_sample3.D/SPME60M 30MINUTES.M/CTC.PMX
- GCMS data 6 day Verticillium incubations/Verticillium_alone_sample3.D/SPME60M 30MINUTES.M/custparm.mac
- GCMS data 6 day Verticillium incubations/Verticillium_alone_sample3.D/SPME60M 30MINUTES.M/deuser.bkp
- GCMS data 6 day Verticillium incubations/Verticillium_alone_sample3.D/SPME60M 30MINUTES.M/deuser.mac
- GCMS data 6 day Verticillium incubations/Verticillium_alone_sample3.D/SPME60M 30MINUTES.M/dftpp.val
- GCMS data 6 day Verticillium incubations/Verticillium_alone_sample3.D/SPME60M 30MINUTES.M/envdaver.mac
- GCMS data 6 day Verticillium incubations/Verticillium_alone_sample3.D/SPME60M 30MINUTES.M/epa.val
- GCMS data 6 day Verticillium incubations/Verticillium_alone_sample3.D/SPME60M 30MINUTES.M/events.e
- GCMS data 6 day Verticillium incubations/Verticillium_alone_sample3.D/SPME60M 30MINUTES.M/events2.e
- GCMS data 6 day Verticillium incubations/Verticillium_alone_sample3.D/SPME60M 30MINUTES.M/events3.e
- GCMS data 6 day Verticillium incubations/Verticillium_alone_sample3.D/SPME60M 30MINUTES.M/genie.e
- GCMS data 6 day Verticillium incubations/Verticillium_alone_sample3.D/SPME60M 30MINUTES.M/grouprpt.txt
- GCMS data 6 day Verticillium incubations/Verticillium_alone_sample3.D/SPME60M 30MINUTES.M/i7673.mth
- GCMS data 6 day Verticillium incubations/Verticillium_alone_sample3.D/SPME60M 30MINUTES.M/ionrpt.txt
- GCMS data 6 day Verticillium incubations/Verticillium_alone_sample3.D/SPME60M 30MINUTES.M/iq1.mth
- GCMS data 6 day Verticillium incubations/Verticillium_alone_sample3.D/SPME60M 30MINUTES.M/lastacq.ms
- GCMS data 6 day Verticillium incubations/Verticillium_alone_sample3.D/SPME60M 30MINUTES.M/LastData.mac
- GCMS data 6 day Verticillium incubations/Verticillium_alone_sample3.D/SPME60M 30MINUTES.M/list.txt
- GCMS data 6 day Verticillium incubations/Verticillium_alone_sample3.D/SPME60M 30MINUTES.M/lscint.e
- GCMS data 6 day Verticillium incubations/Verticillium_alone_sample3.D/SPME60M 30MINUTES.M/lscint.p
- GCMS data 6 day Verticillium incubations/Verticillium_alone_sample3.D/SPME60M 30MINUTES.M/method.ini
- GCMS data 6 day Verticillium incubations/Verticillium_alone_sample3.D/SPME60M 30MINUTES.M/method.mac
- GCMS data 6 day Verticillium incubations/Verticillium_alone_sample3.D/SPME60M 30MINUTES.M/method.txt
- GCMS data 6 day Verticillium incubations/Verticillium_alone_sample3.D/SPME60M 30MINUTES.M/methver.mac
- GCMS data 6 day Verticillium incubations/Verticillium_alone_sample3.D/SPME60M 30MINUTES.M/msdamisc.mac
- GCMS data 6 day Verticillium incubations/Verticillium_alone_sample3.D/SPME60M 30MINUTES.M/pbmstrat.mac
- GCMS data 6 day Verticillium incubations/Verticillium_alone_sample3.D/SPME60M 30MINUTES.M/QDB.BAK
- GCMS data 6 day Verticillium incubations/Verticillium_alone_sample3.D/SPME60M 30MINUTES.M/qdb.mth
- GCMS data 6 day Verticillium incubations/Verticillium_alone_sample3.D/SPME60M 30MINUTES.M/quant.val
- GCMS data 6 day Verticillium incubations/Verticillium_alone_sample3.D/SPME60M 30MINUTES.M/refspec/
- GCMS data 6 day Verticillium incubations/Verticillium_alone_sample3.D/SPME60M 30MINUTES.M/rptdef.xls
- GCMS data 6 day Verticillium incubations/Verticillium_alone_sample3.D/SPME60M 30MINUTES.M/rteint.p
- GCMS data 6 day Verticillium incubations/Verticillium_alone_sample3.D/SPME60M 30MINUTES.M/rteint2.p
- GCMS data 6 day Verticillium incubations/Verticillium_alone_sample3.D/SPME60M 30MINUTES.M/rteint3.p
- GCMS data 6 day Verticillium incubations/Verticillium_alone_sample3.D/SPME60M 30MINUTES.M/samename.txt
- GCMS data 6 day Verticillium incubations/Verticillium_alone_sample3.D/SPME60M 30MINUTES.M/sim.ini
- GCMS data 6 day Verticillium incubations/Verticillium_alone_sample3.D/SPME60M 30MINUTES.M/sn.csv
- GCMS data 6 day Verticillium incubations/Verticillium_alone_sample3.D/SPME60M 30MINUTES.M/spur188.E
- GCMS data 6 day Verticillium incubations/Verticillium_alone_sample3.D/SPME60M 30MINUTES.M/temp
- GCMS data 6 day Verticillium incubations/Verticillium_alone_sample3.D/SPME60M 30MINUTES.M/tempevt.mac
- GCMS data 6 day Verticillium incubations/Verticillium_alone_sample3.D/SPME60M 30MINUTES.M/tic.val
- GCMS data 6 day Verticillium incubations/Verticillium_alone_sample3.D/SPME60M 30MINUTES.M/win.pos
- GCMS data 6 day Verticillium incubations/Verticillium_alone_sample3.D/SPME60M 30MINUTES.M/win.tmp
- GCMS data 6 day Verticillium incubations/Verticillium_alone_sample3.D/tic_front.csv
- GCMS data 6 day Verticillium incubations/Verticillium_coincubation_sample1.D/
- GCMS data 6 day Verticillium incubations/Verticillium_coincubation_sample1.D/acqmeth.txt
- GCMS data 6 day Verticillium incubations/Verticillium_coincubation_sample1.D/cnorm.ini
- GCMS data 6 day Verticillium incubations/Verticillium_coincubation_sample1.D/DATA.MS
- GCMS data 6 day Verticillium incubations/Verticillium_coincubation_sample1.D/GC.ini
- GCMS data 6 day Verticillium incubations/Verticillium_coincubation_sample1.D/PRE_POST.INI
- GCMS data 6 day Verticillium incubations/Verticillium_coincubation_sample1.D/runstart.txt
- GCMS data 6 day Verticillium incubations/Verticillium_coincubation_sample1.D/SPME60M 30MINUTES.M/
- GCMS data 6 day Verticillium incubations/Verticillium_coincubation_sample1.D/SPME60M 30MINUTES.M/68501.mth
- GCMS data 6 day Verticillium incubations/Verticillium_coincubation_sample1.D/SPME60M 30MINUTES.M/7890method.bin
- GCMS data 6 day Verticillium incubations/Verticillium_coincubation_sample1.D/SPME60M 30MINUTES.M/acq.ctl
- GCMS data 6 day Verticillium incubations/Verticillium_coincubation_sample1.D/SPME60M 30MINUTES.M/acq.ms
- GCMS data 6 day Verticillium incubations/Verticillium_coincubation_sample1.D/SPME60M 30MINUTES.M/acqmeth.txt
- GCMS data 6 day Verticillium incubations/Verticillium_coincubation_sample1.D/SPME60M 30MINUTES.M/Audit.txt
- GCMS data 6 day Verticillium incubations/Verticillium_coincubation_sample1.D/SPME60M 30MINUTES.M/autoint1.e
- GCMS data 6 day Verticillium incubations/Verticillium_coincubation_sample1.D/SPME60M 30MINUTES.M/autoint2.e
- GCMS data 6 day Verticillium incubations/Verticillium_coincubation_sample1.D/SPME60M 30MINUTES.M/bfb.val
- GCMS data 6 day Verticillium incubations/Verticillium_coincubation_sample1.D/SPME60M 30MINUTES.M/cc.val
- GCMS data 6 day Verticillium incubations/Verticillium_coincubation_sample1.D/SPME60M 30MINUTES.M/cqual.mac
- GCMS data 6 day Verticillium incubations/Verticillium_coincubation_sample1.D/SPME60M 30MINUTES.M/CTC.mth
- GCMS data 6 day Verticillium incubations/Verticillium_coincubation_sample1.D/SPME60M 30MINUTES.M/CTC.PMX
- GCMS data 6 day Verticillium incubations/Verticillium_coincubation_sample1.D/SPME60M 30MINUTES.M/custparm.mac
- GCMS data 6 day Verticillium incubations/Verticillium_coincubation_sample1.D/SPME60M 30MINUTES.M/deuser.bkp
- GCMS data 6 day Verticillium incubations/Verticillium_coincubation_sample1.D/SPME60M 30MINUTES.M/deuser.mac
- GCMS data 6 day Verticillium incubations/Verticillium_coincubation_sample1.D/SPME60M 30MINUTES.M/dftpp.val
- GCMS data 6 day Verticillium incubations/Verticillium_coincubation_sample1.D/SPME60M 30MINUTES.M/envdaver.mac
- GCMS data 6 day Verticillium incubations/Verticillium_coincubation_sample1.D/SPME60M 30MINUTES.M/epa.val
- GCMS data 6 day Verticillium incubations/Verticillium_coincubation_sample1.D/SPME60M 30MINUTES.M/events.e
- GCMS data 6 day Verticillium incubations/Verticillium_coincubation_sample1.D/SPME60M 30MINUTES.M/events2.e
- GCMS data 6 day Verticillium incubations/Verticillium_coincubation_sample1.D/SPME60M 30MINUTES.M/events3.e
- GCMS data 6 day Verticillium incubations/Verticillium_coincubation_sample1.D/SPME60M 30MINUTES.M/genie.e
- GCMS data 6 day Verticillium incubations/Verticillium_coincubation_sample1.D/SPME60M 30MINUTES.M/grouprpt.txt
- GCMS data 6 day Verticillium incubations/Verticillium_coincubation_sample1.D/SPME60M 30MINUTES.M/i7673.mth
- GCMS data 6 day Verticillium incubations/Verticillium_coincubation_sample1.D/SPME60M 30MINUTES.M/ionrpt.txt
- GCMS data 6 day Verticillium incubations/Verticillium_coincubation_sample1.D/SPME60M 30MINUTES.M/iq1.mth
- GCMS data 6 day Verticillium incubations/Verticillium_coincubation_sample1.D/SPME60M 30MINUTES.M/lastacq.ms
- GCMS data 6 day Verticillium incubations/Verticillium_coincubation_sample1.D/SPME60M 30MINUTES.M/LastData.mac
- GCMS data 6 day Verticillium incubations/Verticillium_coincubation_sample1.D/SPME60M 30MINUTES.M/list.txt
- GCMS data 6 day Verticillium incubations/Verticillium_coincubation_sample1.D/SPME60M 30MINUTES.M/lscint.e
- GCMS data 6 day Verticillium incubations/Verticillium_coincubation_sample1.D/SPME60M 30MINUTES.M/lscint.p
- GCMS data 6 day Verticillium incubations/Verticillium_coincubation_sample1.D/SPME60M 30MINUTES.M/method.ini
- GCMS data 6 day Verticillium incubations/Verticillium_coincubation_sample1.D/SPME60M 30MINUTES.M/method.mac
- GCMS data 6 day Verticillium incubations/Verticillium_coincubation_sample1.D/SPME60M 30MINUTES.M/method.txt
- GCMS data 6 day Verticillium incubations/Verticillium_coincubation_sample1.D/SPME60M 30MINUTES.M/methver.mac
- GCMS data 6 day Verticillium incubations/Verticillium_coincubation_sample1.D/SPME60M 30MINUTES.M/msdamisc.mac
- GCMS data 6 day Verticillium incubations/Verticillium_coincubation_sample1.D/SPME60M 30MINUTES.M/pbmstrat.mac
- GCMS data 6 day Verticillium incubations/Verticillium_coincubation_sample1.D/SPME60M 30MINUTES.M/QDB.BAK
- GCMS data 6 day Verticillium incubations/Verticillium_coincubation_sample1.D/SPME60M 30MINUTES.M/qdb.mth
- GCMS data 6 day Verticillium incubations/Verticillium_coincubation_sample1.D/SPME60M 30MINUTES.M/quant.val
- GCMS data 6 day Verticillium incubations/Verticillium_coincubation_sample1.D/SPME60M 30MINUTES.M/refspec/
- GCMS data 6 day Verticillium incubations/Verticillium_coincubation_sample1.D/SPME60M 30MINUTES.M/rptdef.xls
- GCMS data 6 day Verticillium incubations/Verticillium_coincubation_sample1.D/SPME60M 30MINUTES.M/rteint.p
- GCMS data 6 day Verticillium incubations/Verticillium_coincubation_sample1.D/SPME60M 30MINUTES.M/rteint2.p
- GCMS data 6 day Verticillium incubations/Verticillium_coincubation_sample1.D/SPME60M 30MINUTES.M/rteint3.p
- GCMS data 6 day Verticillium incubations/Verticillium_coincubation_sample1.D/SPME60M 30MINUTES.M/samename.txt
- GCMS data 6 day Verticillium incubations/Verticillium_coincubation_sample1.D/SPME60M 30MINUTES.M/sim.ini
- GCMS data 6 day Verticillium incubations/Verticillium_coincubation_sample1.D/SPME60M 30MINUTES.M/sn.csv
- GCMS data 6 day Verticillium incubations/Verticillium_coincubation_sample1.D/SPME60M 30MINUTES.M/spur188.E
- GCMS data 6 day Verticillium incubations/Verticillium_coincubation_sample1.D/SPME60M 30MINUTES.M/temp
- GCMS data 6 day Verticillium incubations/Verticillium_coincubation_sample1.D/SPME60M 30MINUTES.M/tempevt.mac
- GCMS data 6 day Verticillium incubations/Verticillium_coincubation_sample1.D/SPME60M 30MINUTES.M/tic.val
- GCMS data 6 day Verticillium incubations/Verticillium_coincubation_sample1.D/SPME60M 30MINUTES.M/win.pos
- GCMS data 6 day Verticillium incubations/Verticillium_coincubation_sample1.D/SPME60M 30MINUTES.M/win.tmp
- GCMS data 6 day Verticillium incubations/Verticillium_coincubation_sample1.D/tic_front.csv
- GCMS data 6 day Verticillium incubations/Verticillium_coincubation_sample2.D/
- GCMS data 6 day Verticillium incubations/Verticillium_coincubation_sample2.D/acqmeth.txt
- GCMS data 6 day Verticillium incubations/Verticillium_coincubation_sample2.D/cnorm.ini
- GCMS data 6 day Verticillium incubations/Verticillium_coincubation_sample2.D/DATA.MS
- GCMS data 6 day Verticillium incubations/Verticillium_coincubation_sample2.D/GC.ini
- GCMS data 6 day Verticillium incubations/Verticillium_coincubation_sample2.D/PRE_POST.INI
- GCMS data 6 day Verticillium incubations/Verticillium_coincubation_sample2.D/runstart.txt
- GCMS data 6 day Verticillium incubations/Verticillium_coincubation_sample2.D/SPME60M 30MINUTES.M/
- GCMS data 6 day Verticillium incubations/Verticillium_coincubation_sample2.D/SPME60M 30MINUTES.M/68501.mth
- GCMS data 6 day Verticillium incubations/Verticillium_coincubation_sample2.D/SPME60M 30MINUTES.M/7890method.bin
- GCMS data 6 day Verticillium incubations/Verticillium_coincubation_sample2.D/SPME60M 30MINUTES.M/acq.ctl
- GCMS data 6 day Verticillium incubations/Verticillium_coincubation_sample2.D/SPME60M 30MINUTES.M/acq.ms
- GCMS data 6 day Verticillium incubations/Verticillium_coincubation_sample2.D/SPME60M 30MINUTES.M/acqmeth.txt
- GCMS data 6 day Verticillium incubations/Verticillium_coincubation_sample2.D/SPME60M 30MINUTES.M/Audit.txt
- GCMS data 6 day Verticillium incubations/Verticillium_coincubation_sample2.D/SPME60M 30MINUTES.M/autoint1.e
- GCMS data 6 day Verticillium incubations/Verticillium_coincubation_sample2.D/SPME60M 30MINUTES.M/autoint2.e
- GCMS data 6 day Verticillium incubations/Verticillium_coincubation_sample2.D/SPME60M 30MINUTES.M/bfb.val
- GCMS data 6 day Verticillium incubations/Verticillium_coincubation_sample2.D/SPME60M 30MINUTES.M/cc.val
- GCMS data 6 day Verticillium incubations/Verticillium_coincubation_sample2.D/SPME60M 30MINUTES.M/cqual.mac
- GCMS data 6 day Verticillium incubations/Verticillium_coincubation_sample2.D/SPME60M 30MINUTES.M/CTC.mth
- GCMS data 6 day Verticillium incubations/Verticillium_coincubation_sample2.D/SPME60M 30MINUTES.M/CTC.PMX
- GCMS data 6 day Verticillium incubations/Verticillium_coincubation_sample2.D/SPME60M 30MINUTES.M/custparm.mac
- GCMS data 6 day Verticillium incubations/Verticillium_coincubation_sample2.D/SPME60M 30MINUTES.M/deuser.bkp
- GCMS data 6 day Verticillium incubations/Verticillium_coincubation_sample2.D/SPME60M 30MINUTES.M/deuser.mac
- GCMS data 6 day Verticillium incubations/Verticillium_coincubation_sample2.D/SPME60M 30MINUTES.M/dftpp.val
- GCMS data 6 day Verticillium incubations/Verticillium_coincubation_sample2.D/SPME60M 30MINUTES.M/envdaver.mac
- GCMS data 6 day Verticillium incubations/Verticillium_coincubation_sample2.D/SPME60M 30MINUTES.M/epa.val
- GCMS data 6 day Verticillium incubations/Verticillium_coincubation_sample2.D/SPME60M 30MINUTES.M/events.e
- GCMS data 6 day Verticillium incubations/Verticillium_coincubation_sample2.D/SPME60M 30MINUTES.M/events2.e
- GCMS data 6 day Verticillium incubations/Verticillium_coincubation_sample2.D/SPME60M 30MINUTES.M/events3.e
- GCMS data 6 day Verticillium incubations/Verticillium_coincubation_sample2.D/SPME60M 30MINUTES.M/genie.e
- GCMS data 6 day Verticillium incubations/Verticillium_coincubation_sample2.D/SPME60M 30MINUTES.M/grouprpt.txt
- GCMS data 6 day Verticillium incubations/Verticillium_coincubation_sample2.D/SPME60M 30MINUTES.M/i7673.mth
- GCMS data 6 day Verticillium incubations/Verticillium_coincubation_sample2.D/SPME60M 30MINUTES.M/ionrpt.txt
- GCMS data 6 day Verticillium incubations/Verticillium_coincubation_sample2.D/SPME60M 30MINUTES.M/iq1.mth
- GCMS data 6 day Verticillium incubations/Verticillium_coincubation_sample2.D/SPME60M 30MINUTES.M/lastacq.ms
- GCMS data 6 day Verticillium incubations/Verticillium_coincubation_sample2.D/SPME60M 30MINUTES.M/LastData.mac
- GCMS data 6 day Verticillium incubations/Verticillium_coincubation_sample2.D/SPME60M 30MINUTES.M/list.txt
- GCMS data 6 day Verticillium incubations/Verticillium_coincubation_sample2.D/SPME60M 30MINUTES.M/lscint.e
- GCMS data 6 day Verticillium incubations/Verticillium_coincubation_sample2.D/SPME60M 30MINUTES.M/lscint.p
- GCMS data 6 day Verticillium incubations/Verticillium_coincubation_sample2.D/SPME60M 30MINUTES.M/method.ini
- GCMS data 6 day Verticillium incubations/Verticillium_coincubation_sample2.D/SPME60M 30MINUTES.M/method.mac
- GCMS data 6 day Verticillium incubations/Verticillium_coincubation_sample2.D/SPME60M 30MINUTES.M/method.txt
[truncated: 85 more entries]
