# Supplementary material for: Aerial Warfare: A Volatile Dialogue between the Plant Pathogen Verticillium longisporum and Its Antagonist Paenibacillus polymyxa
Source: Front Plant Sci. 2017 Jul 27;8:1294. doi: 10.3389/fpls.2017.01294 (PMC5529406; doi:10.3389/fpls.2017.01294)
Supplement: Supplementary file 4 [file DataSheet4.ZIP › GCMS data 6 day Verticillium incubations/Verticillium_alone_sample1.D/tic_front.csv]

C:\MSDCHEM\1\DATA\TOMISLAV\141215_1\2V431.D 16 Dec 14 2:01 am
Start of data points
0.0935167	31477
0.0998167	30692
0.106133	31471
0.112433	30982
0.11875	30509
0.125067	30862
0.131367	29027
0.137683	30930
0.143983	30359
0.1503	30119
0.1566	29281
0.162917	29977
0.169233	29866
0.175533	29015
0.18185	29519
0.18815	28879
0.194467	29878
0.200783	29587
0.207083	29690
0.2134	29561
0.2197	29672
0.226017	28920
0.232317	30619
0.238633	29553
0.24495	29433
0.25125	29659
0.257567	28374
0.263867	29394
0.270183	28394
0.276483	28201
0.2828	28105
0.289117	28903
0.295417	29333
0.301733	28812
0.308033	28873
0.31435	29018
0.320667	28180
0.326967	28486
0.333283	29247
0.339583	28239
0.3459	28438
0.3522	28358
0.358517	28327
0.364833	28449
0.371133	28442
0.37745	29020
0.38375	28573
0.390067	27390
0.396383	28802
0.402683	27836
0.409	28245
0.4153	27943
0.421617	27287
0.427917	28378
0.434233	28031
0.44055	28710
0.44685	28604
0.453167	28103
0.459467	28299
0.465783	27982
0.4721	28340
0.4784	27697
0.484717	28883
0.491017	27217
0.497333	27550
0.503633	27860
0.50995	27641
0.516267	27659
0.522567	27830
0.528883	27511
0.535183	27843
0.5415	27119
0.547817	27116
0.554117	27515
0.560433	27030
0.566733	28796
0.57305	26524
0.57935	27339
0.585667	27453
0.591983	27625
0.598283	27820
0.6046	27710
0.6109	27039
0.617217	27611
0.623533	27396
0.629833	27090
0.63615	26436
0.64245	27726
0.648767	27341
0.655067	27100
0.661383	27649
0.6677	26825
0.674	27926
0.680317	26866
0.686617	26885
0.692933	27151
0.69925	27082
0.70555	27657
0.711867	28326
0.718167	26264
0.724483	27170
0.730783	27092
0.7371	26422
0.743417	27461
0.749717	26950
0.756033	27472
0.762333	27073
0.76865	27407
0.77495	27272
0.781267	26433
0.787583	26575
0.793883	27447
0.8002	26215
0.8065	26938
0.812817	26838
0.819133	26951
0.825433	27048
0.83175	26901
0.83805	27342
0.844367	27215
0.850667	27612
0.856983	26378
0.8633	26582
0.8696	26885
0.875917	27158
0.882217	27890
0.888533	27408
0.89485	27925
0.90115	27425
0.907467	27035
0.913767	26964
0.920083	26095
0.926383	26222
0.9327	25958
0.939017	27029
0.945317	26187
0.951633	27289
0.957933	27177
0.96425	26500
0.970567	26422
0.976867	27151
0.983183	26719
0.989483	26695
0.9958	26778
1.0021	26901
1.00842	27450
1.01473	26929
1.02103	26102
1.02735	26473
1.03365	26859
1.03997	26424
1.04628	26372
1.05258	26304
1.0589	26522
1.0652	26127
1.07152	25087
1.07782	26764
1.08413	26485
1.09045	25151
1.09675	26682
1.10307	25763
1.10937	26621
1.11568	26680
1.122	26193
1.1283	26549
1.13462	27078
1.14092	27297
1.14723	27141
1.15353	25824
1.15985	26174
1.16617	25839
1.17247	26325
1.17878	25832
1.18508	26249
1.1914	26535
1.19772	25563
1.20402	25633
1.21033	25192
1.21663	25008
1.22295	25679
1.22925	26359
1.23557	24832
1.24188	25610
1.24818	24579
1.2545	24994
1.2608	26044
1.26712	26174
1.27342	25616
1.27973	25919
1.28605	25878
1.29235	26460
1.29867	25214
1.30497	25382
1.31128	25417
1.3176	25867
1.3239	25614
1.33022	25525
1.33652	25732
1.34283	25841
1.34913	25457
1.35545	25186
1.36177	25753
1.36807	23994
1.37438	25024
1.38068	25662
1.387	25695
1.39332	25645
1.39962	25366
1.40593	25698
1.41223	25874
1.41855	25001
1.42485	26706
1.43117	25563
1.43748	24903
1.44378	26483
1.4501	25236
1.4564	25586
1.46272	24745
1.46903	24665
1.47533	24403
1.48165	25475
1.48795	24974
1.49427	25585
1.50057	25358
1.50688	25851
1.5132	25078
1.5195	24042
1.52582	25234
1.53212	25464
1.53843	23721
1.54475	25501
1.55105	24971
1.55737	25468
1.56367	25004
1.56998	25629
1.57628	25795
1.5826	25731
1.58892	24371
1.59522	25687
1.60153	23925
1.60783	24839
1.61415	25306
1.62047	24701
1.62677	25514
1.63308	26239
1.63938	24745
1.6457	25225
1.652	25503
1.65832	25063
1.66463	25040
1.67093	25025
1.67725	24862
1.68355	23778
1.68987	24347
1.69618	24237
1.70248	23781
1.7088	25334
1.7151	23883
1.72142	23973
1.72772	24605
1.73403	24866
1.74035	25704
1.74665	25446
1.75297	23581
1.75927	24640
1.76558	24924
1.7719	25062
1.7782	24119
1.78452	24201
1.79082	25228
1.79713	24555
1.80343	25011
1.80975	25252
1.81607	25865
1.82237	25303
1.82868	24798
1.83498	25566
1.8413	24431
1.8476	23430
1.85392	24943
1.86023	23912
1.86653	25341
1.87285	24323
1.87915	23523
1.88547	24634
1.89178	24478
1.89808	24239
1.9044	25084
1.9107	24860
1.91702	24640
1.92332	25201
1.92963	24348
1.93595	23086
1.94225	25016
1.94857	25163
1.95487	24889
1.96118	24386
1.9675	24616
1.9738	24197
1.98012	24194
1.98642	23097
1.99273	24590
1.99903	24582
2.00535	24707
2.01167	26117
2.01797	25791
2.02428	25299
2.03058	25229
2.0369	25348
2.04322	24869
2.04952	25508
2.05583	25943
2.06213	23142
2.06845	23588
2.07475	24599
2.08107	24351
2.08738	24091
2.09368	25125
2.1	24798
2.1063	25089
2.11262	24607
2.11893	24463
2.12523	25101
2.13155	24427
2.13785	25197
2.14417	24630
2.15047	22626
2.15678	23291
2.1631	23604
2.1694	24210
2.17572	25147
2.18202	24514
2.18833	24976
2.19465	23868
2.20095	24492
2.20727	24817
2.21357	24122
2.21988	23054
2.22618	24007
2.2325	23439
2.23882	23709
2.24512	23028
2.25143	24318
2.25773	24459
2.26405	23173
2.27037	24142
2.27667	22834
2.28298	25096
2.28928	24384
2.2956	22409
2.3019	20954
2.30822	21036
2.31453	20521
2.32083	20729
2.32715	20814
2.33345	21544
2.33977	22364
2.34607	23160
2.35238	22226
2.3587	23206
2.365	22279
2.37132	22975
2.37762	23264
2.38393	23440
2.39025	23119
2.39655	24144
2.40287	23318
2.40917	22644
2.41548	22147
2.42178	23202
2.4281	23173
2.43442	23268
2.44072	22659
2.44703	23341
2.45333	23209
2.45965	22770
2.46597	23293
2.47227	24191
2.47858	23395
2.48488	23839
2.4912	25117
2.4975	22787
2.50382	22578
2.51013	22590
2.51643	23583
2.52275	23413
2.52905	23883
2.53537	22764
2.54168	23886
2.54798	23387
2.5543	23382
2.5606	22626
2.56692	22607
2.57322	24133
2.57953	23920
2.58585	24488
2.59215	22563
2.59847	23064
2.60477	24568
2.61108	23969
2.6174	23174
2.6237	22767
2.63002	23668
2.63632	24399
2.64263	23539
2.64893	24142
2.65525	23921
2.66157	23641
2.66787	21560
2.67418	20622
2.68048	21019
2.6868	20866
2.69312	20061
2.69942	20814
2.70573	20928
2.71203	21891
2.71835	21438
2.72465	22233
2.73097	22354
2.73728	22261
2.74358	22299
2.7499	23215
2.7562	23231
2.76252	22738
2.76883	23516
2.77513	22417
2.78145	23513
2.78775	23636
2.79407	23543
2.80037	23738
2.80668	23753
2.813	23737
2.8193	23978
2.82562	23635
2.83192	23228
2.83823	22520
2.84453	23683
2.85085	24152
2.85717	22541
2.86347	23171
2.86978	22861
2.87608	22604
2.8824	22583
2.88872	22495
2.89502	24795
2.90133	23240
2.90763	21699
2.91395	20620
2.92025	22371
2.92657	22862
2.93288	23453
2.93918	24513
2.9455	22915
2.9518	23046
2.95812	23945
2.96443	23962
2.97073	23399
2.97705	22482
2.98335	23481
2.98967	21965
2.99597	21825
3.00228	22953
3.0086	23360
3.0149	22985
3.02122	23346
3.02752	24536
3.03383	23688
3.04015	24626
3.04645	23489
3.05277	23821
3.05907	24370
3.06538	24174
3.07168	25065
3.078	24427
3.08432	21571
3.09062	20460
3.09693	19154
3.10323	20067
3.10955	20844
3.11587	20040
3.12217	20578
3.12848	20281
3.13478	20093
3.1411	20164
3.1474	19685
3.15372	20706
3.16003	20253
3.16633	20277
3.17265	20082
3.17895	19894
3.18527	19748
3.19158	20829
3.19788	19937
3.2042	19956
3.2105	20140
3.21682	19398
3.22312	20832
3.22943	20501
3.23575	20095
3.24205	19836
3.24837	20109
3.25467	20603
3.26098	20478
3.2673	20075
3.2736	19770
3.27992	20372
3.28622	20253
3.29253	20487
3.29883	19840
3.30515	20524
3.31147	21031
3.31777	19880
3.32408	20098
3.33038	20164
3.3367	19640
3.343	20272
3.34932	20648
3.35563	20092
3.36193	20158
3.36825	20128
3.37455	20123
3.38087	19669
3.38718	20069
3.39348	20074
3.3998	20991
3.4061	20067
3.41242	19621
3.41872	20365
3.42503	20269
3.43135	19650
3.43765	20873
3.44397	21055
3.45027	20265
3.45658	20040
3.4629	20275
3.4692	19396
3.47552	20221
3.48182	20468
3.48813	20587
3.49443	20635
3.50075	20072
3.50707	20139
3.51337	20189
3.51968	20094
3.52598	20019
3.5323	20196
3.53862	19965
3.54492	19904
3.55123	20046
3.55753	19491
3.56385	20228
3.57015	20957
3.57647	20091
3.58278	20303
3.58908	19958
3.5954	19597
3.6017	20514
3.60802	20462
3.61433	20693
3.62063	20513
3.62695	20101
3.63325	20566
3.63957	20398
3.64587	19908
3.65218	19864
3.6585	20422
3.6648	19543
3.67112	20247
3.67742	20056
3.68373	20490
3.69005	20050
3.69635	19259
3.70267	20215
3.70897	20370
3.71528	20677
3.72158	19647
3.7279	19819
3.73422	19762
3.74052	23553
3.74683	32205
3.75313	66881
3.75945	153745
3.76577	342833
3.77207	671103
3.77838	1210846
3.78468	1945244
3.791	2657000
3.7973	2969323
3.80362	2921500
3.80993	2629124
3.81623	2411634
3.82255	2281804
3.82885	2218841
3.83517	2211676
3.84147	2219658
3.84778	2187907
3.8541	2202415
3.8604	2213307
3.86672	2207082
3.87302	2224412
3.87933	2216344
3.88565	2207857
3.89195	2198886
3.89827	2187682
3.90457	2190934
3.91088	2180690
3.91718	2168392
3.9235	2166932
3.92982	2157331
3.93612	2151190
3.94243	2152008
3.94873	2140982
3.95505	2147054
3.96137	2135280
3.96767	2135229
3.97398	2145844
3.98028	2114028
3.9866	2119922
3.9929	2105612
3.99922	2087944
4.00553	2096487
4.01183	2084410
4.01815	2088443
4.02445	2074696
4.03077	2062286
4.03708	2062423
4.04338	2023517
4.0497	2019503
4.056	1992819
4.06232	1998994
4.06862	1998708
4.07493	1968890
4.08125	1976925
4.08755	1954539
4.09387	1943228
4.10017	1937023
4.10648	1914456
4.1128	1895501
4.1191	1899745
4.12542	1874009
4.13172	1879278
4.13803	1859947
4.14433	1863500
4.15065	1845675
4.15697	1845254
4.16327	1837161
4.16958	1911123
4.17588	2117889
4.1822	2460675
4.18852	2668201
4.19482	2584128
4.20113	2370371
4.20743	2171688
4.21375	2017915
4.22005	1934595
4.22637	1879242
4.23268	1822049
4.23898	1797178
4.2453	1752398
4.2516	1732445
4.25792	1717468
4.26423	1700187
4.27053	1688675
4.27685	1677084
4.28315	1651093
4.28947	1655558
4.29577	1638519
4.30208	1643012
4.3084	1612575
4.3147	1598524
4.32102	1593997
4.32732	1566488
4.33363	1564840
4.33993	1549843
4.34625	1542818
4.35257	1532867
4.35887	1526190
4.36518	1526955
4.37148	1588213
4.3778	1688076
4.38412	1761483
4.39042	1739668
4.39673	1663968
4.40303	1601281
4.40935	1553376
4.41565	1548957
4.42197	1537716
4.42828	1516052
4.43458	1506148
4.4409	1462932
4.4472	1457520
4.45352	1444500
4.45983	1407161
4.46613	1404967
4.47245	1392485
4.47875	1364932
4.48507	1359207
4.49137	1330333
4.49768	1231672
4.504	1074837
4.5103	826160
4.51662	569447
4.52292	357328
4.52923	211852
4.53555	131742
4.54185	99817
4.54817	89639
4.55447	88644
4.56078	86849
4.56708	85521
4.5734	85038
4.57972	83829
4.58602	83915
4.59233	82585
4.59863	81075
4.60495	81386
4.61127	80243
4.61757	78208
4.62388	78079
4.63018	77765
4.6365	76214
4.6428	76757
4.64912	75490
4.65543	74532
4.66173	74399
4.66805	73849
4.67435	73121
4.68067	71586
4.68698	70499
4.69328	71822
4.6996	70809
4.7059	69042
4.71222	70629
4.71852	70311
4.72483	68796
4.73115	70940
4.73745	68368
4.74377	69267
4.75007	68239
4.75638	68024
4.7627	71980
4.769	77182
4.77532	80115
4.78162	80856
4.78793	75253
4.79423	72756
4.80055	71078
4.80687	69220
4.81317	67073
4.81948	65378
4.82578	64413
4.8321	63194
4.83842	61669
4.84472	62722
4.85103	60393
4.85733	60092
4.86365	59927
4.86995	59665
4.87627	59917
4.88258	72159
4.88888	93453
4.8952	110738
4.9015	110339
4.90782	98952
4.91412	87356
4.92043	78366
4.92675	72559
4.93305	70168
4.93937	67175
4.94567	63441
4.95198	61207
4.9583	60120
4.9646	60976
4.97092	60770
4.97722	61017
4.98353	60164
4.98983	58673
4.99615	57184
5.00247	56049
5.00877	54172
5.01508	53775
5.02138	52623
5.0277	53831
5.03402	51058
5.04032	52675
5.04663	51799
5.05293	49912
5.05925	49212
5.06555	49267
5.07187	49484
5.07818	48408
5.08448	48211
5.0908	46261
5.0971	46437
5.10342	46703
5.10973	46169
5.11603	47255
5.12235	45965
5.12865	46240
5.13497	45744
5.14127	45559
5.14758	43943
5.1539	44408
5.1602	44633
5.16652	44755
5.17282	44500
5.17913	43380
5.18545	43767
5.19175	43550
5.19807	42931
5.20437	42279
5.21068	41884
5.21698	41481
5.2233	40713
5.22962	42954
5.23592	42853
5.24223	45344
5.24853	44385
5.25485	44949
5.26117	44068
5.26747	42508
5.27378	42136
5.28008	41953
5.2864	40151
5.2927	41841
5.29902	40220
5.30533	41303
5.31163	40458
5.31795	44940
5.32425	51907
5.33057	59231
5.33688	58274
5.34318	55699
5.3495	52190
5.3558	48570
5.36212	45585
5.36842	44838
5.37473	43186
5.38105	41699
5.38735	41116
5.39367	41405
5.39997	40538
5.40628	44745
5.41258	51105
5.4189	58051
5.42522	60427
5.43152	56796
5.43783	53054
5.44413	47754
5.45045	45837
5.45677	43716
5.46307	42931
5.46938	41742
5.47568	40313
5.482	39677
5.4883	38816
5.49462	37585
5.50093	37699
5.50723	35468
5.51355	35776
5.51985	36825
5.52617	36963
5.53248	39398
5.53878	43661
5.5451	44504
5.5514	43573
5.55772	41814
5.56402	42271
5.57033	40367
5.57665	38580
5.58295	37287
5.58927	36680
5.59557	35197
5.60188	34662
5.6082	34841
5.6145	34809
5.62082	33196
5.62712	33164
5.63343	31952
5.63973	32221
5.64605	31786
5.65237	32225
5.65867	31303
5.66498	32032
5.67128	31157
5.6776	30830
5.68392	30894
5.69022	30800
5.69653	29697
5.70283	30451
5.70915	28020
5.71545	29437
5.72177	29247
5.72808	28899
5.73438	29173
5.7407	29491
5.747	27856
5.75332	28978
5.75963	28723
5.76593	28084
5.77225	27503
5.77855	35388
5.78487	66802
5.79117	120760
5.79748	159955
5.8038	157084
5.8101	124421
5.81642	91922
5.82272	66586
5.82903	53514
5.83535	46115
5.84165	41599
5.84797	38317
5.85427	36169
5.86058	33325
5.86688	31312
5.8732	29605
5.87952	29635
5.88582	28744
5.89213	28387
5.89843	26902
5.90475	27142
5.91105	26873
5.91737	26216
5.92368	25583
5.92998	24313
5.9363	24520
5.9426	23965
5.94892	23212
5.95523	23638
5.96153	22963
5.96785	23091
5.97415	23360
5.98047	22615
5.98677	22454
5.99308	22810
5.9994	22346
6.0057	21698
6.01202	22384
6.01832	21565
6.02463	21709
6.03095	21890
6.03725	20757
6.04357	20580
6.04987	21109
6.05618	20993
6.06248	20957
6.0688	20600
6.07512	20790
6.08142	20468
6.08773	20022
6.09403	19943
6.10035	19934
6.10667	20553
6.11297	21201
6.11928	20455
6.12558	19621
6.1319	19713
6.1382	19671
6.14452	19143
6.15083	19919
6.15713	19447
6.16345	19565
6.16975	19381
6.17607	19149
6.18238	18863
6.18868	19098
6.195	19623
6.2013	19358
6.20762	18796
6.21392	19346
6.22023	19126
6.22655	19230
6.23285	19064
6.23917	18592
6.24547	18824
6.25178	19010
6.2581	18975
6.2644	18266
6.27072	18534
6.27702	17930
6.28333	18163
6.28963	18754
6.29595	18180
6.30227	18892
6.30857	17958
6.31488	19166
6.32118	20049
6.3275	21154
6.33382	21861
6.34012	21600
6.34643	20963
6.35273	20209
6.35905	19889
6.36535	20107
6.37167	19443
6.37798	18990
6.38428	18660
6.3906	18688
6.3969	18740
6.40322	18141
6.40952	18305
6.41583	17619
6.42215	18712
6.42845	23742
6.43477	29951
6.44107	33854
6.44738	36193
6.4537	33557
6.46	31494
6.46632	30166
6.47262	27852
6.47893	25424
6.48523	24494
6.49155	23397
6.49787	23530
6.50417	23773
6.51048	21849
6.51678	21516
6.5231	21255
6.52942	20522
6.53572	20497
6.54203	19190
6.54833	19636
6.55465	18048
6.56095	18878
6.56727	18163
6.57358	18706
6.57988	18926
6.5862	17609
6.5925	17996
6.59882	16792
6.60513	17080
6.61143	17512
6.61775	17651
6.62405	16477
6.63037	16665
6.63667	16737
6.64298	16414
6.6493	16510
6.6556	16569
6.66192	16286
6.66822	16569
6.67453	16538
6.68085	16801
6.68715	16947
6.69347	17708
6.69977	16755
6.70608	15721
6.71238	16146
6.7187	15400
6.72502	15481
6.73132	16067
6.73763	16065
6.74393	16209
6.75025	15533
6.75657	15666
6.76287	15456
6.76918	14675
6.77548	15258
6.7818	14923
6.7881	15107
6.79442	15367
6.80073	15251
6.80703	14956
6.81335	14895
6.81965	15683
6.82597	14921
6.83228	14920
6.83858	15139
6.8449	14835
6.8512	14804
6.85752	15149
6.86382	15256
6.87013	14449
6.87645	14310
6.88275	14611
6.88907	15277
6.89537	14518
6.90168	14145
6.90798	14509
6.9143	14957
6.92062	15702
6.92692	15806
6.93323	15397
6.93953	16400
6.94585	15195
6.95217	14879
6.95847	14923
6.96478	14988
6.97108	14527
6.9774	14494
6.9837	14644
6.99002	14204
6.99633	14170
7.00263	14494
7.00895	14745
7.01525	15167
7.02157	14828
7.02788	14284
7.03418	14072
7.0405	14165
7.0468	15143
7.05312	15029
7.05942	14957
7.06573	15158
7.07205	14262
7.07835	14323
7.08467	14677
7.09097	14263
7.09728	14217
7.1036	13991
7.1099	14216
7.11622	14792
7.12252	39107
7.12883	111454
7.13513	229117
7.14145	349257
7.14777	472683
7.15407	574256
7.16038	682568
7.16668	751667
7.173	825473
7.17932	865138
7.18562	900496
7.19193	899916
7.19823	909814
7.20455	912733
7.21085	903828
7.21717	884578
7.22348	756239
7.22978	447707
7.2361	188757
7.2424	86079
7.24872	56209
7.25503	45546
7.26133	39982
7.26765	36028
7.27395	33153
7.28027	30969
7.28657	27027
7.29288	26680
7.2992	25195
7.3055	23748
7.31182	22980
7.31812	22127
7.32443	21215
7.33075	20186
7.33705	19693
7.34337	18832
7.34967	19418
7.35598	17989
7.36228	18588
7.3686	18569
7.37492	17964
7.38122	18212
7.38753	18290
7.39383	17027
7.40015	16548
7.40645	16261
7.41277	16134
7.41908	15629
7.42538	15986
7.4317	16034
7.438	15895
7.44432	15266
7.45063	15999
7.45693	15305
7.46325	15635
7.46955	14971
7.47587	15146
7.48217	15376
7.48848	15035
7.4948	14918
7.5011	15700
7.50742	14471
7.51372	14701
7.52003	14470
7.52635	14732
7.53265	15033
7.53897	14684
7.54527	14524
7.55158	14611
7.55788	15076
7.5642	14996
7.57052	15494
7.57682	14936
7.58313	14527
7.58943	15021
7.59575	14653
7.60207	14572
7.60837	14482
7.61468	14332
7.62098	13707
7.6273	14905
7.6336	14536
7.63992	14199
7.64623	13510
7.65253	13784
7.65885	13503
7.66515	13107
7.67147	13996
7.67778	13501
7.68408	12968
7.6904	14227
7.6967	13489
7.70302	13006
7.70932	12879
7.71563	13282
7.72195	13952
7.72825	14308
7.73457	13378
7.74087	13781
7.74718	13749
7.7535	13338
7.7598	12574
7.76612	13710
7.77242	12926
7.77873	14054
7.78503	13695
7.79135	12930
7.79767	13636
7.80397	14120
7.81028	13961
7.81658	14163
7.8229	13971
7.82922	13472
7.83552	13684
7.84183	13936
7.84813	14010
7.85445	13737
7.86075	14085
7.86707	15110
7.87338	14573
7.87968	14357
7.886	13175
7.8923	13694
7.89862	14185
7.90493	12992
7.91123	13180
7.91755	13242
7.92385	13386
7.93017	13143
7.93647	13093
7.94278	13063
7.9491	12490
7.9554	12614
7.96172	13217
7.96802	12618
7.97433	13230
7.98063	13083
7.98695	12798
7.99327	12581
7.99957	12658
8.00588	13801
8.01218	14954
8.0185	16746
8.02482	16215
8.03112	17048
8.03743	15957
8.04373	14895
8.05005	14499
8.05635	13967
8.06267	13498
8.06898	13231
8.07528	13593
8.0816	14237
8.0879	20913
8.09422	53608
8.10053	149436
8.10683	337417
8.11315	593967
8.11945	870627
8.12577	1166645
8.13207	1417578
8.13838	1518099
8.1447	1275523
8.151	743187
8.15732	355928
8.16362	188184
8.16993	129390
8.17625	102779
8.18255	87689
8.18887	73958
8.19517	67246
8.20148	65087
8.20778	78266
8.2141	123777
8.22042	218735
8.22672	325327
8.23303	379719
8.23933	351363
8.24565	250063
8.25197	158119
8.25827	101541
8.26458	71780
8.27088	57958
8.2772	51157
8.2835	45369
8.28982	41181
8.29613	37703
8.30243	36245
8.30875	34462
8.31505	33235
8.32137	31803
8.32768	31273
8.33398	29902
8.3403	28095
8.3466	28273
8.35292	26956
8.35922	26054
8.36553	26006
8.37185	24879
8.37815	24329
8.38447	23381
8.39077	23598
8.39708	23298
8.4034	22341
8.4097	22217
8.41602	22211
8.42232	21925
8.42863	21673
8.43493	23305
8.44125	24010
8.44757	25574
8.45387	23551
8.46018	23258
8.46648	21757
8.4728	20934
8.4791	19362
8.48542	19400
8.49173	19169
8.49803	18502
8.50435	18200
8.51065	16912
8.51697	16717
8.52328	16536
8.52958	15705
8.5359	15598
8.5422	15406
8.54852	15761
8.55482	15130
8.56113	14295
8.56745	14987
8.57375	15311
8.58007	14819
8.58637	14347
8.59268	13891
8.599	14195
8.6053	14510
8.61162	14214
8.61792	13510
8.62423	13440
8.63053	14193
8.63685	13588
8.64317	12763
8.64947	13399
8.65578	13372
8.66208	12803
8.6684	12295
8.67472	12900
8.68102	12530
8.68733	13827
8.69363	13846
8.69995	13592
8.70625	14271
8.71257	13646
8.71888	13686
8.72518	12969
8.7315	13255
8.7378	12709
8.74412	13201
8.75043	12277
8.75673	13485
8.76305	13188
8.76935	13495
8.77567	12984
8.78197	12991
8.78828	12513
8.7946	12263
8.8009	13029
8.80722	12853
8.81352	12862
8.81983	12704
8.82615	13058
8.83245	12675
8.83877	12932
8.84507	13353
8.85138	12710
8.85768	12908
8.864	11861
8.87032	12936
8.87662	12823
8.88293	13218
8.88923	12859
8.89555	12643
8.90187	12781
8.90817	12851
8.91448	12236
8.92078	12457
8.9271	12384
8.9334	12391
8.93972	12228
8.94603	12166
8.95233	12766
8.95865	12334
8.96495	12593
8.97127	12808
8.97757	12185
8.98388	13200
8.9902	12562
8.9965	13090
9.00282	13066
9.00912	13443
9.01543	13553
9.02175	13955
9.02805	13739
9.03437	13477
9.04067	12462
9.04698	12659
9.05328	12918
9.0596	12685
9.06592	13037
9.07222	13031
9.07853	14146
9.08483	15342
9.09115	15756
9.09747	16556
9.10377	16079
9.11008	15246
9.11638	15372
9.1227	14718
9.129	14225
9.13532	13869
9.14163	12949
9.14793	13359
9.15425	13370
9.16055	13027
9.16687	13122
9.17318	13577
9.17948	12836
9.1858	13666
9.1921	12916
9.19842	13177
9.20472	13233
9.21103	13695
9.21735	13743
9.22365	13706
9.22997	13894
9.23627	13539
9.24258	13775
9.2489	13141
9.2552	12997
9.26152	13634
9.26782	13030
9.27413	13726
9.28043	13531
9.28675	13141
9.29307	13025
9.29937	12728
9.30568	13016
9.31198	12549
9.3183	12430
9.32462	13720
9.33092	13367
9.33723	12676
9.34353	12314
9.34985	13029
9.35615	12766
9.36247	12792
9.36878	12571
9.37508	12529
9.3814	11857
9.3877	12094
9.39402	12262
9.40033	12404
9.40663	12259
9.41295	11868
9.41925	11569
9.42557	12848
9.43187	12137
9.43818	11694
9.4445	12119
9.4508	11510
9.45712	11936
9.46342	12120
9.46973	11546
9.47603	12070
9.48235	12064
9.48867	13121
9.49497	13106
9.50128	14204
9.50758	14254
9.5139	13105
9.52022	12749
9.52652	12129
9.53283	12482
9.53913	12825
9.54545	13307
9.55175	12942
9.55807	13884
9.56438	13188
9.57068	13074
9.577	12507
9.5833	12742
9.58962	12489
9.59593	13102
9.60223	12676
9.60855	12222
9.61485	11779
9.62117	11906
9.62747	11430
9.63378	11411
9.6401	12524
9.6464	11737
9.65272	12543
9.65902	11808
9.66533	12269
9.67165	12689
9.67795	12084
9.68427	12810
9.69057	12799
9.69688	12564
9.70318	13092
9.7095	12723
9.71582	11746
9.72212	12651
9.72843	12637
9.73473	12986
9.74105	12623
9.74737	12509
9.75367	12905
9.75998	12903
9.76628	12970
9.7726	11958
9.7789	12592
9.78522	12186
9.79153	13009
9.79783	12315
9.80415	12205
9.81045	12997
9.81677	12914
9.82308	12166
9.82938	12080
9.8357	12278
9.842	12047
9.84832	12155
9.85462	12242
9.86093	11820
9.86725	11893
9.87355	11767
9.87987	11750
9.88617	11979
9.89248	11943
9.8988	12229
9.9051	12241
9.91142	12039
9.91772	11787
9.92403	12157
9.93033	11933
9.93665	11984
9.94297	12068
9.94927	11871
9.95558	12204
9.96188	11939
9.9682	11309
9.9745	12204
9.98082	12331
9.98713	12050
9.99343	11715
9.99975	11688
10.0061	12371
10.0124	12913
10.0187	13772
10.025	13524
10.0313	14148
10.0376	13691
10.0439	13663
10.0502	12810
10.0565	12296
10.0629	12565
10.0692	12360
10.0755	12105
10.0818	12566
10.0881	12148
10.0944	11961
10.1007	12246
10.107	11834
10.1133	12000
10.1196	12385
10.1259	11715
10.1323	12236
10.1386	12153
10.1449	12603
10.1512	12155
10.1575	11881
10.1638	11543
10.1701	11276
10.1764	11380
10.1827	11620
10.189	12169
10.1954	11779
10.2017	12489
10.208	11537
10.2143	12022
10.2206	12292
10.2269	12332
10.2332	11459
10.2395	11169
10.2458	12292
10.2521	11540
10.2585	12005
10.2648	12164
10.2711	11776
10.2774	12065
10.2837	12077
10.29	11536
10.2963	11610
10.3026	11952
10.3089	11938
10.3152	11259
10.3216	11630
10.3279	11866
10.3342	11260
10.3405	11800
10.3468	11720
10.3531	11889
10.3594	16706
10.3657	35009
10.372	103394
10.3783	322538
10.3846	830611
10.391	1648472
10.3973	2583684
10.4036	3219507
10.4099	3213535
10.4162	2493130
10.4225	1605491
10.4288	941015
10.4351	603755
10.4414	439139
10.4477	352218
10.4541	299005
10.4604	259625
10.4667	231925
10.473	209965
10.4793	188641
10.4856	170982
10.4919	159248
10.4982	147665
10.5045	137394
10.5108	130500
10.5172	124678
10.5235	113699
10.5298	109822
10.5361	101558
10.5424	99349
10.5487	94191
10.555	91810
10.5613	87617
10.5676	82812
10.5739	78448
10.5802	73659
10.5866	72106
10.5929	71146
10.5992	69427
10.6055	67627
10.6118	65845
10.6181	61665
10.6244	53595
10.6307	43250
10.637	28051
10.6433	18931
10.6497	11411
10.656	8669
10.6623	7566
10.6686	7206
10.6749	7628
10.6812	7497
10.6875	7725
10.6938	7286
10.7001	7515
10.7064	8510
10.7128	8134
10.7191	7559
10.7254	7553
10.7317	6978
10.738	7121
10.7443	6996
10.7506	7014
10.7569	6948
10.7632	7087
10.7695	7092
10.7758	6728
10.7822	6992
10.7885	7046
10.7948	6749
10.8011	6867
10.8074	6478
10.8137	7207
10.82	6594
10.8263	7365
10.8326	6894
10.8389	7102
10.8453	8166
10.8516	8452
10.8579	10520
10.8642	11622
10.8705	12327
10.8768	11104
10.8831	9978
10.8894	8668
10.8957	9000
10.902	8117
10.9084	7874
10.9147	8052
10.921	7857
10.9273	7019
10.9336	7257
10.9399	7382
10.9462	7686
10.9525	7592
10.9588	6906
10.9651	7694
10.9714	7247
10.9778	6693
10.9841	7037
10.9904	7374
10.9967	6878
11.003	7090
11.0093	6469
11.0156	6673
11.0219	7027
11.0282	6771
11.0345	6523
11.0409	6860
11.0472	6999
11.0535	7443
11.0598	9230
11.0661	9066
11.0724	8792
11.0787	8780
11.085	8330
11.0913	8717
11.0976	8197
11.104	8255
11.1103	8065
11.1166	7976
11.1229	7673
11.1292	7198
11.1355	7134
11.1418	6857
11.1481	7239
11.1544	6996
11.1607	7145
11.1671	7193
11.1734	7186
11.1797	7285
11.186	7550
11.1923	7030
11.1986	7486
11.2049	7090
11.2112	6739
11.2175	6612
11.2238	7040
11.2301	6607
11.2365	6344
11.2428	6046
11.2491	5926
11.2554	6068
11.2617	6123
11.268	6205
11.2743	6268
11.2806	5998
11.2869	6273
11.2932	5882
11.2996	5641
11.3059	5635
11.3122	5524
11.3185	5506
11.3248	6109
11.3311	6031
11.3374	6666
11.3437	6801
11.35	6287
11.3563	6208
11.3627	5933
11.369	5860
11.3753	5656
11.3816	5313
11.3879	5753
11.3942	5258
11.4005	5721
11.4068	5292
11.4131	5422
11.4194	5352
11.4257	5386
11.4321	5283
11.4384	4945
11.4447	5470
11.451	5100
11.4573	4782
11.4636	5171
11.4699	5303
11.4762	5220
11.4825	5630
11.4888	5283
11.4952	5199
11.5015	5096
11.5078	4928
11.5141	5192
11.5204	5700
11.5267	5262
11.533	5120
11.5393	4765
11.5456	4970
11.5519	4790
11.5583	5038
11.5646	4799
11.5709	5219
11.5772	5073
11.5835	4917
11.5898	4718
11.5961	4579
11.6024	4963
11.6087	4700
11.615	4735
11.6213	5225
11.6277	4678
11.634	4707
11.6403	4620
11.6466	5126
11.6529	4942
11.6592	4558
11.6655	4632
11.6718	4865
11.6781	5063
11.6844	4700
11.6908	4635
11.6971	4239
11.7034	4776
11.7097	4488
11.716	4876
11.7223	4690
11.7286	4454
11.7349	4618
11.7412	5164
11.7475	4784
11.7539	4797
11.7602	4977
11.7665	4857
11.7728	4640
11.7791	5104
11.7854	4802
11.7917	5288
11.798	4740
11.8043	4759
11.8106	4694
11.817	4801
11.8233	4947
11.8296	5096
11.8359	4819
11.8422	4743
11.8485	4780
11.8548	4643
11.8611	4706
11.8674	4808
11.8737	4869
11.88	4894
11.8864	4447
11.8927	4556
11.899	4598
11.9053	4177
11.9116	4198
11.9179	4756
11.9242	4300
11.9305	4143
11.9368	5076
11.9431	4559
11.9495	4667
11.9558	4445
11.9621	4203
11.9684	4820
11.9747	4639
11.981	4706
11.9873	4551
11.9936	4582
11.9999	4270
12.0062	4332
12.0126	4392
12.0189	4350
12.0252	4245
12.0315	4224
12.0378	4514
12.0441	4024
12.0504	4446
12.0567	4194
12.063	4622
12.0693	4601
12.0756	4651
12.082	5111
12.0883	6066
12.0946	7002
12.1009	8585
12.1072	8732
12.1135	7719
12.1198	7236
12.1261	6025
12.1324	5725
12.1387	5732
12.1451	5121
12.1514	4959
12.1577	4961
12.164	4552
12.1703	4860
12.1766	4936
12.1829	4963
12.1892	4868
12.1955	4744
12.2018	4426
12.2082	4607
12.2145	4727
12.2208	4707
12.2271	5057
12.2334	5584
12.2397	5849
12.246	5855
12.2523	6006
12.2586	5799
12.2649	5120
12.2712	4802
12.2776	4770
12.2839	5116
12.2902	4771
12.2965	4869
12.3028	4713
12.3091	4661
12.3154	4696
12.3217	4745
12.328	4610
12.3343	4277
12.3407	4479
12.347	4779
12.3533	4630
12.3596	4776
12.3659	4835
12.3722	5723
12.3785	6774
12.3848	7823
12.3911	10328
12.3974	11785
12.4038	12304
12.4101	11139
12.4164	10121
12.4227	8806
12.429	8253
12.4353	8359
12.4416	8759
12.4479	9645
12.4542	8747
12.4605	8606
12.4669	8181
12.4732	7284
12.4795	6242
12.4858	6776
12.4921	5894
12.4984	6445
12.5047	5767
12.511	5910
12.5173	5946
12.5236	5715
12.5299	5743
12.5363	5687
12.5426	5367
12.5489	5297
12.5552	5627
12.5615	5192
12.5678	5418
12.5741	5115
12.5804	4904
12.5867	5106
12.593	4796
12.5994	4825
12.6057	4886
12.612	4885
12.6183	4909
12.6246	4583
12.6309	5053
12.6372	4905
12.6435	5139
12.6498	4928
12.6561	4721
12.6625	4766
12.6688	4466
12.6751	4967
12.6814	5134
12.6877	4861
12.694	4887
[truncated: 3,692 more rows]
