# Supplementary material for: Aerial Warfare: A Volatile Dialogue between the Plant Pathogen Verticillium longisporum and Its Antagonist Paenibacillus polymyxa
Source: Front Plant Sci. 2017 Jul 27;8:1294. doi: 10.3389/fpls.2017.01294 (PMC5529406; doi:10.3389/fpls.2017.01294)
Supplement: Supplementary file 4 [file DataSheet4.ZIP › GCMS data 6 day Verticillium incubations/Verticillium_alone_sample2.D/tic_front.csv]

C:\MSDCHEM\1\DATA\TOMISLAV\141215_1\2V432.D 16 Dec 14 3:08 am
Start of data points
0.0936833	30966
0.0999833	29602
0.1063	31410
0.112617	29730
0.118917	29959
0.125233	30082
0.131533	29031
0.13785	29660
0.14415	28920
0.150467	28219
0.156783	29083
0.163083	29260
0.1694	29185
0.1757	28870
0.182017	29170
0.188317	28249
0.194633	29687
0.20095	29578
0.20725	29278
0.213567	29750
0.219867	29263
0.226183	28351
0.2325	28020
0.2388	29022
0.245117	27916
0.251417	28464
0.257733	28159
0.264033	28441
0.27035	29168
0.276667	29043
0.282967	29302
0.289283	28817
0.295583	28347
0.3019	27637
0.308217	26773
0.314517	28699
0.320833	27355
0.327133	28432
0.33345	28454
0.33975	27846
0.346067	27676
0.352383	27567
0.358683	28349
0.365	28096
0.3713	27883
0.377617	28479
0.383933	28916
0.390233	27244
0.39655	28069
0.40285	28081
0.409167	27453
0.415467	28538
0.421783	27929
0.4281	26658
0.4344	28118
0.440717	27061
0.447017	27337
0.453333	27510
0.45965	27901
0.46595	26860
0.472267	27879
0.478567	28708
0.484883	26808
0.491183	28259
0.4975	27289
0.503817	26714
0.510117	26073
0.516433	27057
0.522733	26169
0.52905	27061
0.535367	26210
0.541667	26747
0.547983	26653
0.554283	27834
0.5606	27089
0.5669	27381
0.573217	27016
0.579533	27554
0.585833	26531
0.59215	26134
0.59845	27725
0.604767	26413
0.611083	26126
0.617383	26496
0.6237	27103
0.63	26625
0.636317	27290
0.642617	26424
0.648933	26002
0.65525	27051
0.66155	26546
0.667867	25786
0.674167	27308
0.680483	26394
0.6868	26426
0.6931	26725
0.699417	25959
0.705717	25590
0.712033	26202
0.718333	26450
0.72465	25882
0.730967	26508
0.737267	26650
0.743583	25950
0.749883	26593
0.7562	25742
0.7625	25764
0.768817	26927
0.775133	26218
0.781433	26972
0.78775	26018
0.79405	26413
0.800367	26651
0.806683	26048
0.812983	25580
0.8193	25866
0.8256	26334
0.831917	26392
0.838217	26693
0.844533	26856
0.85085	26378
0.85715	25613
0.863467	25887
0.869767	26126
0.876083	26335
0.8824	26696
0.8887	26316
0.895017	26101
0.901317	26222
0.907633	26011
0.913933	25127
0.92025	26338
0.926567	25808
0.932867	25769
0.939183	25750
0.945483	25890
0.9518	24995
0.958117	25698
0.964417	25445
0.970733	24930
0.977033	26720
0.98335	26054
0.98965	25696
0.995967	26453
1.00228	25714
1.00858	26187
1.0149	25953
1.0212	25826
1.02752	25481
1.03383	25566
1.04013	26040
1.04645	25246
1.05275	26423
1.05907	24619
1.06537	26225
1.07168	24831
1.078	25420
1.0843	26183
1.09062	26090
1.09692	25298
1.10323	25982
1.10955	25164
1.11585	26176
1.12217	25482
1.12847	26107
1.13478	26255
1.14108	25932
1.1474	25587
1.15372	25704
1.16002	25625
1.16633	25960
1.17263	25435
1.17895	26341
1.18527	25749
1.19157	25891
1.19788	25771
1.20418	25053
1.2105	25558
1.2168	25159
1.22312	26036
1.22943	26085
1.23573	24837
1.24205	25085
1.24835	25669
1.25467	24897
1.26097	25795
1.26728	25622
1.2736	25804
1.2799	26681
1.28622	25591
1.29252	25572
1.29883	25317
1.30515	25888
1.31145	25063
1.31777	24810
1.32407	25623
1.33038	25022
1.33668	25579
1.343	24921
1.34932	25605
1.35562	25384
1.36193	24810
1.36823	25482
1.37455	25760
1.38087	24393
1.38717	25102
1.39348	25879
1.39978	24579
1.4061	25327
1.4124	25545
1.41872	25981
1.42503	26040
1.43133	24886
1.43765	25501
1.44395	25323
1.45027	25112
1.45658	25209
1.46288	24781
1.4692	23929
1.4755	25757
1.48182	25609
1.48812	25361
1.49443	25983
1.50075	24569
1.50705	24854
1.51337	25748
1.51967	24482
1.52598	25310
1.5323	24664
1.5386	24702
1.54492	24401
1.55122	24522
1.55753	24514
1.56383	23985
1.57015	24555
1.57647	24772
1.58277	23787
1.58908	24974
1.59538	25584
1.6017	24096
1.60802	24766
1.61432	25098
1.62063	23462
1.62693	24669
1.63325	24814
1.63955	24147
1.64587	24785
1.65218	24560
1.65848	24048
1.6648	23826
1.6711	24542
1.67742	23799
1.68373	23489
1.69003	25077
1.69635	24419
1.70265	23124
1.70897	23567
1.71527	23999
1.72158	24233
1.7279	24216
1.7342	23877
1.74052	24231
1.74682	24666
1.75313	24680
1.75943	23861
1.76575	23882
1.77207	23289
1.77837	24394
1.78468	24247
1.79098	24554
1.7973	23844
1.80362	24708
1.80992	24837
1.81623	24789
1.82253	25133
1.82885	24425
1.83515	25457
1.84147	23964
1.84778	24347
1.85408	23828
1.8604	22810
1.8667	23423
1.87302	24570
1.87933	22955
1.88563	23714
1.89195	23742
1.89825	23071
1.90457	23830
1.91087	23405
1.91718	24054
1.9235	23153
1.9298	23933
1.93612	24080
1.94242	24042
1.94873	25281
1.95505	22963
1.96135	24510
1.96767	23913
1.97397	23317
1.98028	24587
1.98658	23488
1.9929	23005
1.99922	24545
2.00552	23360
2.01183	24012
2.01813	22914
2.02445	24421
2.03077	23188
2.03707	22040
2.04338	23372
2.04968	23372
2.056	23022
2.0623	24519
2.06862	24710
2.07493	23439
2.08123	24049
2.08755	24489
2.09385	24153
2.10017	22638
2.10648	24017
2.11278	24661
2.1191	23545
2.1254	23734
2.13172	21735
2.13802	24205
2.14433	23866
2.15065	24081
2.15695	21890
2.16327	23834
2.16957	24755
2.17588	24102
2.1822	23268
2.1885	24612
2.19482	23597
2.20112	24072
2.20743	21957
2.21373	23372
2.22005	24019
2.22637	23442
2.23267	24132
2.23898	22487
2.24528	23999
2.2516	23332
2.2579	23337
2.26422	24713
2.27053	23851
2.27683	24512
2.28315	23998
2.28945	24665
2.29577	23954
2.30208	25143
2.30838	23847
2.3147	24526
2.321	25373
2.32732	23057
2.33362	23373
2.33993	23782
2.34625	23639
2.35255	23490
2.35887	22560
2.36517	23775
2.37148	24714
2.3778	24849
2.3841	25654
2.39042	24854
2.39672	24549
2.40303	23969
2.40933	24947
2.41565	24238
2.42197	24329
2.42827	24906
2.43458	25634
2.44088	24967
2.4472	24761
2.45352	23822
2.45982	25201
2.46613	24894
2.47243	23725
2.47875	24381
2.48505	24040
2.49137	25067
2.49768	24531
2.50398	24067
2.5103	24083
2.5166	25560
2.52292	24237
2.52923	24783
2.53553	24966
2.54185	23914
2.54815	24075
2.55447	23912
2.56077	24327
2.56708	24860
2.5734	24865
2.5797	24555
2.58602	24034
2.59232	24189
2.59863	24150
2.60495	25032
2.61125	22825
2.61757	23812
2.62387	23752
2.63018	24243
2.63648	22903
2.6428	24350
2.64912	24155
2.65542	24295
2.66173	22566
2.66803	24233
2.67435	24267
2.68067	24656
2.68697	23227
2.69328	22726
2.69958	23482
2.7059	24112
2.7122	23149
2.71852	23677
2.72483	23768
2.73113	24444
2.73745	24318
2.74375	23788
2.75007	24750
2.75637	23848
2.76268	23334
2.769	22484
2.7753	24720
2.78162	24304
2.78792	23814
2.79423	24353
2.80055	22629
2.80685	23977
2.81317	23958
2.81947	23157
2.82578	23832
2.83208	24311
2.8384	25303
2.84472	21601
2.85102	22619
2.85733	24419
2.86363	23322
2.86995	24496
2.87627	23604
2.88257	22045
2.88888	22502
2.89518	23405
2.9015	23937
2.9078	24724
2.91412	24871
2.92043	23466
2.92673	23361
2.93305	23424
2.93935	23454
2.94567	23933
2.95198	24541
2.95828	23842
2.9646	24630
2.9709	22407
2.97722	23987
2.98352	23605
2.98983	23471
2.99615	24679
3.00245	24117
3.00877	23567
3.01507	24387
3.02138	24958
3.0277	24252
3.034	22447
3.04032	24335
3.04662	24454
3.05293	22872
3.05923	24092
3.06555	24221
3.07187	22575
3.07817	23811
3.08448	24165
3.09078	22427
3.0971	22885
3.10342	23934
3.10972	23960
3.11603	23280
3.12233	23626
3.12865	22953
3.13495	23163
3.14127	22277
3.14758	23820
3.15388	24412
3.1602	23921
3.1665	24321
3.17282	23649
3.17913	24813
3.18543	23574
3.19175	22282
3.19805	24453
3.20437	24059
3.21067	24060
3.21698	25757
3.2233	24281
3.2296	25410
3.23592	23914
3.24222	24631
3.24853	25077
3.25483	24885
3.26115	23258
3.26747	24088
3.27377	24224
3.28008	23020
3.28638	24629
3.2927	23953
3.29902	23103
3.30532	23649
3.31163	23620
3.31793	22539
3.32425	23702
3.33055	23478
3.33687	25105
3.34318	24684
3.34948	22473
3.3558	23997
3.3621	23542
3.36842	24589
3.37473	22251
3.38103	23904
3.38735	24652
3.39365	24350
3.39997	23548
3.40627	22227
3.41258	24204
3.4189	24456
3.4252	23632
3.43152	22865
3.43782	23840
3.44413	24342
3.45045	23985
3.45675	24686
3.46307	23227
3.46937	24010
3.47568	22553
3.48198	23538
3.4883	23281
3.49462	23981
3.50092	25993
3.50723	22972
3.51353	20998
3.51985	21541
3.52617	22885
3.53247	23306
3.53878	23514
3.54508	23516
3.5514	23670
3.5577	23888
3.56402	22685
3.57033	23581
3.57663	22619
3.58295	24088
3.58925	24311
3.59557	24750
3.60188	24898
3.60818	23089
3.6145	24541
3.6208	24718
3.62712	24935
3.63342	24835
3.63973	22592
3.64605	23077
3.65235	24846
3.65867	24121
3.66497	24654
3.67128	24006
3.6776	23137
3.6839	24219
3.69022	23807
3.69652	24778
3.70283	25214
3.70913	22867
3.71545	24342
3.72177	25202
3.72807	25392
3.73438	25296
3.74068	34531
3.747	79212
3.7533	192771
3.75962	441876
3.76593	832039
3.77223	1491375
3.77855	2342322
3.78485	3318873
3.79117	3946897
3.79748	4150928
3.80378	3722972
3.8101	3160564
3.8164	2681263
3.82272	2383759
3.82902	2295492
3.83533	2311815
3.84165	2255648
3.84795	2221681
3.85427	2183644
3.86057	2167724
3.86688	2166729
3.8732	2146002
3.8795	2156410
3.88582	2145068
3.89212	2136618
3.89843	2140120
3.90473	2152454
3.91105	2121920
3.91737	2137320
3.92367	2118970
3.92998	2119049
3.93628	2120115
3.9426	2104308
3.94892	2104483
3.95522	2096128
3.96153	2082845
3.96783	2083550
3.97415	2070948
3.98045	2054717
3.98677	2075988
3.99308	2047705
3.99938	2060561
4.0057	2026814
4.012	2033536
4.01832	2000317
4.02463	2004734
4.03093	1967595
4.03725	1984537
4.04355	1978834
4.04987	1968827
4.05617	1980030
4.06248	1952295
4.0688	1948492
4.0751	1945854
4.08142	1911693
4.08772	1913363
4.09403	1899084
4.10035	1878625
4.10665	1868950
4.11297	1849334
4.11927	1845611
4.12558	1854720
4.13188	1833472
4.1382	1824124
4.14452	1797069
4.15082	1802476
4.15713	1774801
4.16343	1814093
4.16975	1919662
4.17607	2260973
4.18237	2671125
4.18868	2843292
4.19498	2722337
4.2013	2425515
4.2076	2140057
4.21392	1969334
4.22023	1872594
4.22653	1793295
4.23285	1760310
4.23915	1723415
4.24547	1711331
4.25177	1692847
4.25808	1662449
4.2644	1648713
4.2707	1626336
4.27702	1618535
4.28332	1615303
4.28963	1593898
4.29595	1598151
4.30225	1573646
4.30857	1559212
4.31487	1560830
4.32118	1525130
4.32748	1526853
4.3338	1517305
4.34012	1517847
4.34642	1559101
4.35273	1589690
4.35903	1633905
4.36535	1690647
4.37167	1806664
4.37797	2010781
4.38428	2099404
4.39058	2042060
4.3969	1951175
4.4032	1898131
4.40952	1824706
4.41583	1839894
4.42213	1796637
4.42845	1736228
4.43475	1746181
4.44107	1737703
4.44738	1719855
4.45368	1692829
4.46	1709921
4.4663	1675576
4.47262	1437199
4.47892	1407549
4.48523	1421752
4.49155	1461678
4.49785	1437542
4.50417	1268847
4.51047	1024916
4.51678	732677
4.5231	476462
4.5294	284259
4.53572	173998
4.54202	130406
4.54833	119464
4.55463	116767
4.56095	111902
4.56727	113178
4.57357	109280
4.57988	110756
4.58618	111325
4.5925	106289
4.59882	108252
4.60512	107024
4.61143	103964
4.61773	101494
4.62405	100410
4.63035	102434
4.63667	98387
4.64298	97320
4.64928	98911
4.6556	94011
4.6619	95344
4.66822	94700
4.67453	93750
4.68083	93839
4.68715	90412
4.69345	92168
4.69977	90010
4.70607	88867
4.71238	90549
4.7187	88094
4.725	89101
4.73132	91217
4.73762	88218
4.74393	87488
4.75025	86025
4.75655	87989
4.76287	94512
4.76917	100284
4.77548	109369
4.78178	107091
4.7881	102291
4.79442	96112
4.80072	88302
4.80703	87105
4.81333	83153
4.81965	82351
4.82595	81540
4.83227	81181
4.83858	79388
4.84488	78946
4.8512	76452
4.8575	77337
4.86382	76712
4.87013	76851
4.87643	80787
4.88275	105570
4.88905	139760
4.89537	158675
4.90167	146037
4.90798	126642
4.9143	110745
4.9206	97504
4.92692	90172
4.93322	84421
4.93953	81841
4.94585	78979
4.95215	77507
4.95847	76084
4.96477	78994
4.97108	80198
4.97738	80249
4.9837	77474
4.99002	75370
4.99632	70751
5.00263	69665
5.00893	70820
5.01525	69208
5.02157	68078
5.02787	66333
5.03418	66018
5.04048	63970
5.0468	65541
5.0531	64278
5.05942	64936
5.06573	63137
5.07203	61189
5.07835	62130
5.08465	62073
5.09097	59485
5.09728	60470
5.10358	59530
5.1099	57995
5.1162	58558
5.12252	57683
5.12882	57817
5.13513	57630
5.14145	56022
5.14775	57158
5.15407	56754
5.16037	54707
5.16668	56047
5.173	55809
5.1793	54227
5.18562	56062
5.19192	54449
5.19823	53269
5.20453	53892
5.21085	53021
5.21717	52411
5.22347	52605
5.22978	52234
5.23608	54854
5.2424	58588
5.24872	58605
5.25502	59055
5.26133	57217
5.26763	54031
5.27395	52937
5.28025	52461
5.28657	50911
5.29288	51593
5.29918	50879
5.3055	51277
5.3118	52071
5.31812	61271
5.32442	73538
5.33073	83376
5.33705	83254
5.34335	73738
5.34967	67296
5.35597	60984
5.36228	58105
5.3686	55536
5.3749	54653
5.38122	52308
5.38752	51238
5.39383	50505
5.40013	53869
5.40645	59026
5.41277	68851
5.41907	80503
5.42538	84036
5.43168	78637
5.438	67824
5.44432	61918
5.45062	56574
5.45693	54903
5.46323	52535
5.46955	54994
5.47585	55733
5.48217	57409
5.48848	58704
5.49478	57697
5.5011	55494
5.5074	52586
5.51372	50453
5.52003	50981
5.52633	47545
5.53265	47595
5.53895	46633
5.54527	46125
5.55157	46290
5.55788	46598
5.5642	47243
5.5705	46080
5.57682	47420
5.58312	44550
5.58943	43644
5.59575	42590
5.60205	42760
5.60837	42711
5.61467	41168
5.62098	41480
5.62728	40338
5.6336	40845
5.63992	40136
5.64622	40848
5.65253	39327
5.65883	39316
5.66515	39967
5.67147	39379
5.67777	38614
5.68408	38634
5.69038	39304
5.6967	37396
5.703	36886
5.70932	37148
5.71563	36676
5.72193	37314
5.72825	37313
5.73455	35733
5.74087	37013
5.74718	36168
5.75348	37233
5.7598	36427
5.7661	35680
5.77242	38979
5.77872	61867
5.78503	126121
5.79135	199117
5.79765	226650
5.80397	194251
5.81027	138130
5.81658	93899
5.82288	68601
5.8292	55069
5.83552	49963
5.84182	46262
5.84813	43537
5.85443	41467
5.86075	38931
5.86707	37783
5.87337	36596
5.87968	36912
5.88598	34851
5.8923	33609
5.8986	32667
5.90492	32519
5.91123	32768
5.91753	32290
5.92385	31022
5.93015	29385
5.93647	31151
5.94278	29729
5.94908	30077
5.9554	29813
5.9617	29076
5.96802	29238
5.97432	29250
5.98063	28223
5.98695	27863
5.99325	27992
5.99957	28644
6.00587	27063
6.01218	27626
6.0185	27960
6.0248	27160
6.03112	27035
6.03742	27769
6.04373	26520
6.05003	27408
6.05635	26799
6.06267	26222
6.06897	26234
6.07528	26682
6.08158	25267
6.0879	25927
6.09422	26023
6.10052	25779
6.10683	27590
6.11313	26664
6.11945	25365
6.12575	25536
6.13207	24879
6.13838	25652
6.14468	25067
6.151	25914
6.1573	25333
6.16362	24810
6.16993	24639
6.17623	25025
6.18255	24287
6.18885	24429
6.19517	23698
6.20147	24457
6.20778	24559
6.2141	24409
6.2204	24484
6.22672	24574
6.23302	23385
6.23933	24994
6.24565	24323
6.25195	23924
6.25827	24230
6.26457	23318
6.27088	23508
6.27718	23180
6.2835	23467
6.28982	22100
6.29612	23438
6.30243	23505
6.30873	23917
6.31505	24505
6.32135	24968
6.32767	27433
6.33398	27862
6.34028	26730
6.3466	25858
6.3529	25185
6.35922	25115
6.36553	25358
6.37183	24889
6.37815	24269
6.38445	23584
6.39077	22526
6.39707	22911
6.40338	22793
6.4097	22620
6.416	23328
6.42232	27651
6.42862	35893
6.43493	44681
6.44125	47972
6.44755	47044
6.45387	45025
6.46017	40573
6.46648	37566
6.47278	34131
6.4791	32329
6.48542	30333
6.49172	30239
6.49803	29473
6.50433	28795
6.51065	27799
6.51697	27578
6.52327	25393
6.52958	25522
6.53588	25338
6.5422	24564
6.5485	24114
6.55482	24468
6.56113	23266
6.56743	23590
6.57375	23233
6.58005	23726
6.58637	23080
6.59268	22686
6.59898	22406
6.6053	23428
6.6116	21796
6.61792	22130
6.62422	22067
6.63053	21511
6.63685	21747
6.64315	21593
6.64947	21093
6.65577	21687
6.66208	20502
6.6684	21234
6.6747	21994
6.68102	21538
6.68732	22327
6.69363	22228
6.69993	21591
6.70625	21205
6.71257	20404
6.71887	20344
6.72518	19770
6.73148	20445
6.7378	20471
6.74412	19648
6.75042	19658
6.75673	19487
6.76303	19402
6.76935	19872
6.77565	19573
6.78197	19557
6.78828	19652
6.79458	19526
6.8009	19113
6.8072	19188
6.81352	19566
6.81982	19081
6.82613	20488
6.83245	19465
6.83875	19232
6.84507	18557
6.85137	19180
6.85768	19492
6.864	19021
6.8703	18988
6.87662	18495
6.88292	19132
6.88923	19111
6.89553	18269
6.90185	18310
6.90817	19508
6.91447	19663
6.92078	20690
6.92708	20099
6.9334	20111
6.93972	19482
6.94602	19372
6.95233	19056
6.95863	19117
6.96495	19343
6.97125	19094
6.97757	19358
6.98388	18611
6.99018	18275
6.9965	18480
7.0028	18066
7.00912	17568
7.01543	18602
7.02173	19376
7.02805	19007
7.03435	18891
7.04067	18680
7.04697	18421
7.05328	18584
7.0596	17890
7.0659	17688
7.07222	18256
7.07852	31199
7.08483	96349
7.09115	226025
7.09745	389011
7.10377	549731
7.11007	695497
7.11638	839062
7.12268	968643
7.129	1066646
7.13532	1145450
7.14162	1189667
7.14793	1194508
7.15423	1204192
7.16055	1185079
7.16687	1183656
7.17317	1071474
7.17948	724773
7.18578	316838
7.1921	132286
7.1984	78216
7.20472	61247
7.21103	54128
7.21733	50838
7.22365	47156
7.22995	44729
7.23627	42126
7.24258	39333
7.24888	37869
7.2552	35600
7.2615	34368
7.26782	32691
7.27412	31456
7.28043	30215
7.28675	29360
7.29305	27201
7.29937	27013
7.30567	26191
7.31198	24627
7.31828	24281
7.3246	23750
7.33092	23314
7.33722	23270
7.34353	22736
7.34983	22540
7.35615	22418
7.36247	22594
7.36877	23176
7.37508	23230
7.38138	21627
7.3877	21619
7.394	21186
7.40032	20661
7.40663	21074
7.41293	20589
7.41925	19015
7.42555	19185
7.43187	19487
7.43818	19596
7.44448	19290
7.4508	19276
7.4571	18755
7.46342	18977
7.46972	18944
7.47603	19124
7.48235	19446
7.48865	19431
7.49497	19147
7.50127	19598
7.50758	18751
7.5139	19232
7.5202	18617
7.52652	19590
7.53282	19321
7.53913	18797
7.54543	18296
7.55175	18427
7.55807	18610
7.56437	18786
7.57068	18641
7.57698	17952
7.5833	18363
7.58962	18395
7.59592	18154
7.60223	18668
7.60853	18543
7.61485	17958
7.62115	17688
7.62747	18091
7.63378	17571
7.64008	18256
7.6464	18044
7.6527	18074
7.65902	17797
7.66533	17217
7.67163	18324
7.67795	17392
7.68425	17268
7.69057	17874
7.69687	16842
7.70318	17254
7.7095	17504
7.7158	17699
7.72212	16947
7.72842	17331
7.73473	17258
7.74105	16278
7.74735	16946
7.75367	17137
7.75997	17204
7.76628	17168
7.77258	17241
7.7789	16927
7.78522	16656
7.79152	17103
7.79783	16987
7.80413	17841
7.81045	18186
7.81677	19054
7.82307	17647
7.82938	17967
7.83568	17633
7.842	18329
7.8483	17854
7.85462	17447
7.86093	17938
7.86723	18438
7.87355	18063
7.87985	17683
7.88617	17639
7.89247	17643
7.89878	16818
7.9051	16439
7.9114	16145
7.91772	16182
7.92402	17010
7.93033	16241
7.93665	16495
7.94295	16831
7.94927	16864
7.95557	16564
7.96188	16635
7.96818	16634
7.9745	16265
7.98082	16374
7.98712	15823
7.99343	16023
7.99973	16512
8.00605	17861
8.01237	19240
8.01867	21206
8.02498	20744
8.03128	20977
8.0376	19898
8.0439	19197
8.05022	17852
8.05653	17261
8.06283	17433
8.06915	16381
8.07545	17419
8.08177	19386
8.08808	35285
8.09438	96979
8.1007	256078
8.107	527390
8.11332	865986
8.11962	1233885
8.12593	1617816
8.13225	1946391
8.13855	2102646
8.14487	1849796
8.15117	1078287
8.15748	465488
8.1638	217283
8.1701	143368
8.17642	114529
8.18272	99757
8.18903	88081
8.19533	79510
8.20165	78717
8.20797	103176
8.21427	177181
8.22058	322150
8.22688	479677
8.2332	544606
8.23952	476868
8.24582	323821
8.25213	188423
8.25843	115456
8.26475	82045
8.27105	66007
8.27737	60127
8.28368	55259
8.28998	51612
8.2963	48462
8.3026	45675
8.30892	44171
8.31523	41694
8.32153	39935
8.32785	38444
8.33415	38101
8.34047	35750
8.34677	35759
8.35308	33251
8.3594	33209
8.3657	32949
8.37202	31498
8.37832	31245
8.38463	30193
8.39093	30074
8.39725	29465
8.40357	28411
8.40987	28994
8.41618	27675
8.42248	28675
8.4288	30093
8.43512	32558
8.44142	33624
8.44773	35523
8.45403	33214
8.46035	31662
8.46665	29184
8.47297	27623
8.47928	27173
8.48558	25439
8.4919	25140
8.4982	24371
8.50452	24732
8.51083	23179
8.51713	22256
8.52345	22161
8.52975	20859
8.53607	20343
8.54237	19704
8.54868	19987
8.555	19550
8.5613	19183
8.56762	18700
8.57392	18794
8.58023	18757
8.58655	19120
8.59285	18987
8.59917	18649
8.60547	18651
8.61178	18671
8.61808	17677
8.6244	17852
8.63072	17188
8.63702	16925
8.64333	17559
8.64963	17685
8.65595	17067
8.66227	16507
8.66857	16805
8.67488	17049
8.68118	17074
8.6875	16648
8.6938	17269
8.70012	17481
8.70643	17622
8.71273	17155
8.71905	17453
8.72535	17244
8.73167	17856
8.73798	16197
8.74428	16112
8.7506	17704
8.7569	16950
8.76322	17317
8.76952	16818
8.77583	16090
8.78215	16367
8.78845	16957
8.79477	16460
8.80107	16431
8.80738	16796
8.8137	16594
8.82	16579
8.82632	16909
8.83262	16345
8.83893	16022
8.84523	16623
8.85155	15735
8.85787	15815
8.86417	16570
8.87048	16296
8.87678	16432
8.8831	16369
8.8894	15857
8.89572	15771
8.90203	15977
8.90833	16076
8.91465	16268
8.92095	16085
8.92727	15251
8.93358	16070
8.93988	16020
8.9462	16176
8.9525	16122
8.95882	15811
8.96512	16509
8.97143	16194
8.97775	16016
8.98405	16230
8.99037	16179
8.99667	16287
9.00298	16649
9.0093	17723
9.0156	17913
9.02192	17837
9.02822	17150
9.03453	16246
9.04083	16338
9.04715	16030
9.05347	16700
9.05977	16171
9.06608	16177
9.07238	16871
9.0787	18009
9.08502	20179
9.09132	21690
9.09763	23176
9.10393	22714
9.11025	20667
9.11655	18671
9.12287	17716
9.12918	18047
9.13548	17507
9.1418	16434
9.1481	17409
9.15442	17116
9.16073	17193
9.16703	16752
9.17335	16801
9.17965	16093
9.18597	16066
9.19227	17336
9.19858	17326
9.2049	16125
9.2112	16356
9.21752	17666
9.22382	17189
9.23013	16678
9.23645	17353
9.24275	17853
9.24907	16973
9.25537	16985
9.26168	17659
9.26798	16439
9.2743	16532
9.28062	16539
9.28692	17416
9.29323	17930
9.29953	16473
9.30585	16884
9.31217	16271
9.31847	15917
9.32478	16603
9.33108	16141
9.3374	16165
9.3437	16174
9.35002	15810
9.35633	15634
9.36263	15569
9.36895	15878
9.37525	15568
9.38157	15722
9.38787	15846
9.39418	16996
9.4005	16051
9.4068	16012
9.41312	15774
9.41942	15662
9.42573	15009
9.43205	15392
9.43835	16080
9.44467	14786
9.45097	14512
9.45728	15040
9.46358	14850
9.4699	15172
9.47622	15536
9.48252	15886
9.48883	16569
9.49513	18418
9.50145	17862
9.50777	17814
9.51407	17457
9.52038	15858
9.52668	16855
9.533	15904
9.5393	16456
9.54562	16564
9.55193	17201
9.55823	16203
9.56455	16192
9.57085	16059
9.57717	16041
9.58348	15669
9.58978	15302
9.5961	15815
9.6024	15491
9.60872	15724
9.61502	15294
9.62133	15508
9.62765	15291
9.63395	15446
9.64027	14552
9.64657	15504
9.65288	15684
9.6592	15216
9.6655	15408
9.67182	14724
9.67812	16119
9.68443	15531
9.69073	16304
9.69705	16449
9.70337	16720
9.70967	16829
9.71598	16595
9.72228	15738
9.7286	16047
9.73492	16445
9.74122	16169
9.74753	16525
9.75383	17102
9.76015	16676
9.76645	16028
9.77277	15727
9.77908	15389
9.78538	15912
9.7917	15932
9.798	16755
9.80432	15425
9.81063	15766
9.81693	15849
9.82325	15801
9.82955	15486
9.83587	15191
9.84217	15195
9.84848	15101
9.8548	14907
9.8611	15093
9.86742	14473
9.87372	15028
9.88003	14799
9.88633	14977
9.89265	14439
9.89897	14473
9.90527	14534
9.91158	15126
9.91788	15001
9.9242	14608
9.93052	15789
9.93682	14664
9.94313	15409
9.94943	15264
9.95575	15319
9.96205	15179
9.96837	14945
9.97468	15025
9.98098	15466
9.9873	15402
9.9936	15567
9.99992	15435
10.0062	16514
10.0125	16901
10.0189	17324
10.0252	17554
10.0315	17752
10.0378	17547
10.0441	16534
10.0504	16621
10.0567	15278
10.063	15374
10.0693	15942
10.0756	15558
10.082	15622
10.0883	15456
10.0946	15741
10.1009	15405
10.1072	15346
10.1135	15269
10.1198	15803
10.1261	14697
10.1324	14765
10.1387	14854
10.145	15108
10.1514	15159
10.1577	14752
10.164	15236
10.1703	15295
10.1766	14665
10.1829	15208
10.1892	14928
10.1955	14620
10.2018	15075
10.2081	15406
10.2145	15150
10.2208	15591
10.2271	14380
10.2334	14479
10.2397	15453
10.246	14502
10.2523	14806
10.2586	14935
10.2649	14571
10.2712	15314
10.2776	14545
10.2839	15372
10.2902	14867
10.2965	15590
10.3028	14891
10.3091	15670
10.3154	14142
10.3217	15086
10.328	14783
10.3343	15035
10.3406	15067
10.347	15098
10.3533	14939
10.3596	21450
10.3659	48581
10.3722	140633
10.3785	438861
10.3848	1139376
10.3911	2276960
10.3974	3521549
10.4037	4277570
10.4101	4116701
10.4164	3143846
10.4227	1915314
10.429	1091145
10.4353	668545
10.4416	489607
10.4479	400197
10.4542	341971
10.4605	298688
10.4668	264104
10.4732	238792
10.4795	220331
10.4858	208287
10.4921	190711
10.4984	179156
10.5047	170314
10.511	158909
10.5173	152722
10.5236	143544
10.5299	137741
10.5362	129542
10.5426	120847
10.5489	115583
10.5552	110331
10.5615	102733
10.5678	100399
10.5741	98987
10.5804	97660
10.5867	95526
10.593	93205
10.5993	89744
10.6057	90161
10.612	85573
10.6183	82075
10.6246	74093
10.6309	58500
10.6372	42062
10.6435	26708
10.6498	16414
10.6561	12131
10.6624	9926
10.6688	9091
10.6751	9239
10.6814	9443
10.6877	9494
10.694	10138
10.7003	10554
10.7066	10804
10.7129	10957
10.7192	10044
10.7255	9518
10.7319	9199
10.7382	9354
10.7445	9530
10.7508	9088
10.7571	8876
10.7634	9432
10.7697	8433
10.776	8886
10.7823	8896
10.7886	9647
10.7949	8809
10.8013	9027
10.8076	9494
10.8139	8934
10.8202	9276
10.8265	9025
10.8328	9633
10.8391	9926
10.8454	11255
10.8517	12839
10.858	14360
10.8644	16217
10.8707	15403
10.877	14548
10.8833	12835
10.8896	12124
10.8959	11770
10.9022	10684
10.9085	10286
10.9148	10360
10.9211	10364
10.9275	10165
10.9338	9749
10.9401	10004
10.9464	9376
10.9527	9828
10.959	10284
10.9653	10087
10.9716	9098
10.9779	9463
10.9842	9134
10.9905	9002
10.9969	9380
11.0032	9073
11.0095	9016
11.0158	9199
11.0221	9256
11.0284	8600
11.0347	8740
11.041	9144
11.0473	9647
11.0536	10784
11.06	11738
11.0663	11389
11.0726	11724
11.0789	11650
11.0852	11032
11.0915	11029
11.0978	10919
11.1041	10527
11.1104	10279
11.1167	10406
11.1231	9997
11.1294	10369
11.1357	9616
11.142	9678
11.1483	9967
11.1546	9641
11.1609	9192
11.1672	9350
11.1735	9977
11.1798	10398
11.1861	9867
11.1925	9818
11.1988	9402
11.2051	9050
11.2114	9051
11.2177	8780
11.224	8699
11.2303	8526
11.2366	8317
11.2429	8091
11.2492	8017
11.2556	8186
11.2619	8193
11.2682	8016
11.2745	7868
11.2808	8073
11.2871	7509
11.2934	7661
11.2997	7630
11.306	7691
11.3123	8046
11.3187	7733
11.325	7338
11.3313	7417
11.3376	8819
11.3439	9102
11.3502	8994
11.3565	8201
11.3628	7402
11.3691	7246
11.3754	7391
11.3818	7347
11.3881	6484
11.3944	7048
11.4007	7265
11.407	7303
11.4133	6679
11.4196	6717
11.4259	7028
11.4322	7039
11.4385	7031
11.4448	6836
11.4512	7296
11.4575	6922
11.4638	6860
11.4701	6949
11.4764	6588
11.4827	7078
11.489	6748
11.4953	6668
11.5016	6571
11.5079	6218
11.5143	6350
11.5206	6726
11.5269	6193
11.5332	6433
11.5395	6857
11.5458	6819
11.5521	6350
11.5584	6415
11.5647	6640
11.571	6315
11.5774	6243
11.5837	6094
11.59	6217
11.5963	6118
11.6026	6400
11.6089	6052
11.6152	6400
11.6215	6343
11.6278	6146
11.6341	5858
11.6404	6295
11.6468	6232
11.6531	6299
11.6594	6458
11.6657	6110
11.672	6323
11.6783	6564
11.6846	6298
11.6909	6576
11.6972	6238
11.7035	5985
11.7099	6105
11.7162	6014
11.7225	6331
11.7288	6140
11.7351	6823
11.7414	6683
11.7477	6263
11.754	6712
11.7603	6279
11.7666	6697
11.773	6254
11.7793	6628
11.7856	6551
11.7919	6393
11.7982	6462
11.8045	6397
11.8108	6436
11.8171	6168
11.8234	6375
11.8297	6470
11.836	6299
11.8424	6079
11.8487	5996
11.855	5573
11.8613	5981
11.8676	5868
11.8739	6433
11.8802	5978
11.8865	5954
11.8928	6208
11.8991	6255
11.9055	5835
11.9118	6082
11.9181	5834
11.9244	5772
11.9307	5725
11.937	5913
11.9433	5943
11.9496	5708
11.9559	6140
11.9622	5579
11.9686	5982
11.9749	5568
11.9812	5977
11.9875	5752
11.9938	5523
12.0001	6241
12.0064	5645
12.0127	5666
12.019	5465
12.0253	6207
12.0316	6084
12.038	5596
12.0443	5459
12.0506	5627
12.0569	5425
12.0632	5819
12.0695	5948
12.0758	6702
12.0821	7434
12.0884	8518
12.0947	9597
12.1011	11288
12.1074	11186
12.1137	10663
12.12	9280
12.1263	8318
12.1326	7461
12.1389	6917
12.1452	6495
12.1515	6470
12.1578	6506
12.1642	6216
12.1705	6474
12.1768	6049
12.1831	5938
12.1894	5810
12.1957	6016
12.202	5830
12.2083	5421
12.2146	6042
12.2209	6355
12.2273	7153
12.2336	7550
12.2399	7583
12.2462	7350
12.2525	7020
12.2588	6835
12.2651	7194
12.2714	6528
12.2777	6184
12.284	6151
12.2903	6349
12.2967	5591
12.303	5951
12.3093	6035
12.3156	5577
12.3219	5986
12.3282	5584
12.3345	5701
12.3408	5840
12.3471	5395
12.3534	5802
12.3598	5794
12.3661	5925
12.3724	7506
12.3787	7775
12.385	10379
12.3913	13311
12.3976	14833
12.4039	14952
12.4102	13846
12.4165	12337
12.4229	10946
12.4292	9633
12.4355	10233
12.4418	10497
12.4481	10524
12.4544	10172
12.4607	9557
12.467	8423
12.4733	8182
12.4796	7540
12.4859	7418
12.4923	7109
12.4986	6720
12.5049	6593
12.5112	6875
12.5175	6578
12.5238	6764
12.5301	6446
12.5364	5991
12.5427	6173
12.549	6484
12.5554	6114
12.5617	6374
12.568	5918
12.5743	6134
12.5806	5481
12.5869	5982
12.5932	5482
12.5995	5355
12.6058	5789
12.6121	5540
12.6185	5482
12.6248	5579
12.6311	5684
12.6374	5585
12.6437	5025
12.65	5286
12.6563	5546
12.6626	5659
12.6689	5865
12.6752	5387
12.6815	5292
12.6879	5341
12.6942	5270
[truncated: 3,692 more rows]
