# Supplementary material for: Aerial Warfare: A Volatile Dialogue between the Plant Pathogen Verticillium longisporum and Its Antagonist Paenibacillus polymyxa
Source: Front Plant Sci. 2017 Jul 27;8:1294. doi: 10.3389/fpls.2017.01294 (PMC5529406; doi:10.3389/fpls.2017.01294)
Supplement: Supplementary file 4 [file DataSheet4.ZIP › GCMS data 6 day Verticillium incubations/Verticillium_alone_sample3.D/tic_front.csv]

C:\MSDCHEM\1\DATA\TOMISLAV\141215_1\2V433.D 16 Dec 14 4:15 am
Start of data points
0.09375	30161
0.100067	29732
0.106367	29532
0.112683	29753
0.119	30051
0.1253	29658
0.131617	30249
0.137917	29017
0.144233	30013
0.15055	28240
0.15685	28422
0.163167	29638
0.169467	28713
0.175783	29152
0.182083	29339
0.1884	28562
0.194717	28576
0.201017	28152
0.207333	28051
0.213633	28003
0.21995	29551
0.226267	28438
0.232567	28473
0.238883	27650
0.245183	29048
0.2515	28172
0.2578	28868
0.264117	27677
0.270433	26793
0.276733	28186
0.28305	27955
0.28935	28353
0.295667	28310
0.301983	28075
0.308283	29136
0.3146	26833
0.3209	27212
0.327217	28210
0.333517	27365
0.339833	28146
0.34615	27729
0.35245	27431
0.358767	27545
0.365067	27529
0.371383	27613
0.3777	27840
0.384	27245
0.390317	27065
0.396617	26507
0.402933	27834
0.409233	26946
0.41555	27347
0.421867	26691
0.428167	27744
0.434483	27135
0.440783	27856
0.4471	26796
0.453417	26442
0.459717	26564
0.466033	26983
0.472333	26614
0.47865	27064
0.48495	27251
0.491267	26925
0.497583	27085
0.503883	26729
0.5102	26190
0.5165	26551
0.522817	26886
0.529117	26748
0.535433	27947
0.54175	26213
0.54805	26839
0.554367	27366
0.560667	26694
0.566983	26092
0.5733	27035
0.5796	27201
0.585917	26627
0.592217	26350
0.598533	26609
0.604833	26330
0.61115	27214
0.617467	27273
0.623767	26626
0.630083	26694
0.636383	25064
0.6427	26675
0.649017	26240
0.655317	26810
0.661633	26328
0.667933	26143
0.67425	25936
0.68055	26254
0.686867	26042
0.693183	26327
0.699483	25956
0.7058	26209
0.7121	26009
0.718417	26578
0.724733	26523
0.731033	25978
0.73735	25736
0.74365	25825
0.749967	25919
0.756267	26962
0.762583	25531
0.7689	26791
0.7752	25690
0.781517	26567
0.787817	25220
0.794133	26173
0.80045	25562
0.80675	25768
0.813067	25825
0.819367	25619
0.825683	27057
0.831983	25857
0.8383	24970
0.844617	26278
0.850917	26509
0.857233	25179
0.863533	26131
0.86985	24982
0.876167	25789
0.882467	26284
0.888783	26250
0.895083	25724
0.9014	25858
0.9077	26099
0.914017	26096
0.920333	25648
0.926633	25344
0.93295	25129
0.93925	25085
0.945567	25976
0.951883	26084
0.958183	25222
0.9645	25885
0.9708	25490
0.977117	25819
0.983417	26972
0.989733	25726
0.99605	26177
1.00235	25856
1.00867	25111
1.01497	25385
1.02128	24824
1.02758	25337
1.0339	25127
1.04022	25737
1.04652	24768
1.05283	25007
1.05913	25242
1.06545	26237
1.07177	25725
1.07807	25144
1.08438	24505
1.09068	25532
1.097	25557
1.1033	24634
1.10962	25499
1.11593	25463
1.12223	24215
1.12855	25554
1.13485	25575
1.14117	25245
1.14748	25090
1.15378	26107
1.1601	25647
1.1664	25536
1.17272	25291
1.17902	25453
1.18533	25283
1.19165	24923
1.19795	25556
1.20427	25400
1.21057	25097
1.21688	25053
1.2232	24768
1.2295	25110
1.23582	25569
1.24212	24556
1.24843	24712
1.25473	25382
1.26105	25314
1.26737	25961
1.27367	25675
1.27998	25416
1.28628	25602
1.2926	24749
1.29892	25107
1.30522	25293
1.31153	24905
1.31783	24701
1.32415	25411
1.33045	25334
1.33677	24083
1.34308	25414
1.34938	24878
1.3557	25028
1.362	24571
1.36832	24876
1.37463	23946
1.38093	24552
1.38725	25172
1.39355	25919
1.39987	25085
1.40617	25674
1.41248	25363
1.4188	24565
1.4251	25368
1.43142	25957
1.43772	24774
1.44403	25396
1.45035	24492
1.45665	26429
1.46297	25229
1.46927	24689
1.47558	25606
1.48188	24543
1.4882	24061
1.49452	26108
1.50082	24698
1.50713	24982
1.51343	25383
1.51975	25422
1.52605	24798
1.53237	24767
1.53868	25162
1.54498	24555
1.5513	25327
1.5576	24680
1.56392	24646
1.57023	26002
1.57653	24746
1.58285	24986
1.58915	25375
1.59547	24494
1.60177	24565
1.60808	23798
1.6144	24977
1.6207	24280
1.62702	25146
1.63332	23557
1.63963	24898
1.64595	24525
1.65225	25160
1.65857	24350
1.66487	24605
1.67118	23948
1.67748	25318
1.6838	25082
1.69012	25093
1.69642	25696
1.70273	22856
1.70903	24706
1.71535	25462
1.72167	23749
1.72797	24973
1.73428	24099
1.74058	24755
1.7469	25402
1.7532	23503
1.75952	24136
1.76583	24407
1.77213	23936
1.77845	25584
1.78475	24300
1.79107	24886
1.79738	23748
1.80368	24799
1.81	24234
1.8163	24081
1.82262	24494
1.82892	24323
1.83523	24335
1.84155	25102
1.84785	24618
1.85417	25322
1.86047	23873
1.86678	24872
1.8731	24627
1.8794	24943
1.88572	25137
1.89202	23877
1.89833	23979
1.90463	24391
1.91095	23022
1.91727	24564
1.92357	24185
1.92988	24002
1.93618	23735
1.9425	24126
1.94882	23709
1.95512	23303
1.96143	24334
1.96773	23969
1.97405	24285
1.98035	24497
1.98667	23921
1.99298	24337
1.99928	23894
2.0056	23813
2.0119	23863
2.01822	24032
2.02453	23795
2.03083	23840
2.03715	24261
2.04345	22714
2.04977	22618
2.05607	23718
2.06238	24285
2.0687	24310
2.075	23518
2.08132	24362
2.08762	24061
2.09393	24624
2.10023	23579
2.10655	24535
2.11287	23875
2.11917	24331
2.12548	23968
2.13178	24118
2.1381	24314
2.14442	24050
2.15072	24471
2.15703	24009
2.16333	23912
2.16965	24007
2.17595	24355
2.18227	23841
2.18858	24326
2.19488	23863
2.2012	24377
2.2075	23935
2.21382	23920
2.22013	24142
2.22643	23260
2.23275	23604
2.23905	24423
2.24537	24043
2.25167	24641
2.25798	23646
2.2643	23735
2.2706	24147
2.27692	22868
2.28322	23305
2.28953	23827
2.29585	23540
2.30215	24493
2.30847	23983
2.31477	24478
2.32108	23289
2.32738	21689
2.3337	23648
2.34002	23355
2.34632	23447
2.35263	23791
2.35893	22573
2.36525	23490
2.37157	22999
2.37787	23390
2.38418	22935
2.39048	23770
2.3968	25081
2.4031	22802
2.40942	22731
2.41573	23098
2.42203	22299
2.42835	23291
2.43465	24376
2.44097	23161
2.44728	22999
2.45358	24176
2.4599	24156
2.4662	22883
2.47252	23943
2.47882	21427
2.48513	23186
2.49145	23266
2.49775	23573
2.50407	21755
2.51037	23011
2.51668	23026
2.523	22066
2.5293	22296
2.53562	22530
2.54192	21781
2.54823	22896
2.55453	23843
2.56085	23885
2.56717	22859
2.57347	24131
2.57978	23999
2.58608	23476
2.5924	23656
2.5987	23193
2.60502	22481
2.61133	21133
2.61763	20949
2.62395	22845
2.63025	23230
2.63657	22291
2.64288	23146
2.64918	23045
2.6555	22762
2.6618	23083
2.66812	23332
2.67442	21482
2.68073	23200
2.68705	22202
2.69335	22224
2.69967	23357
2.70597	22865
2.71228	22860
2.7186	21757
2.7249	20218
2.73122	21496
2.73752	22791
2.74383	22984
2.75013	22740
2.75645	22716
2.76277	23009
2.76907	22671
2.77538	23422
2.78168	23409
2.788	21735
2.79432	23044
2.80062	23713
2.80693	20475
2.81323	22350
2.81955	22757
2.82585	23434
2.83217	22642
2.83848	22243
2.84478	22005
2.8511	22252
2.8574	23104
2.86372	22608
2.87003	23332
2.87633	23363
2.88265	20555
2.88895	22474
2.89527	22384
2.90157	22716
2.90788	22970
2.9142	21901
2.9205	22998
2.92682	21032
2.93312	19651
2.93943	19590
2.94575	19259
2.95205	19156
2.95837	19275
2.96467	19575
2.97098	19727
2.97728	20087
2.9836	19551
2.98992	19423
2.99622	19611
3.00253	19249
3.00883	20028
3.01515	19909
3.02147	19659
3.02777	19628
3.03408	19551
3.04038	19826
3.0467	19823
3.053	20264
3.05932	19824
3.06563	20857
3.07193	20224
3.07825	20754
3.08455	19606
3.09087	20666
3.09717	19952
3.10348	20585
3.1098	20559
3.1161	21550
3.12242	21256
3.12872	21138
3.13503	21968
3.14135	21487
3.14765	21524
3.15397	21500
3.16027	20994
3.16658	21156
3.17288	22081
3.1792	22336
3.18552	20495
3.19182	21709
3.19813	22638
3.20443	21127
3.21075	22582
3.21707	21220
3.22337	21474
3.22968	21864
3.23598	22365
3.2423	22441
3.2486	22696
3.25492	21095
3.26123	21559
3.26753	21283
3.27385	22366
3.28015	22109
3.28647	22222
3.29278	21710
3.29908	22843
3.3054	21743
3.3117	21168
3.31802	22428
3.32432	23014
3.33063	22628
3.33695	22551
3.34325	22205
3.34957	22161
3.35587	21918
3.36218	22077
3.3685	21681
3.3748	22084
3.38112	22070
3.38742	23058
3.39373	22555
3.40003	22094
3.40635	22383
3.41267	21831
3.41897	22629
3.42528	22955
3.43158	23256
3.4379	22914
3.44422	21865
3.45052	23510
3.45683	23321
3.46313	23848
3.46945	22276
3.47575	21302
3.48207	22601
3.48838	22339
3.49468	22409
3.501	22960
3.5073	22635
3.51362	22842
3.51993	23587
3.52623	21059
3.53255	21584
3.53885	22828
3.54517	23421
3.55147	23514
3.55778	23431
3.5641	23971
3.5704	22642
3.57672	23429
3.58302	23045
3.58933	23516
3.59563	23694
3.60195	21112
3.60827	20527
3.61457	19781
3.62088	22471
3.62718	22070
3.6335	22760
3.63982	22138
3.64612	22588
3.65243	22708
3.65873	23510
3.66505	22385
3.67135	23197
3.67767	22699
3.68398	22319
3.69028	23215
3.6966	23739
3.7029	23470
3.70922	23236
3.71553	21412
3.72183	23437
3.72815	25056
3.73445	30053
3.74077	50796
3.74707	109811
3.75338	256794
3.7597	526068
3.766	1003471
3.77232	1695534
3.77862	2692597
3.78493	3695400
3.79125	4157648
3.79755	4014317
3.80387	3473669
3.81017	2820847
3.81648	2485411
3.82278	2345240
3.8291	2373633
3.83542	2310799
3.84172	2315870
3.84803	2301270
3.85433	2326347
3.86065	2321336
3.86697	2319376
3.87327	2334765
3.87958	2323749
3.88588	2332007
3.8922	2318589
3.8985	2299316
3.90482	2314490
3.91113	2293718
3.91743	2274062
3.92375	2266058
3.93005	2240354
3.93637	2245846
3.94268	2227420
3.94898	2239635
3.9553	2208403
3.9616	2213241
3.96792	2183249
3.97422	2199514
3.98053	2190792
3.98685	2201074
3.99315	2212368
3.99947	2182504
4.00577	2187624
4.01208	2177758
4.0184	2151067
4.0247	2140847
4.03102	2134464
4.03732	2099670
4.04363	2107346
4.04993	2093963
4.05625	2071163
4.06257	2080702
4.06887	2050009
4.07518	2046036
4.08148	2017097
4.0878	2029855
4.0941	1996878
4.10042	1999581
4.10673	1983348
4.11303	1960589
4.11935	1957985
4.12565	1947112
4.13197	1923501
4.13828	1929399
4.14458	1900799
4.1509	1899358
4.1572	1911214
4.16352	1938572
4.16982	2117417
4.17613	2518377
4.18245	2936225
4.18875	3035900
4.19507	2773924
4.20137	2426403
4.20768	2142705
4.214	2002333
4.2203	1917631
4.22662	1866185
4.23292	1840647
4.23923	1809121
4.24553	1793911
4.25185	1781558
4.25817	1753272
4.26447	1745445
4.27078	1726923
4.27708	1713819
4.2834	1712254
4.28972	1691745
4.29602	1670093
4.30233	1669450
4.30863	1639764
4.31495	1639965
4.32125	1622922
4.32757	1625878
4.33388	1604769
4.34018	1601501
4.3465	1578969
4.3528	1582987
4.35912	1567203
4.36543	1623574
4.37173	1744906
4.37805	1866640
4.38435	1890989
4.39067	1796627
4.39697	1677972
4.40328	1626187
4.4096	1561656
4.4159	1548073
4.42222	1529585
4.42852	1504290
4.43483	1494446
4.44115	1465921
4.44745	1450234
4.45377	1417782
4.46007	1414844
4.46638	1389282
4.47268	1380466
4.479	1357950
4.48532	1357288
4.49162	1350986
4.49793	1306988
4.50423	1199709
4.51055	992310
4.51687	724729
4.52317	482809
4.52948	285636
4.53578	175135
4.5421	126647
4.5484	110493
4.55472	108938
4.56103	106083
4.56733	105996
4.57365	106082
4.57995	106742
4.58627	98364
4.59257	103248
4.59888	103051
4.6052	104035
4.6115	103550
4.61782	101761
4.62412	104122
4.63043	103956
4.63675	103308
4.64305	102304
4.64937	100550
4.65567	99280
4.66198	98966
4.66828	99941
4.6746	99183
4.68092	96587
4.68722	94940
4.69353	95407
4.69983	94554
4.70615	94653
4.71247	91389
4.71877	93110
4.72508	91259
4.73138	92863
4.7377	93690
4.744	90715
4.75032	94764
4.75663	96370
4.76293	101901
4.76925	113126
4.77555	115118
4.78187	110318
4.78818	103563
4.79448	94647
4.8008	93189
4.8071	88124
4.81342	87328
4.81972	86679
4.82603	86360
4.83235	82873
4.83865	82875
4.84497	81058
4.85127	79970
4.85758	80919
4.8639	78547
4.8702	79084
4.87652	85919
4.88282	112823
4.88913	145419
4.89543	157346
4.90175	145583
4.90807	122031
4.91437	106656
4.92068	97387
4.92698	88243
4.9333	85369
4.93962	81197
4.94592	80269
4.95223	78934
4.95853	78193
4.96485	78989
4.97115	82531
4.97747	82546
4.98378	79477
4.99008	77671
4.9964	74191
5.0027	70722
5.00902	71395
5.01533	68998
5.02163	69129
5.02795	69116
5.03425	67013
5.04057	66877
5.04687	66439
5.05318	64532
5.0595	67446
5.0658	64241
5.07212	64386
5.07842	64243
5.08473	63891
5.09103	63167
5.09735	62320
5.10367	62420
5.10997	60874
5.11628	61169
5.12258	61265
5.1289	61034
5.13522	59913
5.14152	59393
5.14783	59209
5.15413	58677
5.16045	57797
5.16675	57616
5.17307	58157
5.17938	57637
5.18568	56859
5.192	54628
5.1983	55566
5.20462	54923
5.21093	54713
5.21723	56387
5.22355	54675
5.22985	55182
5.23617	56200
5.24247	58648
5.24878	60251
5.2551	57413
5.2614	56510
5.26772	55133
5.27402	54096
5.28033	53791
5.28665	52462
5.29295	52788
5.29927	52606
5.30557	51950
5.31188	54416
5.31818	62835
5.3245	74997
5.33082	82417
5.33712	79515
5.34343	70972
5.34973	64562
5.35605	59229
5.36237	57870
5.36867	56888
5.37498	54526
5.38128	53572
5.3876	52280
5.3939	52629
5.40022	55072
5.40653	63591
5.41283	77194
5.41915	86373
5.42545	87203
5.43177	78142
5.43808	66242
5.44438	61654
5.4507	56332
5.457	55739
5.46332	53999
5.46962	52366
5.47593	51992
5.48225	49453
5.48855	49705
5.49487	48541
5.50117	48216
5.50748	45789
5.5138	46777
5.5201	46217
5.52642	45586
5.53272	45510
5.53903	43848
5.54533	44121
5.55165	44570
5.55797	45918
5.56427	46718
5.57058	44748
5.57688	44562
5.5832	43770
5.58952	41791
5.59582	43939
5.60213	46284
5.60843	47224
5.61475	47825
5.62105	45402
5.62737	44503
5.63368	42998
5.63998	42514
5.6463	42180
5.6526	42013
5.65892	40198
5.66522	41371
5.67153	39571
5.67785	40635
5.68415	39178
5.69047	38604
5.69677	38676
5.70308	38175
5.7094	39425
5.7157	37583
5.72202	38342
5.72832	38452
5.73463	37913
5.74093	37967
5.74725	37906
5.75357	39312
5.75987	39356
5.76618	38512
5.77248	41662
5.7788	71996
5.78512	158473
5.79142	255674
5.79773	285266
5.80403	237216
5.81035	159270
5.81665	103336
5.82297	72402
5.82928	56546
5.83558	51566
5.8419	47037
5.8482	44790
5.85452	42603
5.86083	40752
5.86713	39476
5.87345	38327
5.87975	35186
5.88607	35122
5.89237	35597
5.89868	33923
5.905	32761
5.9113	34135
5.91762	31807
5.92392	31924
5.93023	32024
5.93655	31184
5.94285	31686
5.94917	29940
5.95547	29591
5.96178	29403
5.96808	29909
5.9744	29248
5.98072	29801
5.98702	27888
5.99333	28922
5.99963	27904
6.00595	28432
6.01227	28500
6.01857	28289
6.02488	27935
6.03118	27988
6.0375	27197
6.0438	27684
6.05012	27877
6.05643	27781
6.06273	27364
6.06905	26377
6.07535	26613
6.08167	26856
6.08798	26290
6.09428	26342
6.1006	26009
6.1069	26507
6.11322	25853
6.11952	25794
6.12583	26068
6.13215	25479
6.13845	26753
6.14477	26342
6.15107	25507
6.15738	25312
6.16368	26792
6.17	25145
6.17632	25635
6.18262	24419
6.18893	24469
6.19523	24363
6.20155	24964
6.20787	25001
6.21417	25009
6.22048	24146
6.22678	24504
6.2331	24362
6.2394	24060
6.24572	23450
6.25203	24828
6.25833	23982
6.26465	23530
6.27095	23666
6.27727	23547
6.28358	23930
6.28988	23505
6.2962	23033
6.3025	23804
6.30882	23368
6.31512	24348
6.32143	25495
6.32775	26357
6.33405	27591
6.34037	25759
6.34667	26407
6.35298	25026
6.3593	25360
6.3656	24491
6.37192	24265
6.37822	24383
6.38453	23767
6.39083	23095
6.39715	22912
6.40347	24177
6.40977	23082
6.41608	22882
6.42238	26627
6.4287	36279
6.43502	46848
6.44132	50921
6.44763	48160
6.45393	43721
6.46025	40308
6.46655	36377
6.47287	35592
6.47918	32260
6.48548	31315
6.4918	30678
6.4981	29804
6.50442	29465
6.51073	27691
6.51703	26984
6.52335	27210
6.52965	25498
6.53597	24570
6.54227	24445
6.54858	24542
6.5549	24143
6.5612	23760
6.56752	22571
6.57382	23175
6.58013	22693
6.58645	22721
6.59275	22637
6.59907	22331
6.60537	22657
6.61168	22512
6.61798	22287
6.6243	21759
6.63062	20714
6.63692	21478
6.64323	21443
6.64953	21452
6.65585	22105
6.66215	20834
6.66847	21481
6.67478	21762
6.68108	22346
6.6874	21940
6.6937	20295
6.70002	20401
6.70633	20512
6.71263	20275
6.71895	19995
6.72525	20449
6.73157	20567
6.73787	20393
6.74418	19846
6.7505	20029
6.7568	19832
6.76312	20184
6.76942	19820
6.77573	19372
6.78205	19478
6.78835	18965
6.79467	19523
6.80097	18142
6.80728	18590
6.81358	19462
6.8199	19484
6.82622	19242
6.83252	19261
6.83883	19230
6.84513	18547
6.85145	18790
6.85777	19181
6.86407	19311
6.87038	19089
6.87668	18525
6.883	18681
6.8893	18948
6.89562	18824
6.90193	19215
6.90823	18601
6.91455	19305
6.92085	20628
6.92717	20443
6.93348	19055
6.93978	19403
6.9461	18802
6.9524	18836
6.95872	18417
6.96502	18741
6.97133	18196
6.97765	19168
6.98395	18337
6.99027	18111
6.99657	18657
7.00288	18945
7.0092	18241
7.0155	19771
7.02182	19430
7.02812	19019
7.03443	18216
7.04073	17438
7.04705	17628
7.05337	18420
7.05967	17708
7.06598	17174
7.07228	17493
7.0786	17719
7.08492	17805
7.09122	17250
7.09753	17227
7.10383	16736
7.11015	17304
7.11645	18043
7.12277	18579
7.12908	18848
7.13538	19306
7.1417	19768
7.148	18193
7.15432	18925
7.16062	18158
7.16693	17628
7.17325	20384
7.17955	56743
7.18587	149785
7.19217	286493
7.19848	422647
7.2048	534623
7.2111	632957
7.21742	680716
7.22372	740009
7.23003	768291
7.23633	799887
7.24265	806762
7.24897	816629
7.25527	838114
7.26158	831291
7.26788	801607
7.2742	644096
7.28052	383135
7.28682	189535
7.29313	104589
7.29943	68791
7.30575	53791
7.31205	46823
7.31837	40804
7.32468	36556
7.33098	34645
7.3373	31154
7.3436	29978
7.34992	28187
7.35623	27802
7.36253	27449
7.36885	25976
7.37515	26194
7.38147	25539
7.38777	23819
7.39408	23241
7.4004	23508
7.4067	22715
7.41302	21674
7.41932	21225
7.42563	21411
7.43195	21402
7.43825	21120
7.44457	19832
7.45087	19374
7.45718	20046
7.46348	19203
7.4698	19669
7.47612	18836
7.48242	19671
7.48873	20040
7.49503	19221
7.50135	18924
7.50767	19183
7.51397	18611
7.52028	19151
7.52658	18939
7.5329	19622
7.5392	19543
7.54552	18430
7.55183	18976
7.55813	19483
7.56445	19836
7.57075	19743
7.57707	19928
7.58338	19579
7.58968	18881
7.596	19047
7.6023	18953
7.60862	18549
7.61492	17940
7.62123	18662
7.62755	18156
7.63385	18158
7.64017	18044
7.64647	18515
7.65278	17763
7.65908	17351
7.6654	16932
7.67172	17897
7.67802	17946
7.68433	17469
7.69063	17686
7.69695	17874
7.70327	16889
7.70957	17214
7.71588	17642
7.72218	16438
7.7285	17311
7.7348	17393
7.74112	17156
7.74743	17152
7.75373	17857
7.76005	17330
7.76635	17547
7.77267	16774
7.77898	16409
7.78528	16770
7.7916	17403
7.7979	17643
7.80422	17950
7.81052	17689
7.81683	19023
7.82315	18063
7.82945	18388
7.83577	16966
7.84207	17298
7.84838	16767
7.8547	16916
7.861	17079
7.86732	17033
7.87362	16423
7.87993	17551
7.88623	17012
7.89255	17238
7.89887	16740
7.90517	16787
7.91148	16835
7.91778	17124
7.9241	16189
7.93042	15945
7.93672	16624
7.94303	16431
7.94933	16760
7.95565	16466
7.96195	16049
7.96827	16585
7.97458	16513
7.98088	15638
7.9872	16267
7.9935	15646
7.99982	16651
8.00613	17099
8.01243	20484
8.01875	21497
8.02505	21287
8.03137	20923
8.03767	20023
8.04398	19425
8.0503	18767
8.0566	17796
8.06292	16716
8.06922	16677
8.07553	16917
8.08185	18286
8.08815	32451
8.09447	91989
8.10077	250276
8.10708	511330
8.11338	852358
8.1197	1204861
8.12602	1601722
8.13232	1981554
8.13863	2268694
8.14493	2254962
8.15125	1635961
8.15757	771083
8.16387	301366
8.17018	160310
8.17648	116399
8.1828	98616
8.1891	85892
8.19542	78357
8.20173	76796
8.20803	93050
8.21435	164744
8.22065	312814
8.22697	509863
8.23327	645936
8.23958	634484
8.2459	459428
8.2522	264750
8.25852	143402
8.26482	91306
8.27113	71235
8.27745	62023
8.28375	55774
8.29007	53497
8.29637	48357
8.30268	45470
8.30898	44393
8.3153	42553
8.32162	41823
8.32792	40325
8.33423	39725
8.34053	38079
8.34685	37659
8.35317	34911
8.35947	34957
8.36578	33776
8.37208	33778
8.3784	32337
8.3847	32215
8.39102	30859
8.39733	30865
8.40363	30259
8.40995	29473
8.41625	29694
8.42257	29758
8.42888	30271
8.43518	33420
8.4415	33779
8.4478	33442
8.45412	31804
8.46042	30031
8.46673	28513
8.47305	26606
8.47935	26470
8.48567	24731
8.49197	25591
8.49828	25237
8.5046	23985
8.5109	23064
8.51722	21664
8.52352	21699
8.52983	20456
8.53613	20052
8.54245	20895
8.54877	18826
8.55507	18916
8.56138	19677
8.56768	18401
8.574	18946
8.58032	18821
8.58662	17832
8.59293	18116
8.59923	18426
8.60555	18015
8.61185	17346
8.61817	17852
8.62448	16776
8.63078	16989
8.6371	16622
8.6434	16372
8.64972	17188
8.65603	16011
8.66233	16651
8.66865	16527
8.67495	16795
8.68127	15888
8.68757	16323
8.69388	16587
8.7002	16695
8.7065	16603
8.71282	17650
8.71912	16170
8.72543	16342
8.73173	16785
8.73805	16056
8.74437	16875
8.75067	16700
8.75698	15948
8.76328	16600
8.7696	15915
8.77592	15111
8.78222	15787
8.78853	16315
8.79483	16504
8.80115	15454
8.80745	15615
8.81377	15736
8.82008	15395
8.82638	15584
8.8327	15930
8.839	15856
8.84532	15246
8.85163	15483
8.85793	15426
8.86425	15612
8.87055	15418
8.87687	15400
8.88317	15679
8.88948	15653
8.8958	14995
8.9021	14890
8.90842	15287
8.91472	15339
8.92103	14763
8.92735	15525
8.93365	15180
8.93997	15615
8.94627	15047
8.95258	14918
8.95888	15711
8.9652	15428
8.97152	15974
8.97782	16163
8.98413	15750
8.99043	15976
8.99675	15893
9.00307	16561
9.00937	17011
9.01568	17328
9.02198	17236
9.0283	17173
9.0346	16103
9.04092	16139
9.04723	15625
9.05353	15799
9.05985	16008
9.06615	16510
9.07247	17592
9.07878	18648
9.08508	20609
9.0914	22327
9.0977	21759
9.10402	20894
9.11032	19988
9.11663	18035
9.12295	17729
9.12925	17213
9.13557	16475
9.14187	16387
9.14818	17128
9.1545	16233
9.1608	16435
9.16712	15170
9.17342	16208
9.17973	16000
9.18603	16208
9.19235	15756
9.19867	16299
9.20497	15769
9.21128	15963
9.21758	17032
9.2239	16184
9.2302	16507
9.23652	16916
9.24283	16093
9.24913	15642
9.25545	15759
9.26175	16236
9.26807	14928
9.27438	15629
9.28068	15835
9.287	14601
9.2933	15489
9.29962	15044
9.30592	14736
9.31223	15067
9.31855	14523
9.32485	14904
9.33117	15858
9.33747	15191
9.34378	14415
9.3501	15275
9.3564	15010
9.36272	15730
9.36902	14432
9.37533	14798
9.38163	14949
9.38795	14974
9.39427	15166
9.40057	15131
9.40688	14864
9.41318	14988
9.4195	14740
9.42582	14566
9.43212	15004
9.43843	15093
9.44473	14288
9.45105	14711
9.45735	14392
9.46367	14248
9.46998	14612
9.47628	15141
9.4826	14606
9.4889	15717
9.49522	16471
9.50153	17485
9.50783	16384
9.51415	15628
9.52045	15586
9.52677	15509
9.53307	15394
9.53938	15025
9.5457	15421
9.552	15176
9.55832	15350
9.56462	16592
9.57093	15025
9.57725	14967
9.58355	15076
9.58987	14666
9.59617	14817
9.60248	14285
9.60878	14641
9.6151	14793
9.62142	14522
9.62772	14216
9.63403	14195
9.64033	14661
9.64665	14477
9.65297	14603
9.65927	14388
9.66558	14391
9.67188	14575
9.6782	15047
9.6845	14704
9.69082	15764
9.69713	15319
9.70343	15772
9.70975	15283
9.71605	14727
9.72237	15417
9.72867	15282
9.73498	16097
9.7413	16299
9.7476	16511
9.75392	16431
9.76022	16124
9.76653	16102
9.77285	15960
9.77915	14972
9.78547	15263
9.79177	15197
9.79808	15186
9.80438	15299
9.8107	15094
9.81702	15157
9.82332	16154
9.82963	14596
9.83593	15559
9.84225	15487
9.84857	14441
9.85487	14343
9.86118	14486
9.86748	13854
9.8738	14645
9.8801	14253
9.88642	14155
9.89273	13768
9.89903	13907
9.90535	14234
9.91165	13728
9.91797	13929
9.92428	14812
9.93058	14115
9.9369	14923
9.9432	14144
9.94952	14677
9.95582	14516
9.96213	14349
9.96845	14235
9.97475	14051
9.98107	14180
9.98737	14619
9.99368	14051
10	14891
10.0063	15519
10.0126	16197
10.0189	16814
10.0252	17886
10.0315	16853
10.0379	16519
10.0442	16067
10.0505	15666
10.0568	15533
10.0631	16092
10.0694	14873
10.0757	13943
10.082	14257
10.0883	14686
10.0946	14455
10.101	15377
10.1073	14014
10.1136	15002
10.1199	14699
10.1262	14491
10.1325	14336
10.1388	14510
10.1451	14440
10.1514	14385
10.1577	14451
10.1641	14106
10.1704	13902
10.1767	14626
10.183	13868
10.1893	15117
10.1956	14445
10.2019	14374
10.2082	13819
10.2145	13849
10.2208	14361
10.2271	14428
10.2335	13807
10.2398	13896
10.2461	14459
10.2524	13305
10.2587	14108
10.265	14236
10.2713	14238
10.2776	14050
10.2839	14986
10.2902	14638
10.2966	15151
10.3029	14452
10.3092	14123
10.3155	15180
10.3218	13817
10.3281	13951
10.3344	14760
10.3407	13934
10.347	14655
10.3533	15466
10.3597	20054
10.366	47230
10.3723	143978
10.3786	456801
10.3849	1187977
10.3912	2304897
10.3975	3514631
10.4038	4241581
10.4101	4009034
10.4164	2988044
10.4228	1810361
10.4291	1024803
10.4354	656121
10.4417	489766
10.448	402642
10.4543	348620
10.4606	313508
10.4669	280564
10.4732	258468
10.4795	233969
10.4858	222654
10.4922	204745
10.4985	191390
10.5048	179998
10.5111	173288
10.5174	165162
10.5237	157443
10.53	151110
10.5363	146076
10.5426	139371
10.5489	132815
10.5553	131043
10.5616	126936
10.5679	124920
10.5742	119551
10.5805	117848
10.5868	110539
10.5931	107015
10.5994	103289
10.6057	98161
10.612	92924
10.6184	85987
10.6247	77688
10.631	64074
10.6373	45623
10.6436	29490
10.6499	17622
10.6562	12975
10.6625	9906
10.6688	10090
10.6751	9963
10.6814	9287
10.6878	9976
10.6941	10688
10.7004	11005
10.7067	11508
10.713	10739
10.7193	10720
10.7256	10745
10.7319	10199
10.7382	10481
10.7445	10382
10.7509	9633
10.7572	9915
10.7635	9621
10.7698	10196
10.7761	9844
10.7824	9567
10.7887	9260
10.795	9936
10.8013	10407
10.8076	10176
10.814	11106
10.8203	9991
10.8266	10252
10.8329	10506
10.8392	10482
10.8455	12563
10.8518	14256
10.8581	17060
10.8644	18415
10.8707	17615
10.877	16849
10.8834	15126
10.8897	14576
10.896	13039
10.9023	12603
10.9086	11809
10.9149	12528
10.9212	11824
10.9275	11806
10.9338	11719
10.9401	11905
10.9465	11444
10.9528	10982
10.9591	11087
10.9654	11328
10.9717	10786
10.978	11026
10.9843	10635
10.9906	10710
10.9969	10751
11.0032	11147
11.0096	10570
11.0159	10442
11.0222	10411
11.0285	10365
11.0348	9804
11.0411	9997
11.0474	10108
11.0537	10817
11.06	11145
11.0663	11374
11.0727	11960
11.079	11474
11.0853	11734
11.0916	11076
11.0979	11120
11.1042	10495
11.1105	10664
11.1168	10488
11.1231	10923
11.1294	10572
11.1357	10210
11.1421	10294
11.1484	10203
11.1547	9557
11.161	9959
11.1673	10418
11.1736	10579
11.1799	10998
11.1862	10654
11.1925	10529
11.1988	10459
11.2052	10108
11.2115	9320
11.2178	9188
11.2241	9600
11.2304	8976
11.2367	9595
11.243	9315
11.2493	8713
11.2556	9431
11.2619	8896
11.2683	8920
11.2746	8669
11.2809	8990
11.2872	8591
11.2935	8576
11.2998	8667
11.3061	8813
11.3124	8089
11.3187	8232
11.325	8844
11.3313	9645
11.3377	9260
11.344	10627
11.3503	9823
11.3566	9024
11.3629	8559
11.3692	8016
11.3755	8233
11.3818	7754
11.3881	7913
11.3944	8508
11.4008	7884
11.4071	7725
11.4134	7847
11.4197	7551
11.426	7623
11.4323	8059
11.4386	7780
11.4449	7834
11.4512	7246
11.4575	7631
11.4639	7768
11.4702	7329
11.4765	6900
11.4828	7863
11.4891	7766
11.4954	7433
11.5017	7408
11.508	7777
11.5143	7250
11.5206	7532
11.5269	7233
11.5333	7228
11.5396	7323
11.5459	7107
11.5522	7048
11.5585	6444
11.5648	6697
11.5711	7190
11.5774	6862
11.5837	6903
11.59	6959
11.5964	6995
11.6027	7147
11.609	6981
11.6153	6973
11.6216	6848
11.6279	6808
11.6342	6668
11.6405	6771
11.6468	6742
11.6531	6912
11.6595	6433
11.6658	6937
11.6721	6732
11.6784	6498
11.6847	6765
11.691	6653
11.6973	7068
11.7036	6851
11.7099	6591
11.7162	6689
11.7226	6935
11.7289	6764
11.7352	6883
11.7415	6792
11.7478	7236
11.7541	6998
11.7604	6787
11.7667	6891
11.773	6930
11.7793	6664
11.7856	6715
11.792	6290
11.7983	6918
11.8046	6566
11.8109	6428
11.8172	6548
11.8235	6641
11.8298	6603
11.8361	7060
11.8424	6763
11.8487	6832
11.8551	7149
11.8614	6666
11.8677	6898
11.874	6880
11.8803	6699
11.8866	6439
11.8929	6531
11.8992	6674
11.9055	6242
11.9118	6625
11.9182	6318
11.9245	6367
11.9308	6385
11.9371	6198
11.9434	6167
11.9497	6084
11.956	6353
11.9623	6073
11.9686	6037
11.9749	6289
11.9812	6514
11.9876	6110
11.9939	6576
12.0002	6126
12.0065	6532
12.0128	6069
12.0191	6157
12.0254	5817
12.0317	6007
12.038	6529
12.0443	6469
12.0507	6296
12.057	6096
12.0633	6269
12.0696	6134
12.0759	6662
12.0822	7846
12.0885	9540
12.0948	11263
12.1011	11615
12.1074	11419
12.1138	10966
12.1201	9970
12.1264	8926
12.1327	7986
12.139	7475
12.1453	6784
12.1516	6883
12.1579	7053
12.1642	6988
12.1705	6956
12.1768	6839
12.1832	6231
12.1895	6109
12.1958	6717
12.2021	6374
12.2084	6368
12.2147	6797
12.221	6960
12.2273	7832
12.2336	8142
12.2399	8571
12.2463	8176
12.2526	7895
12.2589	8030
12.2652	7325
12.2715	7029
12.2778	6512
12.2841	7085
12.2904	6408
12.2967	6550
12.303	7111
12.3094	6356
12.3157	7123
12.322	6331
12.3283	6300
12.3346	6433
12.3409	6065
12.3472	6492
12.3535	6586
12.3598	7437
12.3661	7422
12.3724	8157
12.3788	9708
12.3851	12858
12.3914	16204
12.3977	17771
12.404	17699
12.4103	15712
12.4166	13669
12.4229	12515
12.4292	11224
12.4355	11121
12.4419	12178
12.4482	11912
12.4545	11816
12.4608	11167
12.4671	10270
12.4734	9764
12.4797	8633
12.486	8516
12.4923	7644
12.4986	7786
12.505	7968
12.5113	7962
12.5176	7804
12.5239	7467
12.5302	7046
12.5365	7016
12.5428	7182
12.5491	7151
12.5554	7683
12.5617	7689
12.5681	7725
12.5744	7684
12.5807	7560
12.587	7336
12.5933	8212
12.5996	8317
12.6059	8059
12.6122	8788
12.6185	8442
12.6248	9020
12.6311	8834
12.6375	8369
12.6438	8216
12.6501	8423
12.6564	9208
12.6627	9700
12.669	10538
12.6753	11494
12.6816	11797
12.6879	11300
12.6942	11349
[truncated: 3,692 more rows]
