# Supplementary material for: Aerial Warfare: A Volatile Dialogue between the Plant Pathogen Verticillium longisporum and Its Antagonist Paenibacillus polymyxa
Source: Front Plant Sci. 2017 Jul 27;8:1294. doi: 10.3389/fpls.2017.01294 (PMC5529406; doi:10.3389/fpls.2017.01294)
Supplement: Supplementary file 4 [file DataSheet4.ZIP › GCMS data 6 day Verticillium incubations/Verticillium_coincubation_sample1.D/runstart.txt]

 Critical RunStart CP Variables
 
CP Variable  = Value

  Front Injector Available(_locfrontavail) = 0
   Rear Injector Available(_locRearavail) = 0
   Dual Injector Available(_Dualavail) = 0
 
 Injection Source(_injsource) = 5  1,2,3,4,5,6=ALS,Man,Valve,Ext.,PAL,HS
         _injloc (_injloc) = 1
       MSD Sample(_msinlet) = 1  1,2=sample1=Front,sample2=Rear
 
  _ptavail :  0  _dopretreat :  0  _pretreatpath$ :  C:\msdchem\1\Pretreat\  
              _pretreatfile$ :    _pretreatmeth$ :  
 
  _Overlapped _overlap  _ALSNEXT, _ALSNEXT2, _Lastlap  0 0 11 11 0

_overlapped: Is method currently overlapping?  0
_overlap:    Is hw capable of overlapping?     0
_alsnext:              Next vial front inlet?  11
_lastlap:   Indicator for last entry in SLT   0
 
 _seqcheckbar:  0  On Mismatch, Inject Anyway
 _seqcheckbarnext:  0
  Expected BCs   :    2: 
 
  Next Expected BCs   :    2: 
 
 Previous _checkbar   :  0
 Previous _barmismatch:  0
 
_maxvial[]  1=98  2=32  3=98  4=6  5=0  

 Traypicked:  Tray3
      Trays:  1 = Tray1 2 = Tray3 3 = Tray2 4 = Agitator 
Front Sample
 
     Alsbottle (_alsbottle) = 10
      Methfile (_methfile$) = SPME60M 30MINUTES.M
      Datafile(,_datafile$) = 1V431.D
   Sample Name (_dataname$) = 1V431
  Exp. Barcode(_expbarcode$)= 
 Miscellaneous (_miscinfo$) = 
 Vol. Override    (_injvol) = 0
 Method Volume   (_methvol) = 1
 SyringeVolume    (_syrvol) = 0
 SyringeVolLow (_syrvollow) = 0
    Multiplier  (_multiplr) = 1
    Sample Amt   (_sampamt) = 0
 
 
Rear Sample
 
     Alsbottle(_alsbottle2) = 0
      Datafile(_datafile2$) = 1V431.D
   Sample Name(_dataname2$) = 1V431
  Exp. Barcode(_expbarcode2$) = 
 Miscellaneous(_miscinfo2$) = 
 Vol. Override(_injvol2) = 0
 Method Volume(_methvol2) = 1
 SyringeVolume(_syrvol2) = 10
 SyringeVolLow(_syrvollow2) = 0.2
    Multiplier(_multiplr2) = 1
    Sample Amt(_sampamt2) = 0

Mon Dec 15 22:07:01 2014
